# Supplementary material for: SpeciesPrimer: a bioinformatics pipeline dedicated to the design of qPCR primers for the quantification of bacterial species
Source: PeerJ. 2020 Feb 18;8:e8544. doi: 10.7717/peerj.8544 (PMC7034379; doi:10.7717/peerj.8544)
Supplement: Dataset S3 — Dataset content: ANIm alignment coverage and ANIm percent identity files, row and column labels (Fig. 4), Phylogeny trees (Figs. 2 and 3). [file peerj-08-8544-s003.zip]

Archive with 8 entries (8 files):
- Newick_trees/Ec_faecium_tree.nwk
- Newick_trees/Pd_acidilactici_tree.nwk
- ANIm_data/Ecfaeci_ANIm_alignment_coverage.tab
- ANIm_data/Ecfaeci_ANIm_labels_Fig4.csv
- ANIm_data/Ecfaeci_ANIm_percent_identity.tab
- ANIm_data/Pdacidi_ANIm_alignment_coverage.tab
- ANIm_data/Pdacidi_ANIm_labels_Fig4.csv
- ANIm_data/Pdacidi_ANIm_percent_identity.tab
