# Supplementary material for: SpeciesPrimer: a bioinformatics pipeline dedicated to the design of qPCR primers for the quantification of bacterial species
Source: PeerJ. 2020 Feb 18;8:e8544. doi: 10.7717/peerj.8544 (PMC7034379; doi:10.7717/peerj.8544)
Supplement: Dataset S3 — Dataset content: ANIm alignment coverage and ANIm percent identity files, row and column labels (Fig. 4), Phylogeny trees (Figs. 2 and 3). [file peerj-08-8544-s003.zip › Newick_trees/Ec_faecium_tree.nwk]

(GCF_000393775.1:0.00055,(GCF_000395665.1:0.00055,(GCF_000295115.2:0.00055,(((((((GCF_900178945.1:0.00055,(((GCF_900178575.1:0.0,GCF_900178955.1:0.0,GCF_900179015.1:0.0,GCF_900179835.1:0.0,GCF_900180235.1:0.0):0.00055,((((GCF_900178585.1:0.0,GCF_900178605.1:0.0,GCF_900178615.1:0.0,GCF_900178665.1:0.0,GCF_900178705.1:0.0,GCF_900178735.1:0.0,GCF_900178825.1:0.0,GCF_900178865.1:0.0,GCF_900178885.1:0.0,GCF_900178895.1:0.0,GCF_900179025.1:0.0,GCF_900179125.1:0.0,GCF_900179135.1:0.0,GCF_900179165.1:0.0,GCF_900179245.1:0.0,GCF_900179255.1:0.0,GCF_900179305.1:0.0,GCF_900179315.1:0.0,GCF_900179325.1:0.0,GCF_900179365.1:0.0,GCF_900179395.1:0.0,GCF_900179405.1:0.0,GCF_900179465.1:0.0,GCF_900179485.1:0.0,GCF_900179505.1:0.0,GCF_900179525.1:0.0,GCF_900179535.1:0.0,GCF_900179545.1:0.0,GCF_900179555.1:0.0,GCF_900179565.1:0.0,GCF_900179575.1:0.0,GCF_900179585.1:0.0,GCF_900179595.1:0.0,GCF_900179605.1:0.0,GCF_900179615.1:0.0,GCF_900179625.1:0.0,GCF_900179645.1:0.0,GCF_900179705.1:0.0,GCF_900179715.1:0.0,GCF_900179735.1:0.0,GCF_900179775.1:0.0,GCF_900180015.1:0.0,GCF_900180135.1:0.0):0.00055,GCF_900179965.1:0.00055)0.000:0.00055,(GCF_900179695.1:0.0,GCF_900179745.1:0.0):0.00055)0.000:0.00055,(GCF_900180125.1:0.00055,GCF_900180145.1:0.00055)0.000:0.00055)1.000:0.00055)1.000:0.00055,((((GCF_900179195.1:0.00055,((GCF_900179185.1:0.0,GCF_900179415.1:0.0):0.00055,GCF_900179455.1:0.00055)1.000:0.00055)0.918:0.00055,(GCF_900179685.1:0.00055,GCF_900179675.1:0.00055)0.000:0.00055)0.000:0.00055,(GCF_900179375.1:0.00055,(GCF_900178675.1:0.0,GCF_900178695.1:0.0,GCF_900179045.1:0.0,GCF_900179145.1:0.0,GCF_900179155.1:0.0,GCF_900179265.1:0.0,GCF_900179635.1:0.0,GCF_900179655.1:0.0,GCF_900179665.1:0.0,GCF_900179755.1:0.0,GCF_900179795.1:0.0,GCF_900179845.1:0.0,GCF_900179855.1:0.0,GCF_900179865.1:0.0,GCF_900179895.1:0.0,GCF_900179905.1:0.0,GCF_900179945.1:0.0,GCF_900179985.1:0.0,GCF_900180025.1:0.0,GCF_900180045.1:0.0,GCF_900180455.1:0.0):0.00055)0.000:0.00055)1.000:0.00055,GCF_900179725.1:0.00055)0.000:0.00055)0.971:0.00055)1.000:0.00055,((GCF_000174395.2:0.00055,(GCF_000390485.1:0.00055,(GCF_000321725.1:0.00055,((GCF_003320715.1:0.00095,((GCF_003319975.1:0.00055,((GCF_003320485.1:0.00055,GCF_003320505.1:0.00055)0.999:0.00055,(GCF_000395745.1:0.00055,GCF_000395805.1:0.00055)0.981:0.00055)0.999:0.00055)1.000:0.00150,(GCF_002141335.1:0.00233,((((((GCF_000322005.1:0.00055,(GCF_002141005.1:0.0,GCF_002141035.1:0.0):0.00109)1.000:0.00080,(((GCF_002973675.1:0.00092,(GCF_001990565.1:0.00055,(GCF_001622975.1:0.00063,GCF_000391745.1:0.00264)1.000:0.00055)1.000:0.00064)1.000:0.00065,(GCF_000395525.1:0.00055,(GCF_000395505.1:0.00055,(GCF_000395445.1:0.00055,(GCF_000394495.1:0.00055,GCF_000395465.1:0.00055)1.000:0.00055)0.994:0.00055)0.960:0.00055)1.000:0.00054)1.000:0.00078,GCF_000395925.1:0.00053)1.000:0.00060)1.000:0.00053,(((((GCF_000295275.2:0.00207,(((GCF_003320195.1:0.00336,(((GCF_002140535.1:0.00141,(GCF_000322225.1:0.00192,(GCF_001696305.1:0.00186,((GCF_000322265.1:0.00074,(GCF_000294345.2:0.00055,(GCF_003269465.1:0.00055,(GCF_001696285.1:0.00055,GCF_001696275.1:0.00055)0.926:0.00055)1.000:0.00055)1.000:0.00093)1.000:0.00055,(GCF_000322305.1:0.00080,GCF_000321865.1:0.00117)0.999:0.00055)1.000:0.00055)1.000:0.00135)1.000:0.00219)1.000:0.00465,((GCF_002140385.1:0.00055,GCF_002141125.1:0.00055)1.000:0.00467,(((GCF_000295335.2:0.00205,(GCF_900143335.1:0.0,GCF_900148595.1:0.0):0.00205)1.000:0.00309,(GCF_002140865.1:0.00206,GCF_002141175.1:0.00201)1.000:0.00067)1.000:0.00117,GCF_000393735.1:0.00336)1.000:0.00452)1.000:0.00182)1.000:0.00270,(((((GCF_900143385.1:0.00055,GCF_900148725.1:0.00055)1.000:0.00121,((GCF_000321905.1:0.00230,(GCF_000321885.1:0.00055,(GCF_003320585.1:0.00055,(GCF_003320555.1:0.00055,((GCF_000258325.1:0.0,GCF_000313195.1:0.0):0.00055,GCF_000313155.1:0.00055)1.000:0.00055)1.000:0.00055)0.867:0.00055)1.000:0.00055)1.000:0.00101,((GCF_002140415.1:0.00055,GCF_002141115.1:0.00055)1.000:0.00092,(GCF_000322085.1:0.00209,(GCF_003320815.1:0.00173,(GCF_000322145.1:0.00055,(GCF_900143455.1:0.0,GCF_900148705.1:0.0):0.00055)1.000:0.00085)1.000:0.00064)1.000:0.00099)1.000:0.00051)1.000:0.00067)1.000:0.00054,(GCF_002591965.2:0.00264,(GCF_000321625.1:0.00055,(GCF_001546375.1:0.00055,(GCF_002141355.1:0.00055,GCF_003320395.1:0.00055)1.000:0.00055)1.000:0.00055)1.000:0.00059)1.000:0.00054)1.000:0.00061,((GCF_002141255.1:0.00055,GCF_002174445.1:0.00055)1.000:0.00055,GCF_000415285.2:0.00338)1.000:0.00122)1.000:0.00168,GCF_000322125.1:0.00157)1.000:0.00221)1.000:0.00436)1.000:0.03224,(GCF_000322025.1:0.00055,GCF_000322285.1:0.00055)1.000:0.00252)1.000:0.00625,(((GCF_900143355.1:0.0,GCF_900148665.1:0.0):0.00145,(GCF_900143405.1:0.0,GCF_900148525.1:0.0):0.00097)1.000:0.00532,(GCF_900143475.1:0.0,GCF_900148685.1:0.0):0.00147)1.000:0.00110)1.000:0.00156)1.000:0.00106,(GCF_000396805.1:0.00203,GCF_002265255.1:0.00118)1.000:0.00093)1.000:0.00131,(((GCF_000321565.1:0.00142,((GCF_900143345.1:0.0,GCF_900148565.1:0.0):0.00055,(GCF_900143375.1:0.0,GCF_900148715.1:0.0):0.00055)1.000:0.00207)1.000:0.00086,((GCF_000391965.1:0.00055,(((GCF_002442445.1:0.00055,GCF_000391845.1:0.00055)0.733:0.00055,((GCF_000392005.1:0.00055,GCF_000396765.1:0.00055)0.908:0.00055,GCF_000391905.1:0.00055)1.000:0.00055)0.921:0.00055,(GCF_000391945.1:0.00055,((((GCF_000391825.1:0.00055,(GCF_000391785.1:0.0,GCF_000392125.1:0.0):0.00055)0.000:0.00055,((GCF_000391885.1:0.00055,GCF_000395425.1:0.00055)0.000:0.00055,((GCF_000396705.1:0.00055,GCF_000396725.1:0.00055)0.900:0.00055,GCF_000392195.1:0.00055)0.000:0.00055)0.000:0.00055)0.000:0.00055,((GCF_000392045.1:0.00055,GCF_000392145.1:0.00055)0.924:0.00055,GCF_000392025.1:0.00055)0.000:0.00055)1.000:0.00055,GCF_000392105.1:0.00055)0.000:0.00055)0.937:0.00055)0.963:0.00055)1.000:0.00054,(((GCF_000391805.1:0.00055,GCF_000392085.1:0.00055)1.000:0.00051,(GCF_000321745.1:0.00055,((GCF_000391865.1:0.00055,GCF_000392065.1:0.00055)1.000:0.00055,((GCF_000396685.1:0.00055,GCF_000396785.1:0.00055)1.000:0.00055,(GCF_000321605.1:0.00055,(GCF_000396745.1:0.00051,GCF_000395565.1:0.00208)1.000:0.00055)1.000:0.00055)1.000:0.00055)1.000:0.00054)0.992:0.00055)1.000:0.00055,GCF_000391925.1:0.00055)1.000:0.00119)1.000:0.00054)1.000:0.00055,(GCF_000394555.1:0.00055,GCF_000397025.1:0.00055)1.000:0.00126)1.000:0.00121)1.000:0.00083,((((((GCF_000394475.1:0.00055,(GCF_003320405.1:0.00091,GCF_003320415.1:0.00055)1.000:0.00099)1.000:0.00085,GCF_002831505.1:0.00122)1.000:0.00074,(((GCF_003320655.1:0.00051,(GCF_003320275.1:0.00060,((((GCF_000321925.1:0.00111,((GCF_000321805.1:0.00125,(GCF_000322325.1:0.00074,(GCF_000395965.1:0.00121,(GCF_002140555.1:0.00066,GCF_002141435.1:0.00142)1.000:0.00055)1.000:0.00070)1.000:0.00060)1.000:0.00055,(GCF_000321505.1:0.00064,GCF_003320065.1:0.00211)1.000:0.00054)1.000:0.00055)0.976:0.00055,GCF_003320155.1:0.00099)0.463:0.00055,GCF_003320075.1:0.00053)0.948:0.00055,((GCF_000321525.1:0.00056,GCF_003320355.1:0.00066)0.767:0.00055,GCF_000322185.1:0.00099)1.000:0.00055)1.000:0.00055)1.000:0.00055)0.644:0.00055,(GCF_000321465.1:0.00106,GCF_000395585.1:0.00119)0.962:0.00055)1.000:0.00055,((GCF_003320235.1:0.00085,GCF_003320325.1:0.00055)1.000:0.00055,(GCF_003320365.1:0.00093,GCF_003320805.1:0.00055)1.000:0.00055)0.983:0.00055)1.000:0.00055)1.000:0.00100,(GCF_000391985.1:0.00118,GCF_003320635.1:0.00074)1.000:0.00060)1.000:0.00092,(GCF_003320245.1:0.00055,GCF_003320735.1:0.00055)1.000:0.00117)0.988:0.00075,GCF_002216245.1:0.00260)1.000:0.00054)1.000:0.00053,((GCF_000321585.1:0.00055,GCF_000395485.1:0.00083)1.000:0.00184,(GCF_000322045.1:0.00058,GCF_002850515.1:0.00063)1.000:0.00053)1.000:0.00128)1.000:0.00081)1.000:0.00064,(((GCF_000392315.1:0.00055,(GCF_000394535.1:0.00100,(GCF_000394415.1:0.00055,((GCF_000321685.1:0.00055,GCF_000396825.1:0.00055)1.000:0.00055,GCF_000394435.1:0.00055)1.000:0.00055)0.999:0.00055)1.000:0.00055)1.000:0.00161,(GCF_001543765.1:0.00055,((GCF_001543645.1:0.00055,(GCF_001543675.1:0.00055,((((GCF_001543585.1:0.0,GCF_001543735.1:0.0):0.00055,((GCF_001543575.1:0.00055,(GCF_001543565.1:0.00055,(GCF_001543745.1:0.0,GCF_001582095.1:0.0):0.00055)0.000:0.00055)0.959:0.00055,GCF_001543665.1:0.00055)0.000:0.00055)0.927:0.00055,(GCF_001543635.1:0.0,GCF_001543795.1:0.0):0.00055)0.000:0.00055,GCF_001543555.1:0.00055)0.996:0.00055)0.742:0.00055)0.750:0.00055,(GCF_001543835.1:0.00055,GCF_001543715.1:0.00055)1.000:0.00055)0.724:0.00055)1.000:0.00054)1.000:0.00107,GCF_000322105.1:0.00116)1.000:0.00076)1.000:0.00053,((GCF_002006745.1:0.00088,((GCF_000322165.1:0.00055,(GCF_002141075.1:0.00055,GCF_002803675.1:0.00055)1.000:0.00055)0.951:0.00055,(GCF_002140735.1:0.00050,((GCF_000321485.1:0.00055,GCF_000321785.1:0.00055)1.000:0.00077,(GCF_000393435.1:0.00055,GCF_000395765.1:0.00055)1.000:0.00109)1.000:0.00055)1.000:0.00055)1.000:0.00055)1.000:0.00147,GCF_002174355.1:0.00328)1.000:0.00055)0.997:0.00055,(((((GCF_000395705.1:0.00055,GCF_000395725.1:0.00055)1.000:0.00061,(GCF_000393415.1:0.00055,GCF_003320055.1:0.00055)1.000:0.00055)1.000:0.00143,(GCF_003320315.1:0.00080,(GCF_003319985.1:0.00055,(GCF_003320135.1:0.00055,GCF_003320255.1:0.00055)1.000:0.00140)1.000:0.00056)1.000:0.00119)1.000:0.00055,(GCF_002140805.1:0.00208,((GCF_000321705.1:0.00055,GCF_000415265.2:0.00055)1.000:0.00055,(GCF_900066025.1:0.00055,((GCF_002140255.1:0.00055,GCF_002140375.1:0.00055)1.000:0.00055,(GCF_003320455.1:0.00055,(GCF_003320575.1:0.00055,GCF_003320795.1:0.00055)1.000:0.00055)0.999:0.00055)1.000:0.00055)0.867:0.00055)1.000:0.00281)1.000:0.00055)0.694:0.00055,((GCF_003320595.1:0.00055,(GCF_003320665.1:0.00055,(GCF_003320755.1:0.00055,GCF_003320775.1:0.00055)1.000:0.00055)1.000:0.00055)1.000:0.00166,(GCF_002140895.1:0.00157,GCF_003320215.1:0.00177)1.000:0.00055)0.998:0.00055)0.828:0.00055)1.000:0.00055)1.000:0.00065)0.995:0.00063)0.788:0.00055,((GCF_003320475.1:0.00055,GCF_003320855.1:0.00055)1.000:0.00055,(((GCF_002140215.1:0.00055,(GCF_000395785.1:0.00055,(GCF_000321825.1:0.00055,(GCF_000321965.1:0.00055,GCF_000392165.1:0.00055)0.999:0.00055)0.196:0.00055)1.000:0.00055)0.521:0.00055,((GCF_000411035.1:0.00055,(GCF_000411015.1:0.00055,(GCF_000262105.1:0.00055,GCF_000321845.1:0.00055)0.544:0.00055)0.675:0.00055)1.000:0.00055,GCF_002761555.1:0.00086)1.000:0.00055)1.000:0.00055,(((GCF_002140955.1:0.00101,GCF_002983785.1:0.00127)1.000:0.00055,(GCF_000321765.1:0.00061,GCF_000321945.1:0.00055)1.000:0.00055)0.998:0.00055,(((((GCF_000321645.1:0.00055,GCF_000415305.1:0.00085)1.000:0.00055,((GCF_002140455.1:0.00055,GCF_002140475.1:0.00055)1.000:0.00055,(GCF_003320495.1:0.00055,(GCF_000415365.1:0.00055,(GCF_002140515.1:0.00055,GCF_002141135.1:0.00055)1.000:0.00055)1.000:0.00055)1.000:0.00055)1.000:0.00055)0.999:0.00055,(GCF_003320165.1:0.00055,(GCF_003320115.1:0.00055,GCF_003320695.1:0.00055)1.000:0.00055)1.000:0.00055)1.000:0.00055,(GCF_000321985.1:0.00078,(GCF_000415345.1:0.00262,(GCF_002140295.1:0.0,GCF_002140315.1:0.0):0.00098)1.000:0.00051)1.000:0.00055)1.000:0.00055,((GCF_000336405.1:0.00055,GCF_000393855.1:0.00055)1.000:0.00055,(GCF_002140435.1:0.00055,(GCF_001298485.1:0.00055,GCF_001412695.1:0.00055)1.000:0.00104)1.000:0.00055)0.840:0.00055)0.569:0.00055)1.000:0.00055)1.000:0.00055)1.000:0.00055)1.000:0.00058)1.000:0.00055)1.000:0.00055)1.000:0.00055,(((GCF_001990605.1:0.00062,(((GCF_000393755.1:0.00055,(((GCF_000396965.1:0.00055,GCF_000322065.1:0.00055)1.000:0.00055,GCF_000295535.2:0.00055)1.000:0.00055,((GCF_000322245.1:0.00055,(GCF_002973795.1:0.00051,(GCF_000295495.2:0.00055,(GCF_000295135.2:0.00055,(GCF_000295375.2:0.00055,(GCF_000295175.2:0.00055,GCF_000295315.2:0.00055)1.000:0.00055)0.754:0.00055)1.000:0.00055)0.997:0.00055)1.000:0.00055)1.000:0.00055,(GCF_000294995.2:0.00055,(GCF_001720945.1:0.00055,GCF_002562865.1:0.00055)0.958:0.00055)1.000:0.00055)1.000:0.00055)0.990:0.00055)0.999:0.00055,(GCF_000395845.1:0.00055,(GCF_001721905.1:0.00055,(GCF_002158365.1:0.00055,(GCF_002158375.1:0.00055,GCF_002158435.1:0.00055)1.000:0.00055)0.990:0.00055)0.923:0.00055)1.000:0.00055)0.999:0.00055,(GCF_000396885.1:0.00052,(((GCF_002562855.1:0.00055,GCF_002562875.1:0.00055)1.000:0.00055,(GCF_002997315.1:0.00055,(GCF_002562815.1:0.00055,GCF_002630965.1:0.00055)1.000:0.00174)1.000:0.00055)1.000:0.00055,((GCF_001990575.1:0.00055,((GCF_900179345.1:0.00055,((GCF_900178775.1:0.0,GCF_900180155.1:0.0):0.00055,(GCF_900178795.1:0.00055,GCF_900178655.1:0.00055)1.000:0.00055)1.000:0.00055)0.753:0.00055,((GCF_900178965.1:0.0,GCF_900179225.1:0.0,GCF_900179285.1:0.0,GCF_900179335.1:0.0):0.00055,GCF_900179235.1:0.00055)1.000:0.00055)1.000:0.00055)1.000:0.00055,(GCF_003020765.1:0.00055,(((((GCF_900179445.1:0.00055,GCF_900178645.1:0.00055)1.000:0.00055,GCF_900179385.1:0.00055)0.000:0.00055,(GCF_900178635.1:0.0,GCF_900180205.1:0.0):0.00055)1.000:0.00055,(GCF_900180245.1:0.00055,GCF_900179175.1:0.00055)1.000:0.00055)1.000:0.00055,(GCF_900179475.1:0.00055,(GCF_900179975.1:0.00055,GCF_900180035.1:0.00055)1.000:0.00055)0.996:0.00055)1.000:0.00055)1.000:0.00066)0.883:0.00055)1.000:0.00055)1.000:0.00055)1.000:0.00055)1.000:0.00055,GCF_002894565.1:0.00055)1.000:0.00055,GCF_000321545.1:0.00055)1.000:0.00055)1.000:0.00055)0.836:0.00055,(GCF_002973715.1:0.00055,(GCF_002973755.1:0.00075,((GCF_900180115.1:0.00055,(GCF_900179105.1:0.00055,((GCF_900180465.1:0.00055,(GCF_900179065.1:0.00055,(GCF_900179075.1:0.0,GCF_900179215.1:0.0,GCF_900179935.1:0.0,GCF_900180185.1:0.0,GCF_900180195.1:0.0,GCF_900180325.1:0.0):0.00055)1.000:0.00055)0.988:0.00055,GCF_900179095.1:0.00055)0.000:0.00055)1.000:0.00055)0.999:0.00055,(GCF_900180165.1:0.00055,GCF_900179925.1:0.00055)1.000:0.00055)1.000:0.00055)1.000:0.00061)1.000:0.00083)1.000:0.00055,(GCF_000392215.1:0.00055,(((GCF_000322425.1:0.00055,(GCF_001990615.1:0.00054,(((GCF_002442315.1:0.00055,(GCF_002442275.1:0.00055,GCF_002442475.1:0.00055)0.907:0.00055)1.000:0.00055,(GCF_000395825.1:0.00055,(((GCF_000322445.1:0.00055,GCF_000322465.1:0.00055)1.000:0.00055,(GCF_003020705.1:0.00063,(GCF_003020725.1:0.00055,GCF_900092475.1:0.00055)1.000:0.00065)1.000:0.00055)1.000:0.00055,GCF_002334625.1:0.00055)0.916:0.00055)1.000:0.00055)1.000:0.00055,GCF_002630985.1:0.00055)1.000:0.00055)1.000:0.00055)1.000:0.00055,((GCF_003202445.1:0.00055,(GCF_001542895.1:0.00055,GCF_001886635.1:0.00055)0.914:0.00055)1.000:0.00084,((GCF_000322365.1:0.00055,GCF_000322385.1:0.00055)1.000:0.00055,((GCF_001587115.1:0.00123,GCF_002174435.1:0.00141)1.000:0.00055,((((GCF_000395685.1:0.00055,GCF_000396845.1:0.00055)1.000:0.00425,(GCF_002631165.1:0.00055,((((((GCF_900179425.1:0.0,GCF_900180075.1:0.0):0.00055,(GCF_900180265.1:0.0,GCF_900180295.1:0.0):0.00055)1.000:0.00055,GCF_900180285.1:0.00055)0.000:0.00055,(GCF_900179765.1:0.00055,GCF_900179885.1:0.00055)0.000:0.00055)1.000:0.00055,((GCF_900180085.1:0.00055,GCF_900179995.1:0.00055)1.000:0.00055,GCF_900180305.1:0.00055)0.000:0.00055)1.000:0.00055,((GCF_900178685.1:0.0,GCF_900178805.1:0.0,GCF_900180275.1:0.0):0.00055,(GCF_002997345.1:0.00055,(GCF_002140595.1:0.00055,GCF_002141195.1:0.00055)1.000:0.00055)0.995:0.00055)1.000:0.00055)1.000:0.00055)1.000:0.00081)1.000:0.00135,(((GCF_000395625.1:0.00147,(GCF_000395605.1:0.00152,(GCF_000390465.1:0.00055,(GCF_000393675.1:0.00055,GCF_000397045.1:0.00055)0.888:0.00055)1.000:0.00055)1.000:0.00055)1.000:0.00079,GCF_000322345.1:0.00055)1.000:0.00055,((((((GCF_000295455.2:0.00055,(GCF_000295255.2:0.00055,(GCF_000294835.2:0.00055,GCF_000294955.2:0.00055)0.983:0.00055)0.898:0.00055)0.720:0.00055,GCF_001676845.1:0.00055)0.813:0.00055,((((GCF_000295075.2:0.00055,(GCF_000295235.2:0.00055,((((GCF_001895905.1:0.00052,(GCF_000294975.2:0.00055,GCF_001720965.1:0.00055)1.000:0.00055)0.988:0.00055,(GCF_000294875.2:0.00055,GCF_001721005.1:0.00055)1.000:0.00055)0.627:0.00055,GCF_001592725.1:0.00055)1.000:0.00055,(GCF_000295355.2:0.00055,GCF_000295395.2:0.00055)0.900:0.00055)0.493:0.00055)0.489:0.00055)0.487:0.00055,GCF_002909305.1:0.00055)0.514:0.00055,GCF_000395865.1:0.00055)0.519:0.00055,GCF_002158355.1:0.00055)0.923:0.00055)0.767:0.00055,GCF_000294915.2:0.00055)0.788:0.00055,((GCF_002158325.1:0.00055,GCF_002158445.1:0.00055)1.000:0.00055,(GCF_000322405.1:0.00055,(GCF_000295595.2:0.00055,GCF_002630975.1:0.00055)1.000:0.00055)1.000:0.00055)1.000:0.00055)1.000:0.00055,GCF_002848385.1:0.00096)1.000:0.00055)1.000:0.00052)1.000:0.00052,((GCF_002562805.1:0.00055,((GCF_900179915.1:0.00055,((GCF_900178875.1:0.00055,((GCF_900178755.1:0.00055,((GCF_900178975.1:0.0,GCF_900179295.1:0.0):0.00055,((GCF_900178555.1:0.0,GCF_900178855.1:0.0,GCF_900178925.1:0.0):0.00055,(GCF_900178765.1:0.0,GCF_900178905.1:0.0,GCF_900178915.1:0.0,GCF_900178935.1:0.0):0.00055)1.000:0.00055)1.000:0.00055)1.000:0.00055,(GCF_900179085.1:0.00055,(((((GCF_900178745.1:0.0,GCF_900178785.1:0.0,GCF_900178815.1:0.0,GCF_900180175.1:0.0):0.00055,(GCF_900178715.1:0.0,GCF_900178725.1:0.0,GCF_900179055.1:0.0):0.00055)1.000:0.00055,GCF_900178625.1:0.00055)0.000:0.00055,(GCF_900178595.1:0.00055,GCF_900178835.1:0.00055)0.000:0.00055)1.000:0.00055,GCF_900178985.1:0.00055)0.000:0.00055)0.997:0.00055)0.750:0.00055)0.715:0.00055,(GCF_900178845.1:0.00055,GCF_900179785.1:0.00055)1.000:0.00055)0.909:0.00055)1.000:0.00068,((GCF_003071425.1:0.00055,GCF_003071445.1:0.00055)1.000:0.00055,(GCF_001518735.1:0.00055,GCF_003020745.1:0.00055)0.997:0.00055)1.000:0.00055)1.000:0.00055)1.000:0.00055,(GCF_002973685.1:0.00089,((GCF_000295055.2:0.00055,(((GCF_002158285.1:0.00055,(GCF_002158295.1:0.00055,(GCF_002158275.1:0.00055,GCF_002158385.1:0.00055)0.743:0.00055)0.901:0.00055)1.000:0.00055,GCF_000294935.2:0.00055)1.000:0.00055,((((GCF_002848625.1:0.0,GCF_002848645.1:0.0,GCF_002848685.1:0.0):0.00055,(GCF_002848665.1:0.0,GCF_002848705.1:0.0,GCF_002848725.1:0.0,GCF_002848745.1:0.0):0.00055)0.996:0.00055,(((GCF_000407105.1:0.00055,(GCF_000407085.1:0.00055,((GCF_000407065.1:0.0,GCF_000407345.1:0.0):0.00055,GCF_000407325.1:0.00055)1.000:0.00055)1.000:0.00055)0.897:0.00055,(((GCF_001720985.1:0.00055,(GCF_001953235.1:0.0,GCF_001953255.1:0.0):0.00055)0.989:0.00055,(GCF_001721025.1:0.00055,(GCF_002761255.1:0.0,GCF_002761275.1:0.0,GCF_002777275.1:0.0):0.00055)0.887:0.00055)1.000:0.00055,(GCF_000294815.2:0.00055,GCF_000295575.2:0.00055)0.977:0.00055)1.000:0.00055)1.000:0.00055,(GCF_000394755.1:0.00055,(((GCF_000394695.1:0.00055,(GCF_000394655.1:0.0,GCF_000394735.1:0.0):0.00055)1.000:0.00055,(GCF_000394675.1:0.0,GCF_000394715.1:0.0):0.00055)1.000:0.00055,GCF_000394635.1:0.00055)0.736:0.00055)0.773:0.00055)0.849:0.00055)0.720:0.00055,((GCF_001721065.1:0.00055,GCF_001721105.1:0.00055)0.000:0.00055,(GCF_002880635.1:0.00055,GCF_001635875.1:0.00055)0.000:0.00055)1.000:0.00055)0.930:0.00055)0.998:0.00055)1.000:0.00055,(GCF_900179115.1:0.00055,(GCF_900178995.1:0.00055,(GCF_900178565.1:0.00055,GCF_900179435.1:0.00055)0.461:0.00055)0.869:0.00055)1.000:0.00055)1.000:0.00060)1.000:0.00055)1.000:0.00055)1.000:0.00055)1.000:0.00055)1.000:0.00055)1.000:0.00055)1.000:0.00055,(GCF_000321665.1:0.00306,GCF_000322205.1:0.00055)1.000:0.00055)1.000:0.00055)0.984:0.00055)1.000:0.00055,(GCF_000295415.2:0.00055,GCF_000295435.2:0.00055)1.000:0.00055)1.000:0.00055,(GCF_000395545.1:0.00055,((GCF_000294895.2:0.00055,(GCF_002894545.1:0.00077,((GCF_000295035.2:0.00055,GCF_000295155.2:0.00055)1.000:0.00055,(GCF_000295515.2:0.00055,(GCF_000295555.2:0.00055,GCF_000295615.2:0.00055)0.859:0.00055)1.000:0.00055)1.000:0.00055)1.000:0.00055)1.000:0.00055,((GCF_001543825.1:0.0,GCF_001582105.1:0.0):0.00055,(((GCF_000394575.1:0.0,GCF_000396925.1:0.0):0.00055,GCF_000394595.1:0.00055)1.000:0.00055,(GCF_001750885.1:0.00055,GCF_002442955.1:0.00055)1.000:0.00055)1.000:0.00055)1.000:0.00079)1.000:0.00055)0.876:0.00055)1.000:0.00055,(((GCF_000395905.1:0.00055,GCF_000395945.1:0.00055)0.918:0.00055,((((GCF_001721085.1:0.00055,GCF_900179515.1:0.00055)1.000:0.00055,(GCF_000294855.2:0.00055,(GCF_000295195.2:0.00055,GCF_000295215.2:0.00055)0.991:0.00055)1.000:0.00055)0.743:0.00055,(GCF_001996345.1:0.00055,(GCF_002024245.1:0.00055,(GCF_000395885.1:0.00058,((GCF_002007625.1:0.00055,(GCF_002025045.1:0.00055,GCF_003020685.1:0.00055)0.999:0.00055)0.896:0.00055,GCF_002025065.1:0.00055)1.000:0.00055)1.000:0.00055)1.000:0.00055)0.713:0.00055)1.000:0.00055,(GCF_000250945.1:0.00055,(GCF_000393695.1:0.00055,GCF_000397005.1:0.00055)0.991:0.00055)0.998:0.00055)0.460:0.00055)0.918:0.00055,GCF_000396945.1:0.00055)0.826:0.00055)0.853:0.00055)0.920:0.00055)0.409:0.00055,(GCF_000395645.1:0.00055,GCF_900044005.1:0.00055)0.916:0.00055);
