# Supplementary material for: SpeciesPrimer: a bioinformatics pipeline dedicated to the design of qPCR primers for the quantification of bacterial species
Source: PeerJ. 2020 Feb 18;8:e8544. doi: 10.7717/peerj.8544 (PMC7034379; doi:10.7717/peerj.8544)
Supplement: Dataset S3 — Dataset content: ANIm alignment coverage and ANIm percent identity files, row and column labels (Fig. 4), Phylogeny trees (Figs. 2 and 3). [file peerj-08-8544-s003.zip › Newick_trees/Pd_acidilactici_tree.nwk]

((((FAM19852:0.00055,(FAM22132:0.00055,(FAM19390:0.00055,FAM19393:0.00055)1.000:0.00055)0.964:0.00055)1.000:0.00055,((FAM20325:0.00055,(FAM22261:0.0,FAM22262:0.0):0.00055)1.000:0.00055,((((((FAM22235:0.00055,(((FAM18098:0.0,FAM19180:0.0):0.00055,FAM18098p:0.00055)0.975:0.00055,((FAM17418:0.00055,((FAM17419c1:0.00055,FAM17419c4:0.00055)0.923:0.00055,(FAM17644i0:0.00055,FAM17420c2:0.00055)1.000:0.00055)1.000:0.00055)1.000:0.00055,((FAM17411:0.0,FAM17419c2i0:0.0):0.00055,(FAM17419c2:0.0,FAM17422:0.0,FAM17644:0.0):0.00055)0.985:0.00055)0.931:0.00055)1.000:0.00055)1.000:0.00380,(GCF_000380265.1:0.00419,((((FAM13875:0.0,FAM13877:0.0):0.00055,FAM13875p:0.00055)1.000:0.00331,(FAM18987:0.09078,((FAM20284:0.0,FAM20293:0.0,FAM20301:0.0,FAM20303:0.0,FAM20310:0.0):0.00308,((FAM19460:0.0,FAM19461:0.0,FAM19462:0.0,FAM19464:0.0,FAM19466:0.0,FAM19475:0.0,FAM19476:0.0):0.00369,(((FAM20580:0.00055,((FAM20623:0.0,FAM20624:0.0,FAM20624i0:0.0):0.00055,(FAM20622:0.00055,(FAM20620:0.00055,FAM20521:0.00055)0.558:0.00055)0.557:0.00055)0.919:0.00055)1.000:0.00238,(FAM1430:0.00055,FAM19071:0.00055)1.000:0.00199)1.000:0.00118,(((FAM18986:0.0,FAM18988:0.0):0.00319,GCF_000146325.1:0.00286)1.000:0.00072,(FAM20579:0.00304,GCF_000163095.1:0.00334)1.000:0.00066)0.869:0.00054)1.000:0.00070)1.000:0.00172)1.000:0.00627)1.000:0.00417)1.000:0.00235,((GCF_001437115.1:0.00356,GCF_001922325.1:0.00381)1.000:0.00105,(GCF_001767275.1:0.00359,(((FAM18964:0.0,FAM18969:0.0):0.00055,(GCF_002173595.1:0.00055,(GCF_002173575.1:0.00055,GCF_002174215.1:0.00055)0.946:0.00055)1.000:0.00055)1.000:0.00326,((FAM19158:0.0,FAM19159:0.0,FAM19160:0.0):0.00055,((((FAM19148:0.0,FAM19149:0.0,FAM19151:0.0):0.00055,(FAM19150:0.0,FAM19152:0.0):0.00055)1.000:0.00055,((FAM19133:0.0,FAM19134:0.0,FAM19136:0.0,FAM19140:0.0,FAM19142:0.0):0.00055,(FAM19135:0.0,FAM19137:0.0,FAM19138:0.0,FAM19139:0.0,FAM19141:0.0):0.00055)1.000:0.00055)0.763:0.00055,(((FAM22257:0.0,FAM22258:0.0):0.00055,(FAM22259:0.0,FAM22260:0.0):0.00055)1.000:0.00055,(FAM19155:0.00055,FAM19156:0.00055)1.000:0.00055)0.867:0.00055)0.997:0.00055)1.000:0.00338)0.998:0.00097)0.976:0.00052)0.998:0.00055)0.952:0.00052)1.000:0.00151)1.000:0.00443,((FAM19612:0.0,FAM19614:0.0,FAM19619:0.0):0.00055,(FAM19953:0.0,FAM19955:0.0):0.00055)1.000:0.00055)1.000:0.00055,FAM20497:0.00055)0.526:0.00055,FAM13881:0.00055)0.023:0.00055,(FAM22234:0.00055,(FAM20556:0.00055,(((FAM20551:0.00055,FAM20555:0.00055)0.990:0.00055,((FAM20547:0.0,FAM20547i0:0.0):0.00055,(FAM20560:0.00055,(FAM20557:0.00055,FAM20557i0:0.00055)0.987:0.00055)0.968:0.00055)0.000:0.00055)0.932:0.00055,((FAM20561:0.00055,FAM20562:0.00055)0.990:0.00055,(FAM20553:0.00055,(FAM20552:0.00055,(FAM20559:0.0,FAM20559i0:0.0):0.00055)0.995:0.00055)0.934:0.00055)0.438:0.00055)0.992:0.00055)1.000:0.00055)1.000:0.00055)1.000:0.00055)1.000:0.00055)1.000:0.00055,(((FAM19701:0.0,FAM19879:0.0):0.00055,FAM19882:0.00055)1.000:0.00055,(FAM13473:0.00055,FAM19598:0.00055)1.000:0.00055)0.940:0.00055)0.975:0.00055,((FAM20059:0.0,FAM20072:0.0):0.00055,(FAM19488:0.00055,FAM19500:0.00055)1.000:0.00055)0.889:0.00055,((FAM19641:0.0,FAM19651:0.0):0.00055,(((FAM17708:0.00055,FAM17708i0:0.00055)0.949:0.00055,((FAM17420c1:0.0,FAM17420c1i0:0.0,FAM17656:0.0):0.00055,FAM17656i0:0.00055)0.916:0.00055)1.000:0.00055,(FAM19324:0.00055,(FAM19153:0.0,FAM19154:0.0,FAM19157:0.0):0.00055)0.995:0.00055)1.000:0.00055)1.000:0.00055);
