# Supplementary material for: SpeciesPrimer: a bioinformatics pipeline dedicated to the design of qPCR primers for the quantification of bacterial species
Source: PeerJ. 2020 Feb 18;8:e8544. doi: 10.7717/peerj.8544 (PMC7034379; doi:10.7717/peerj.8544)
Supplement: Dataset S3 — Dataset content: ANIm alignment coverage and ANIm percent identity files, row and column labels (Fig. 4), Phylogeny trees (Figs. 2 and 3). [file peerj-08-8544-s003.zip › ANIm_data/Ecfaeci_ANIm_alignment_coverage.tab]

	GCF_000321645.1	GCF_900179645.1	GCF_003320505.1	GCF_003020705.1	GCF_900179175.1	GCF_000321745.1	GCF_002141435.1	GCF_001546375.1	GCF_900179135.1	GCF_900179115.1	GCF_003320275.1	GCF_000394575.1	GCF_000395725.1	GCF_900178925.1	GCF_900143335.1	GCF_001953255.1	GCF_000393415.1	GCF_000394735.1	GCF_002158445.1	GCF_000396705.1	GCF_900179015.1	GCF_900179555.1	GCF_002141115.1	GCF_002174355.1	GCF_000392195.1	GCF_900179965.1	GCF_000258325.1	GCF_001518735.1	GCF_002140385.1	GCF_900179185.1	GCF_003320805.1	GCF_002140295.1	GCF_002442445.1	GCF_002848385.1	GCF_000322305.1	GCF_900179295.1	GCF_900148665.1	GCF_000415365.1	GCF_000250945.1	GCF_000321985.1	GCF_001543575.1	GCF_900180075.1	GCF_002803675.1	GCF_900180465.1	GCF_900179375.1	GCF_000397025.1	GCF_900178725.1	GCF_000295055.2	GCF_002880635.1
GCF_000321645.1	1.0	0.8476153086384663	0.8592307309690118	0.8720544869289638	0.8567000163432363	0.8363288827621491	0.8071373755604664	0.7877898259800612	0.8468763101235691	0.8491327426082385	0.7958218160888504	0.8193258770278048	0.8715172918546731	0.836222296437885	0.8518425222587774	0.8689375475197363	0.8790930924956122	0.8582753622158587	0.8652588981816373	0.8395982406150742	0.8462740973914774	0.8470365448977126	0.7836777255899553	0.8473847268903084	0.8377095309491157	0.8479531872863832	0.7858691404168235	0.8823827017501474	0.834138889086271	0.8464432143593096	0.7877436385728802	0.892368419182696	0.8283075512857864	0.8718175100013501	0.7876942535759712	0.8362265598908556	0.8355849102187862	0.8593000120797835	0.849122083975812	0.8842703455528632	0.8516225991430459	0.8313601836127079	0.8700318337821802	0.8488637897833455	0.8454359735950147	0.8220885945527282	0.8357533166111234	0.8281018396799568	0.8705423822754048
GCF_900179645.1	0.746142178019641	1.0	0.7365418777756928	0.8682817289047351	0.8812284981547507	0.722433226996935	0.6990683054982173	0.6718815287421029	0.9655526365171702	0.84896040532933	0.6892897354100206	0.8043085006567836	0.7459426408957278	0.8559604678801527	0.7037999624695065	0.8182945518233565	0.749262838556327	0.835083818102208	0.8366244448614499	0.7231728904735097	0.9980506036154375	0.9982976793644837	0.6726555951710765	0.720279289422656	0.7222546443985738	0.980484456120598	0.6677034465503221	0.8653308938512542	0.7046719209357603	0.9918024019515856	0.6841202226809282	0.7471714518045912	0.7165709639081754	0.850390629886783	0.677149559016701	0.8554669418902858	0.7098702070432226	0.7269084255957966	0.8321899042972415	0.7583539751047726	0.775456933758679	0.8429771063989492	0.7345411897166447	0.8167952086069932	0.997321886532808	0.7102796021767687	0.8550550447238381	0.7905251141552512	0.8175198598861575
GCF_003320505.1	0.8731641553291216	0.8502776106922539	1.0	0.8629486306488847	0.8611733519730975	0.834517815248261	0.8129797891906216	0.787880735356027	0.8493334671622187	0.8499107847547718	0.8050085460334057	0.8462186961359798	0.8915310866929559	0.8363486954933123	0.8182334153877704	0.8641736704184487	0.8890701756792959	0.8619835462680877	0.8631526234192366	0.8365339137078087	0.8494399766617828	0.8499429181292166	0.7875716772827152	0.8457392228633653	0.8303365050297757	0.8504155314679609	0.7769091737534598	0.8767580385788238	0.8216511066517529	0.849695960509888	0.8162057633553886	0.87397037808345	0.8212301233416109	0.8618033827417062	0.8085692127612101	0.8372354322083283	0.8190067826693519	0.8589496502516873	0.8554063138831342	0.8698186738953521	0.8676169961721569	0.832583313896854	0.8529872845709978	0.8404296340478015	0.8491839928136777	0.8162274263044526	0.8362634878936609	0.8343344022795199	0.8645928484828354
GCF_003020705.1	0.7725344933458852	0.8738001647358828	0.752268895290738	1.0	0.8751142119477894	0.7435861119530456	0.7089940944987216	0.6893051035075776	0.8410330205114115	0.8737101485675941	0.7133677472069022	0.7837119205641937	0.7696133742623631	0.829612612587093	0.7223687345520767	0.8659933079588457	0.7755808796845783	0.8634325682903254	0.8488342119351997	0.7483355664267389	0.8738826270998395	0.8743106760119816	0.6828925531134735	0.7422840249313312	0.7459397514861323	0.8739235435399708	0.681827151960826	0.9334409120966938	0.7291221503666585	0.8697686364155688	0.7098180886545951	0.7721206078168655	0.7250475024132831	0.9219213604905189	0.6891700792551445	0.829539277736704	0.7242590740861392	0.7339537524624615	0.8210015903905538	0.7758717011513572	0.7649007445847879	0.8268970199297685	0.7518764122073255	0.8458866545365159	0.8707109735059755	0.7251098212990215	0.8316471038871562	0.7987537481819724	0.8625745820149584
GCF_900179175.1	0.7827172692595967	0.9146224882403408	0.7742489512795802	0.9025403330910692	1.0	0.7528509322193725	0.7319816961241085	0.6976419655664583	0.8871978365667865	0.8772558079294073	0.7246128182314239	0.8121382470438955	0.7781078658819428	0.8631042903482664	0.7398326137362168	0.8611138071432118	0.7809640729467299	0.8765260939299027	0.8643747977299662	0.7536020702064071	0.915521646504855	0.9150152613450564	0.6995928468551696	0.7569549242548429	0.7519556692253183	0.8967565056697284	0.6992432463313856	0.8880018853109026	0.7378898475942972	0.9128942865795923	0.7180311095775287	0.7915939414261689	0.7511616832632239	0.8864918187959134	0.7033293850439143	0.8622022106309072	0.7491624356996344	0.7545674480687411	0.8358847895856049	0.792030860929431	0.7982548539127505	0.8591970094710255	0.7711937608154619	0.8472265187416069	0.9153830397976537	0.7400845078926295	0.861664338701557	0.8148655855776313	0.8581547000171067
GCF_000321745.1	0.896493809143144	0.8797213114691664	0.8802777287966342	0.89976109473681	0.8832894661173839	1.0	0.8450105437465509	0.8317959178543695	0.8724604652349616	0.8889214301410618	0.8428416206254497	0.8428976051204105	0.8851499032458439	0.8692586853088687	0.8457333911712832	0.9006995015094867	0.890980288506764	0.89429670335111	0.8825856610378764	0.9742299942073186	0.8799612450189985	0.8795167966814524	0.820615395279098	0.8799555323154311	0.9700578163685715	0.8784991737526407	0.8225131554041986	0.9036331652148147	0.8486590570916169	0.8729742277091259	0.8334659315305818	0.9152680381471493	0.9578143500828532	0.9043826719228617	0.8247643414566709	0.8689178273293453	0.8686740853104683	0.8665900910490695	0.8779248566206617	0.8999100058764677	0.8654772563941339	0.8709149884965193	0.8914955743685463	0.8832578558243107	0.8784412850231574	0.9072279791463469	0.867088619647054	0.8655812275990611	0.9018077660015683
GCF_002141435.1	0.801420186058555	0.7885144066442328	0.7943400692630858	0.7946596799166331	0.7954939836645796	0.7827169657166422	1.0	0.7429215588674494	0.788280872149036	0.7906419693942813	0.7916244370213557	0.7725860840957012	0.7689165586893	0.7733949883215114	0.753561489244537	0.7971424832054479	0.7824146408489931	0.7961332049716743	0.7865628766934337	0.7871012054542652	0.7878967043767258	0.7890862486634383	0.736058749094701	0.774504100788126	0.7836990805725758	0.7883856451778478	0.7389151370216026	0.8036648688273429	0.7534030950023265	0.7891049455338998	0.7942144827369678	0.806065123669215	0.7809097191624226	0.7970659318678985	0.7381192853280013	0.7734362625449828	0.766989017176074	0.7781718623388233	0.7822375497363212	0.798001480933249	0.7835110535545396	0.7749443591718204	0.7863540361780915	0.7826100760609856	0.7878935294364587	0.7742617470144096	0.7739858799823192	0.7677358336811069	0.7983136833928399
GCF_001546375.1	0.8344330761287448	0.8084460547746424	0.8212124542014264	0.8241729914107917	0.8087934013926982	0.8219165555257841	0.7925219246088493	1.0	0.8086233031572039	0.8136728122807916	0.7881211972507308	0.785981797983508	0.8252398686179293	0.7947049774055353	0.8909177326657856	0.8085698652159645	0.8550898510059881	0.8088178624221387	0.8150960678707012	0.8197515662585313	0.8083252549215592	0.8084411625687543	0.9084386035687513	0.8188024783162382	0.8202396578767526	0.8082345609508642	0.9121969466614082	0.824932788617568	0.9036325757689795	0.8086297006572114	0.7823510285674719	0.8317991877432932	0.8184577659628914	0.8270657903847832	0.8776643705913698	0.7945804143171534	0.8204154009651946	0.8206472162595849	0.8024632632970156	0.8363779161310329	0.8014027835898856	0.7957654571126652	0.8569895321846935	0.8131918708096375	0.8083523502157086	0.7951181806413155	0.7947181487290802	0.7962324746132147	0.8103837446298632
GCF_900179135.1	0.7708573252523214	0.9984059825618568	0.7607573539375206	0.8641573100203837	0.8838902692495635	0.7408487908396225	0.7226403189716534	0.6948949077141842	1.0	0.8532171566596716	0.7127508782618903	0.825673867718867	0.7682659554548286	0.8511428965971334	0.7276581267562409	0.8441737191185398	0.7742410145311392	0.8386129299424647	0.8618945102608607	0.7428085688220021	0.9972485493277088	0.9980890547693267	0.6952622852369537	0.7448339961328342	0.7416773306400939	0.9793709112676562	0.6907829313039606	0.8961143035657287	0.7287275963581763	0.9979328546430083	0.7067040253387004	0.7786540723442664	0.7356194822628773	0.8527259185812501	0.6992212954779254	0.8581440902506866	0.733357005899061	0.7517336435344951	0.8606924484191932	0.7834736385606692	0.8013412513538153	0.8437494239513975	0.7593412041380421	0.8452849067666347	0.9965775032363825	0.7299603807919767	0.8569281223936327	0.8144669129001577	0.845833062489429
GCF_900179115.1	0.7827445411436194	0.8890150166653512	0.7709597454067528	0.9091542674074071	0.8851045461348732	0.7644298491390251	0.7340261045196066	0.7081302088433621	0.8640721753646252	1.0	0.7351206432560268	0.8117272194622219	0.7858915856433984	0.884604438220297	0.7466198501903325	0.9075789438519969	0.794259141052375	0.9084615835571592	0.8618136657517126	0.7684297299253506	0.8957319211971411	0.8985986170558742	0.7005506427221853	0.758765889561631	0.7671157594254949	0.8984590977555406	0.7172756007272034	0.9129415941422855	0.7433693125006345	0.8852519256774792	0.7265555992599582	0.7876368869379476	0.7588959110692189	0.9039317914376416	0.7043422270882944	0.8843948317597019	0.7557059627470367	0.7522412334554182	0.8543759115015322	0.7883112302228935	0.8123252528951074	0.8766770563785702	0.7822283852344039	0.8796331624931509	0.8875281208355045	0.757568840165576	0.8856691735381014	0.865190622337957	0.9067365878884802
GCF_003320275.1	0.8420340364393122	0.8285005839898442	0.8381624487951614	0.8520263338632535	0.8391578817577512	0.8319353539970882	0.8435681610315813	0.7872735700143112	0.8285096060408647	0.8437775477990143	1.0	0.815495297443865	0.8210378441207616	0.8141434934659675	0.7927059724849999	0.8407307259856497	0.8377188646199893	0.839245470836408	0.8347133938738018	0.8351784054201475	0.8294478993469915	0.8293065538810044	0.7705944291090462	0.8110504336411231	0.8345197956956546	0.8288960505595739	0.7768376884151978	0.8603980453726464	0.7955858863544861	0.8295415031263287	0.8849470461992919	0.8445797585022493	0.8266191104332877	0.8523924787671668	0.7723289184177278	0.8146340674902045	0.8160723327903813	0.8217269032674486	0.8277551370242795	0.8557144731366552	0.8181376306364794	0.813461952695131	0.8454981281123727	0.8413682842577616	0.8273596704545497	0.8178399029528045	0.8136130720497236	0.8117500185140005	0.8440061064248656
GCF_000394575.1	0.8058473695852496	0.8986611790137111	0.819016478683802	0.870118324896032	0.8742787933173918	0.7733938987950156	0.7652973043617126	0.7298396720547283	0.8921762157209516	0.8660874998296465	0.7580603397215009	1.0	0.8096213540427236	0.8564750216392581	0.7559629828035602	0.8780045546401314	0.8055115548571354	0.875679360882721	0.8711027058420231	0.7754587575134614	0.8978623523035457	0.8994973961254459	0.7410609858416177	0.787253856715089	0.771937420348835	0.8817495353281637	0.7251407119621679	0.9006288925766774	0.7532383756910672	0.8943141080275095	0.7519433399133452	0.7990814541162115	0.7647899131179856	0.8709797019041499	0.7481270728522272	0.8548144684779695	0.7584922512760784	0.7892456818454225	0.8875324676232319	0.8194973122591246	0.8455881248084616	0.863617636668033	0.7941186645546331	0.851736225044091	0.8973018457230099	0.7586826977139788	0.8547127805634209	0.8477717941487166	0.8738776327472825
GCF_000395725.1	0.890257286493439	0.8656097978784716	0.8961690109357284	0.8874377035115404	0.8699678301151351	0.8435020752188815	0.7910536217977101	0.7958634986491843	0.8621783192977209	0.8708787778927854	0.7926635677505615	0.8408632300829071	1.0	0.8523879897160892	0.829001310893774	0.8755913902006698	0.9749924874027899	0.876272967860601	0.8808690804726186	0.8419472942310512	0.866277221369746	0.8654207127023139	0.796767550806207	0.8616408238161671	0.8391923123266114	0.8647090120680619	0.7857193148511344	0.8858782044674911	0.8452386828348405	0.8618992281260026	0.7863881900520148	0.8795890355276892	0.8304766107806859	0.8831885494953131	0.8217688936375923	0.8520624438369846	0.8293166948056379	0.856401966776174	0.876182598937639	0.8728697976171639	0.8673816094523716	0.8491365231264599	0.8671682081403165	0.8588760428718881	0.8647866785319732	0.8258823128056756	0.8521738625492311	0.8467194266327741	0.8752966931506889
GCF_900178925.1	0.7875831034478143	0.9158103682049923	0.7751324769679472	0.8820145199307733	0.8897372679561671	0.7637539803322397	0.7336065189777691	0.7066419849259347	0.8806900848735998	0.9038144934286872	0.7247059004619126	0.8201498840199114	0.785909322711083	1.0	0.7437301819943757	0.8946217496463043	0.7871996262938171	0.8948827550390772	0.872529985504162	0.7614835680374135	0.9104918813937956	0.9103710827440634	0.7088069911967566	0.7703547397910083	0.764008962523641	0.9097955323907693	0.710127410786349	0.8835772060644268	0.7393034636084865	0.9035876195103539	0.7211374882714885	0.7915021998069899	0.7587242725645854	0.8784859277938619	0.7118420154434884	0.998137492286956	0.753480406525938	0.763787107939784	0.853858395874241	0.790517741005018	0.8263685048138764	0.9370749460254233	0.7826216586290391	0.8640724069114228	0.9112511393889261	0.7539826745958766	0.996989068558755	0.8698014752827893	0.8925410681946859
GCF_900143335.1	0.8308209475521131	0.7797844368148432	0.7853065801383031	0.7953033367107486	0.7897787677470237	0.7695049198914976	0.7402083832899721	0.8203602006489628	0.7796891438044297	0.7899565325264499	0.7307123481722454	0.7496396191606176	0.7915234961376877	0.7701740500846201	1.0	0.7901873148716698	0.8013698630136986	0.7858852686015422	0.8004297541509635	0.7689993471562486	0.7787199272585137	0.7792608450376252	0.8199319018821583	0.7831893427069314	0.7672230854421388	0.7796333540783329	0.807673755542588	0.7961034514781852	0.8657155153653915	0.7796527592004535	0.7242518285862398	0.7954481820865773	0.7660428381931613	0.7977955088230932	0.822436548715866	0.769758226039179	0.7936473174497789	0.7727819598896126	0.7724881108975008	0.7848626879697945	0.7869133935538957	0.7640669809372397	0.802767724846457	0.7845120096914724	0.7791305535033869	0.7636819971751686	0.7700988552364029	0.7667005332250343	0.7908377329827475
GCF_001953255.1	0.7822070084686649	0.8367967792271923	0.7655050703568583	0.8799812454204956	0.8484329979534353	0.7563849204737386	0.7226970390216148	0.6871784752181451	0.8348547975295383	0.886284370469469	0.7152802808581435	0.8035886363367419	0.7716051060813899	0.8550626650500543	0.7293148725670459	1.0	0.775433099977836	0.9747206562311802	0.8797416959653667	0.7607080045658318	0.838251666371894	0.8445164123359334	0.6843620900354143	0.7520877422639758	0.758742035940094	0.8420854171310802	0.6958914869752579	0.911504546482349	0.7278446337883707	0.8340699452426406	0.7137550320577298	0.7861072829750699	0.7396250939088235	0.8744006066454025	0.6950557824008229	0.8526575757275315	0.7416866904211881	0.7416367976107741	0.850115601002078	0.7830846102108195	0.7923694703334471	0.8339237848941841	0.7639631906196399	0.8462959225740341	0.8345298546104315	0.7430424315964772	0.8531462694090228	0.8530368890169613	0.9868900244122962
GCF_000393415.1	0.8730075787512702	0.8452682200519364	0.868826563734899	0.8694327227052049	0.8488638929660156	0.8254315089759512	0.7825413514734109	0.8017034548944337	0.8447054589590155	0.8556593654736366	0.7862626312521169	0.8133150333069888	0.9478615078469007	0.8300292141808738	0.8159584227164954	0.8554494326521396	1.0	0.8469759088856272	0.8576221491475668	0.8267115699446765	0.8449358558202552	0.845362072372135	0.7759734532008581	0.8399450999209664	0.825288966354296	0.845168016822852	0.7892023964096195	0.8700568759173535	0.8369538218358361	0.8442785367505927	0.7772030597267698	0.8704301682285198	0.818803277068985	0.8717377498024161	0.8001503048436265	0.830882000112905	0.8195703257310601	0.8373038274810884	0.8460786665913966	0.8673609150954048	0.8402428869820481	0.8257857485604606	0.8650378937563509	0.842785720334199	0.8453715987354635	0.8021758919498702	0.8295747713672801	0.8297427176244778	0.8567432539234504
GCF_000394735.1	0.7582489568155866	0.8380934474773049	0.7493730221556236	0.8610717538869488	0.847566698201272	0.7370494155844564	0.7083666309051269	0.6746130942478745	0.8139405973411745	0.8706573741069293	0.700745593577738	0.7865641865233192	0.7578531525293495	0.8394148876399204	0.7118626405324933	0.9566040306122129	0.753482355791957	1.0	0.8572282776895074	0.7418411271099884	0.8411525343715689	0.8443578899394146	0.6712413816049252	0.7382233315483951	0.7310282311095263	0.8428007249401899	0.6815737253752294	0.8796073847475044	0.7075150710093606	0.8408606247869531	0.69226860201675	0.7536851230948192	0.7271496002094215	0.8640084270844385	0.6815247598965196	0.8367274361738124	0.7237998592556368	0.7286577997299366	0.8193644657521003	0.760625665820652	0.7664688796133485	0.8383141060127725	0.7496203605993625	0.8119738172796663	0.8354602974715608	0.7203546983946228	0.835527154182876	0.8251408228334816	0.9430368264343275
GCF_002158445.1	0.8245968308529826	0.9057395630072733	0.8094631533077156	0.9131543742781656	0.9016158593464578	0.7846613392708707	0.7549465652111642	0.7333701720687218	0.9023929264210593	0.8909729184506197	0.7518291549471747	0.8440512722060883	0.8218024367062785	0.8828792315873195	0.7821151325601939	0.9313600908508224	0.8230162865809828	0.9247128660976301	1.0	0.7872925324023426	0.9065105354381524	0.9053850578974224	0.7311158310740827	0.7997736855631096	0.7830327150317277	0.9038089153125554	0.7340954346716833	0.9485293793993593	0.7683151662161709	0.9022899946604149	0.7463050375954869	0.8184825488341793	0.7779585855415413	0.8995904060827253	0.7315069040462678	0.8830146681144831	0.7823734777357586	0.7911155669728548	0.8816755394521525	0.8158015827789747	0.8520447360392874	0.8643349236967536	0.8079601464475168	0.8750208656899662	0.9053017644332167	0.7768127925217367	0.8830431097851875	0.862957872806817	0.9211996425830048
GCF_000396705.1	0.8954894147213208	0.8762101413138872	0.877983575273177	0.9009715235010315	0.8797410937994989	0.9693491497369406	0.8454865347858314	0.8254486257402571	0.8703858507253648	0.8890959579347528	0.8418881311795458	0.840913879318577	0.8790919714977332	0.862332641643564	0.8409434365512318	0.9013091580432809	0.8878913112346284	0.8956012016909769	0.8811086842181051	1.0	0.8770479751779876	0.877592889287701	0.8132066262768346	0.878854376819854	0.991756942539224	0.8769483142524976	0.8163609135155373	0.9082418448563594	0.8435300733474097	0.8705093848003068	0.8381733933370419	0.9062448369577574	0.9599757175965574	0.9096435397741828	0.8182631866940917	0.8621390038757869	0.866117104240023	0.8672122376037724	0.8766588049480323	0.9020859827476707	0.8668257199459785	0.8668840765335277	0.8947235792444566	0.8774716288460401	0.8753454027892933	0.9182026322610374	0.8621230884428189	0.8633989756524191	0.9030772868582481
GCF_900179015.1	0.7463508727073103	0.9999119521922337	0.7371885739639186	0.8699831549816885	0.8837399199360291	0.7239779560876443	0.6998234030446367	0.6730339958539197	0.9662319423659731	0.8569699396637513	0.6913648600885868	0.8050922339953526	0.7479100395807796	0.85257663605987	0.7041499657835566	0.8212460300152157	0.7503650380642266	0.839695022447491	0.838898205454076	0.7252143854451021	1.0	0.9998777984162674	0.6746053828857622	0.7221502590673575	0.7239886095590465	0.9817020361917224	0.6689819166723068	0.8801371665776788	0.7061935522684374	0.9938463669155819	0.6848794027037257	0.755316082229759	0.7177851558289529	0.8599065377220622	0.6783851718718275	0.8512822392844878	0.7101143430818864	0.7280826759514804	0.8367665711614289	0.7604836425346739	0.7766596855095242	0.8433482231263051	0.7363879969217735	0.822822117107971	0.9958811799534255	0.7143685248827492	0.8504594152873555	0.7913649227560656	0.8239140979267091
GCF_900179555.1	0.7458643408051603	0.9986078118337246	0.7364806797131904	0.8690589152132379	0.881880811798998	0.7224896579190322	0.6997926108909159	0.6720861892743947	0.9655460021205059	0.8583787984446286	0.6901746241952292	0.805307021289842	0.7460113809036208	0.8511409842363629	0.7035458876169399	0.8261000554685307	0.7495788239732926	0.8415871320517068	0.8365567964279893	0.7245391466105536	0.9983265585390095	1.0	0.6726221035055924	0.7216584120858202	0.7224918478779454	0.9803732753682494	0.6685237518250962	0.8732526865320969	0.70458517954691	0.9928857620446958	0.6830581962810117	0.7535407724986211	0.7165658190587119	0.8570388564409976	0.6776849756617352	0.8506945454693348	0.7106970420224958	0.7272675225651802	0.8325679426931551	0.7599498436838613	0.7754538142357966	0.8437079508335453	0.7351829726314577	0.822821686975407	0.9981009927709457	0.7104092188510411	0.8495147833176439	0.7907441073680542	0.818854419978432
GCF_002141115.1	0.8212789992836281	0.8007983599403669	0.8121891936572049	0.8078511227378808	0.8024582277764621	0.8022739221284435	0.7768780931700423	0.8988094972141922	0.80047517347071	0.7964312469189309	0.7632472942441533	0.7896070975918885	0.8174201230491527	0.7886904097021472	0.8810141353123664	0.7967205509361237	0.818873717493324	0.7962450795976999	0.8039773531177069	0.7990338660697398	0.8016245705119899	0.8005098005924589	1.0	0.8102132137096594	0.7997267808393614	0.8008668695145799	0.8741594545446422	0.8146410172778168	0.8940112206767852	0.8009945802969444	0.7580528536471668	0.817347890128515	0.7965314049377531	0.8130813074605437	0.8800084594430767	0.7880488771131853	0.792668805356853	0.8098609851378904	0.8038287915953646	0.8031347598218155	0.8014912747099886	0.7843370730624822	0.815068457447363	0.7962391222434205	0.7992237567373953	0.7821183309280515	0.7886058897383084	0.7818480159776242	0.7981406352624736
GCF_002174355.1	0.841726900529691	0.8127719434953957	0.8266866981537928	0.832312525079062	0.8229708502335772	0.8154195160186608	0.7748211688633896	0.7678715556764879	0.8128231162514439	0.8176245324309989	0.7614206121743868	0.7950771102850535	0.8378712980481299	0.8124687890302551	0.7976442180608773	0.8299003472336185	0.8401528971367608	0.8300288084970773	0.8336084310115371	0.8184997630172022	0.8133662532966724	0.814075260654609	0.7679566083261956	1.0	0.8149434329296332	0.8130881558362175	0.7509954865629166	0.8383177362302054	0.7972164844034263	0.8133877811457686	0.7639894845280054	0.8318802035193446	0.8068863707187373	0.8331203487935053	0.7734702081037177	0.8133690766211441	0.7926003488923216	0.8169525812067524	0.8211116910690129	0.8273801772271354	0.8204298582091158	0.8065779225202123	0.8340224009621889	0.8176594710713352	0.8125534887644038	0.800009105221421	0.8124405557855389	0.8002406178280941	0.8309043919988396
GCF_000392195.1	0.8993122713657961	0.8808148083448933	0.8771726804939624	0.9039544682527665	0.8835541278783928	0.9715037536916163	0.8473319477812923	0.8313361830088194	0.8747381112121012	0.8933744091411344	0.8467201587905191	0.8425642654965885	0.8819399813640835	0.8708450125657035	0.8444823994333704	0.9048530810097875	0.8921542638908331	0.8883130376276929	0.8820666110055653	0.9982363389692424	0.8812858553546221	0.8808304463427872	0.8192293213223338	0.8807526377679008	1.0	0.8815440730271616	0.8218774827705497	0.9106196880867825	0.8508676609636286	0.8747030210704858	0.8425726566174095	0.9113882384710768	0.9607524394323178	0.9120602909659287	0.8239031756196747	0.8673020525062943	0.8685160951232713	0.8733474736432988	0.8829785732729833	0.9060915341600622	0.8707317324346189	0.8732456359496975	0.8995926110841366	0.8838558268133689	0.8806717778763523	0.9149449294554658	0.8724397069362911	0.8670854090232774	0.9074634824143085
GCF_900179965.1	0.7595641458465409	0.9977241712049576	0.7496139588409472	0.8836733550763936	0.8792066710967515	0.7341143903923171	0.7112437590543041	0.6835162652857023	0.9637974229127044	0.873064702153174	0.7017442186119577	0.8030483566676596	0.7582685369772054	0.8652900941774937	0.7160360160806988	0.8379451407824956	0.7623466337720136	0.8545398185702029	0.8495200104896262	0.736508291132956	0.997103577420825	0.9973012126720795	0.6845413589158004	0.7332290099269545	0.7355624425552933	1.0	0.6799009086766012	0.8911150701812006	0.7165496767820271	0.9916942273957466	0.6952706298103974	0.767818997935173	0.7293994688990221	0.8715577731440108	0.6882852898268448	0.8649183744134593	0.7231381549969575	0.7399091450700029	0.8477358829235505	0.7579101838485216	0.7898962239891641	0.8575890026962413	0.7473063047236417	0.8357791093492613	0.9966494300721289	0.7253875687745214	0.864326105166141	0.8043080029228376	0.8366673540936276
GCF_000258325.1	0.7973781495640764	0.769617465063924	0.7757079590987006	0.7809336354247214	0.7765442980250505	0.7785504299755407	0.7550849947458449	0.8738191669415409	0.7700194124358551	0.7895064699107244	0.7449559209731813	0.7480665970919198	0.78044444925099	0.7650251712782468	0.8402372751212601	0.7843727187684189	0.8063421166945146	0.782783674808354	0.7815756697470615	0.7766178381720227	0.7696556771010763	0.7703236667694066	0.8463530035201938	0.7671156581032049	0.7767908738119571	0.7701354905109778	1.0	0.8024181730680842	0.8510278497257565	0.7700150865448567	0.7441743766661439	0.7980692106510646	0.7768752286864252	0.7850875722558981	0.818550502073724	0.7651059212435495	0.7957959549314256	0.7672807629429758	0.7684116229481308	0.7927782854691519	0.7678056377174436	0.7604238652196561	0.8080786014394402	0.7769166851418261	0.7701344090382283	0.7677638207711261	0.7652609323376575	0.7642681403535334	0.7857818777611351
GCF_001518735.1	0.7309239098925115	0.8142815477891481	0.7146754141512301	0.8728261640512406	0.8051057535449592	0.6982921274110445	0.6704669095455277	0.6451379738911601	0.8155011414560901	0.8203774559994208	0.6735980043868879	0.758516333696602	0.7183724546058938	0.7771145485104859	0.676139903639151	0.8387661267276718	0.7257376937730973	0.8247434482892579	0.8244615055448249	0.7053874902769484	0.8266726076731394	0.8214807997873952	0.6439145542788343	0.6990902784787923	0.7026436988298199	0.8240553667271656	0.6550913179587228	1.0	0.6894603739479018	0.8097239639266325	0.6690053984089365	0.7376048934430065	0.681089499751755	0.8465798844152469	0.6469923801883131	0.7750438291474058	0.6888814789809918	0.6916308621944505	0.7909259170423205	0.7273186921270579	0.7400793971958175	0.7504883230675371	0.7049263167064614	0.7997335376191966	0.8118267623702379	0.6871857022655189	0.7764959225722832	0.7522718022233451	0.838044200264108
GCF_002140385.1	0.7709674495705434	0.7398809422167814	0.747306948146027	0.7607180245655192	0.7464712187266439	0.7317466186617558	0.7013135893215782	0.7885121849020965	0.7399610671591504	0.7453458573434509	0.694977808018011	0.707838189649171	0.7647817383434627	0.7255139489643523	0.8203982997749933	0.7473141725260767	0.7789615544764229	0.7401984865580558	0.7451462017493508	0.730986416851983	0.7400983303800943	0.7395601140663933	0.78847409271638	0.7417940894063004	0.7325590330364332	0.7393522489495095	0.7752242513243602	0.7692930353035751	1.0	0.7401367509467222	0.6964591343091062	0.7620765363957699	0.7230376285118697	0.7720071035358743	0.8160150713703073	0.7261598742169757	0.7361905975350416	0.7377113295354987	0.7383001165095473	0.7627241035529501	0.7379054026541059	0.7195906140854395	0.7521459692556656	0.748165992610116	0.7392497941051686	0.7227502952144393	0.724836170763328	0.7181976222594971	0.7484572664784825
GCF_900179185.1	0.7498533288681521	0.9981156221751644	0.740723208283079	0.8697771228285748	0.8851621691716166	0.7214557833749217	0.7040450387388045	0.6763119197677434	0.9712382946364948	0.8507479598234406	0.694548869813948	0.8055128201900053	0.7474729130523459	0.8499123120658094	0.7081603285433353	0.8208198097933511	0.7531493376507943	0.8431742528585133	0.8387432739010996	0.7230411535275352	0.9983107640244041	0.9988955600822869	0.6771031884919186	0.72541338597547	0.7218086124281438	0.9807621611141466	0.6723008105311131	0.8659649323802018	0.7094026267351887	1.0	0.6879625176571899	0.7517395951624966	0.7158432519948533	0.856791376996427	0.6808873666425782	0.8488132228117045	0.7141354460690877	0.7315433580009417	0.83833788244655	0.7644310544961941	0.7800153343724112	0.8478164256559914	0.7385750742168516	0.8182389014646969	0.9973230944713166	0.710123077852785	0.848486517586687	0.7923681281742025	0.8195120446585269
GCF_003320805.1	0.8254548622448049	0.8143630402158127	0.8416315063887897	0.8396170114067847	0.8235226447329574	0.8147532066806328	0.8381725019759623	0.773978577329467	0.8135644647701648	0.82591018055251	0.876419239823189	0.8011197181866343	0.8066885254202014	0.8023278195018453	0.7781259574994053	0.8308535300943808	0.8200867226873236	0.8211034637325751	0.820595651654317	0.823480575257266	0.8137491237077132	0.8128463053134493	0.7579746786431887	0.8059446775225769	0.8224295829574693	0.8133355025794545	0.7685445413366105	0.8462971229318478	0.7895986385870911	0.8137569419288594	1.0	0.8274529761920274	0.8061416222362123	0.8505766682687815	0.7621235479981072	0.8020162075447324	0.7978409051564147	0.8078966267354124	0.812903266638943	0.8426906892059778	0.8185301520867391	0.8144244690962471	0.8188994699618359	0.8202713816248721	0.8132495021468463	0.8041368069565787	0.8016379545597541	0.7969004848414	0.8325549239342926
GCF_002140295.1	0.9032061095054852	0.8590929310386368	0.8704689614351311	0.8821725898620096	0.8769382134292177	0.8642129538230618	0.8216748350412661	0.7948405647631819	0.865831165828253	0.8648170863049999	0.8079221906131477	0.8223138489819828	0.8715312277158722	0.8505897663553587	0.8254797908694725	0.8838760276994743	0.8871426583339537	0.863470374314013	0.8692736421672965	0.8600016469802186	0.8668409301194924	0.8661472565732671	0.7893986975910577	0.8476428224925715	0.8592687767432009	0.8675788347938596	0.7961027701272311	0.9012624570859167	0.8345331476345157	0.858878248245948	0.7992406630066307	1.0	0.8506066676807462	0.8956084243397785	0.7982661397768378	0.8500273477828877	0.8268750492206152	0.8652166048689482	0.8617601040258598	0.900009241788563	0.8620553378161402	0.8495037662985414	0.8743479954129084	0.862868039845414	0.8586729151226227	0.8365167159502123	0.8505214418484728	0.8397610512192868	0.8773319783504809
GCF_002442445.1	0.921987585401774	0.9060869180063876	0.8995229048388143	0.9110152667287819	0.9151467431453163	0.9945911550733281	0.8754300737630881	0.8600992788206765	0.8995652201424009	0.9163707231883118	0.8696111263147405	0.8655247334926814	0.9049432183991686	0.896690943259528	0.8742555274859648	0.9145594700067546	0.9177615916248918	0.9161615194911407	0.9086452142578054	1.0018547548955248	0.9059326846568664	0.905799015753948	0.8460248924716725	0.9041807519943559	0.9961572167761592	0.9063716564978115	0.8522571062027117	0.9152135775967755	0.8707564078024674	0.8994414379926569	0.856320561757406	0.9354478066435817	1.0	0.9167808257099875	0.8460470387987832	0.8961190934559186	0.8992769224198343	0.9028033295420931	0.8984132156625153	0.9156790459362281	0.9000109149755046	0.9014183931574177	0.9313420357853008	0.9097272205252159	0.9059239843140728	0.9432270995113571	0.8957263916198298	0.8914458229654249	0.9170805920662365
GCF_002848385.1	0.7744388333654723	0.858138135219043	0.7533271706496351	0.924445161214985	0.8619064406146314	0.7494515600752777	0.7130877286113163	0.6936181507341095	0.8321794344575234	0.8710693560710903	0.7156280209169353	0.7866353293464199	0.7680251397097647	0.8285556754498059	0.7266160712228656	0.8628570382571367	0.7797659042844117	0.8687490393819474	0.8385148584534231	0.7576067536617104	0.8661254277610491	0.8645783395659759	0.6891952837480311	0.7450384767966753	0.7546889996095986	0.8643012397219786	0.6873303828617218	0.9078504153183824	0.7419679706665514	0.859128498898386	0.7210519821002338	0.7860262146551732	0.7316335351407103	1.0	0.6929904154383116	0.8270944313977477	0.7277386727548679	0.7423047195658053	0.819403174907757	0.7801515717210457	0.7818078587156896	0.8346578684836169	0.757975694114595	0.8356450761282903	0.8618183872473476	0.7343044872816537	0.829594010856128	0.7998237670240456	0.8635627276092753
GCF_000322305.1	0.8080433306520773	0.7891122296982329	0.8162215866742427	0.7980482108538749	0.7896953755441024	0.7892900891812231	0.7625892987634757	0.8500105148485333	0.7880206535679961	0.783819816680814	0.7487993573732779	0.7802903264486892	0.8252530579621458	0.7753288486988011	0.8650301650412083	0.7920698725352521	0.8265429036799783	0.7913587990694451	0.7874079859636794	0.7870114467884882	0.7890805211428638	0.7894909100318944	0.8614113806014347	0.7987851614165925	0.7872924501929666	0.7882298571402018	0.8275768941579356	0.8012369252323198	0.9056856355506118	0.7884492657647101	0.7460946540469046	0.8090623780177342	0.7797188435197371	0.8002812949774013	1.0	0.7764812906767007	0.7788619835924627	0.8038869586356429	0.7986105821289853	0.8016739201505683	0.782209605213907	0.774814586955975	0.7935951633883543	0.7822307442508197	0.7894788826488234	0.7742252451854932	0.7762451166091235	0.7710248678901309	0.7929715617994277
GCF_900179295.1	0.7884260822493421	0.916257322635452	0.776780881020908	0.8828760203452692	0.889754138997422	0.7642677498539493	0.7344271729401487	0.7072838449128788	0.8888801794414163	0.9045628795309225	0.7259150279506268	0.8194317152519844	0.7864460228643095	0.9992007407050096	0.7441204529984617	0.8930556895470552	0.7888478204942678	0.8929679251148307	0.8735934242331667	0.7621235508819321	0.9100779696536052	0.9108628248623908	0.7089848670000375	0.7720298774245762	0.7617111920419769	0.9103734209101775	0.710958896767589	0.8821615106737628	0.7407498968265454	0.9033804045471355	0.7216252900915966	0.7918214268486807	0.759048110987839	0.8778707678784858	0.7136594954416092	1.0	0.7539249460014257	0.7645665508980111	0.8526170549740324	0.7906258876936847	0.8270611912380279	0.9380909025131445	0.7834472931037255	0.8623800106121268	0.9109633184870752	0.7549097835233333	0.9982956281253518	0.8704248602468659	0.8910123191784713
GCF_900148665.1	0.8318812826057045	0.802836141401715	0.8023653494277455	0.8139363620832422	0.81633913434408	0.8067842856642606	0.7690367440578872	0.7711225894902678	0.8021067852406893	0.8161672298366801	0.7678663078130599	0.7677605476325814	0.8082610373481997	0.7964675392294222	0.8101215676134738	0.8202724226615417	0.8216253748031145	0.815650455175546	0.8173146747379252	0.8084598240419418	0.8016172464788758	0.8035216371534453	0.7530248649612278	0.7943912440474528	0.8054369929303387	0.80371016617082	0.7808334255934685	0.8279423348805918	0.7929820515423478	0.8025514024542729	0.7580164625094309	0.8133322203164953	0.8043235044749998	0.8156140227387925	0.7558825121120166	0.7960894200557381	1.0	0.7848491290348482	0.7953614787466251	0.7973023018579481	0.7972941664594498	0.788698587376479	0.8368184083552664	0.8121522338212568	0.8015875345887079	0.8023271484261011	0.7962860844716112	0.7893550786639978	0.8199197708222872
GCF_000415365.1	0.8938121710709879	0.8589311444706296	0.8791906401506906	0.8617789523127075	0.8590597503788885	0.8409011874242639	0.8151999618616962	0.8058919244728544	0.8590360987175996	0.8488171028119238	0.8078210130967379	0.834675257147144	0.8720463602125841	0.8435272609417575	0.8241576590176948	0.8569580785390368	0.877003600595874	0.8579063623338424	0.8634670896372094	0.845742017287147	0.8587171708474057	0.8590885758410844	0.8038198172096139	0.8554757845791907	0.8461969422097525	0.8591861389439016	0.7865777561299377	0.8684816113876836	0.8302143320937153	0.8589403834008207	0.801952814196614	0.8891675760853618	0.8436477365914482	0.8692048348430361	0.8151160723755617	0.8434895661065781	0.8200056837898535	1.0	0.855490936424704	0.8762378780616429	0.8568693848092032	0.8417659512901426	0.8719155369610794	0.850474197330984	0.8586687588532048	0.8245401507276027	0.8434160242222576	0.8381575947147406	0.8587888649456881
GCF_000250945.1	0.7914338130592294	0.881138361072661	0.7845684122684434	0.8638019988211062	0.852736292047765	0.7633638874355085	0.7342945512587009	0.7061362085979773	0.8813297657445245	0.8638712091609323	0.7291762976110843	0.8410708727125817	0.7994651928286166	0.8449979799852969	0.7382239765810754	0.8802161084582321	0.7940942717681421	0.8644431051268635	0.8622985780421091	0.7661011729331276	0.8843349515527621	0.8812648603540655	0.7149156561073986	0.7704706965408076	0.7666154488075291	0.8820890925829034	0.7058693017372126	0.8899489366775063	0.7445257601547133	0.8820334593910815	0.7230609514600401	0.7935753597944221	0.7522932134128977	0.859766605514309	0.7256088191855036	0.8428716661478651	0.7446260985899635	0.7665816715124942	1.0	0.7891564948439953	0.8413907635655578	0.8616346223897106	0.7807744272761592	0.8314519600765619	0.8801935902615422	0.7518521216777381	0.8486604984469067	0.8232924252760135	0.8789090596003682
GCF_000321985.1	0.8551905489690509	0.833157293610892	0.8277905445709212	0.8470196486444139	0.8383855702862357	0.8119077987085992	0.7772642808645623	0.7636585979312297	0.8324309150033948	0.8270487037887139	0.7821551385273412	0.8058036757368929	0.8263951692042959	0.8117359967673746	0.7782576396887224	0.8413048288715224	0.8446845166592907	0.832652195903692	0.8278788507687106	0.8179689711949993	0.833941741274523	0.8346512832917802	0.7411618209356471	0.8055497524677631	0.8162681319768769	0.8182819943319104	0.755640944938165	0.8491558339815993	0.7980822092904992	0.8345217446280969	0.7777456699038734	0.8599676737467392	0.7955869578961546	0.849366806765423	0.7557856021726761	0.8109831606609289	0.7745154498049704	0.8147012982729095	0.8188351965826532	1.0	0.822423451927068	0.8085975189050856	0.8281894686784445	0.8247393420947742	0.8337579131974128	0.7904349612827145	0.8092496790739738	0.808426404171626	0.8381182464656904
GCF_001543575.1	0.7925317335856745	0.8197933064129765	0.7945320794305925	0.8035266923835096	0.813083055351388	0.751371890082153	0.7343477897170321	0.7041078507127018	0.8192811517495422	0.8200776530950641	0.7195849067458605	0.8000778316383296	0.7902057115990633	0.8165233195689701	0.7508415504564921	0.8191512119285417	0.787392332624781	0.8073815737398565	0.8320248426422155	0.7563317558705192	0.8195364024920673	0.8195354105850366	0.7117296643353546	0.7686353706773105	0.7548085173072898	0.8206291534040431	0.7042172911217377	0.8314432544866435	0.7429720907118817	0.8193965436007614	0.7269352684778227	0.792614392504886	0.7524606733660067	0.819045408511951	0.7096033462975582	0.8163381635899364	0.7452762907438212	0.7666244444907334	0.8400840872653355	0.7913837665156653	1.0	0.8153313779539405	0.782007599991668	0.7928789010463627	0.8197718150939816	0.7476601739738804	0.8163348572331679	0.8025913240537125	0.8144813136287695
GCF_900180075.1	0.7954058129447884	0.9162047121401242	0.7838647679961711	0.8930519183859941	0.8997381917760537	0.7773294201467921	0.7467190691021426	0.7187924053180178	0.8868680502867585	0.9099022111271554	0.7355682550560056	0.8400882710459547	0.7953119943654465	0.9519172982424653	0.7495193497420669	0.8863245143868752	0.7955798532079156	0.907864716327968	0.8677327992472759	0.7776275320818751	0.9149017896233932	0.9167142558011155	0.7160594293110997	0.7768824222053621	0.778249590053599	0.9159803633634369	0.7170363662568562	0.8668187479434696	0.7448817885900291	0.9156360219834607	0.7436043602524671	0.803012256241655	0.7748051564866709	0.8989726865562054	0.7226372674590937	0.9519353141290781	0.7579487451425091	0.774264679888288	0.8844600400836481	0.7999339190875939	0.8382319548800617	1.0	0.7906435002760169	0.8794944538263024	0.9213134057232053	0.7710418757189359	0.9519931009351945	0.8630561470205123	0.8835541469171758
GCF_002803675.1	0.8815327699099211	0.8454670238190806	0.8504715254226306	0.8599545915816234	0.8552452770961075	0.8426598663234336	0.8024327018368919	0.8197807047700438	0.84525211319778	0.8597900787609629	0.8096590264800844	0.8180740192497999	0.8601360236639273	0.8419388177899917	0.8339597659958119	0.8598894344250817	0.8825824841003939	0.8597249216044212	0.8590089128510432	0.8499693473376821	0.8460149199088952	0.8459429230508381	0.7880326102568884	0.8507274742530236	0.8490477875545511	0.8452971112340657	0.8069429450098797	0.8622473315264522	0.8245324974018133	0.8447330158511882	0.7918182050535315	0.8752758829604677	0.8477720032297791	0.8645638304344399	0.7838362733850295	0.8419301781670248	0.8516551537690895	0.8493296552538447	0.8487590801537421	0.8676712148281849	0.8514218839489844	0.8373065399425969	1.0	0.855910168080265	0.8447657744216043	0.8325295484105074	0.8423531597081103	0.842833018767061	0.8602814573172026
GCF_900180465.1	0.7796808346778193	0.8522543637056645	0.7596160121760833	0.8770346772972437	0.8517306015465506	0.7568262036413381	0.7239548252690278	0.7051649801851475	0.8529585872192896	0.8764678393717725	0.7303838833978165	0.7954041420612668	0.7722711502012813	0.8426638053915195	0.7388058483837451	0.8635111709820753	0.7794941730236056	0.8441812471609154	0.84333800640132	0.7556540206659252	0.8569447272651326	0.858275833711878	0.6978613534666854	0.7560678090882035	0.7562113949760603	0.8569940033311926	0.7032977109798824	0.8867658845151757	0.7434968646063397	0.8483605754922385	0.7189985014854613	0.7830338914908392	0.7506830119620098	0.8640505970562282	0.7003848754457689	0.8401184191976943	0.7492823968922793	0.7509975955890416	0.8193539418242195	0.7832812508158289	0.7825574474084053	0.8443303806853485	0.7758963675381024	1.0	0.8434613597322514	0.7455021720628854	0.8410569487737766	0.8242505469317001	0.8595021877268004
GCF_900179375.1	0.747231928876116	1.001353104761522	0.7385678505574452	0.8687092718292947	0.8855262067094402	0.7242979179332071	0.701341297674255	0.674519112408495	0.967679982716434	0.8509662970462185	0.6911228288776233	0.8063380193234287	0.7482455798787135	0.8551417980937834	0.706052199886451	0.8193763722598765	0.7523833987328734	0.835824963699487	0.8396000914421227	0.7253793968839338	0.9980452362171097	1.001824132179086	0.6740465148995393	0.7229963121693388	0.725056272075485	0.9833871770007989	0.6708526349901776	0.8662093723151437	0.70691669220682	0.9950206121597927	0.6859462375585959	0.7498247778006663	0.719337999226259	0.8574897127612005	0.6802025292288214	0.8539620314219251	0.7116310486200781	0.7296236679344631	0.8346577577587636	0.7619681786437424	0.7785709530580356	0.8511038370521471	0.7368985293895987	0.811635507679631	1.0	0.7126443856043972	0.8539865248476384	0.7932519356086679	0.8190846492792653
GCF_000397025.1	0.9100712209027922	0.8932300024542656	0.8891639449489324	0.9061211903817956	0.8967304775749337	0.9369210450137502	0.8632403701536119	0.8310120070229757	0.8877731943841366	0.9097758437324976	0.8556797372047802	0.8539271397735783	0.8950254708729005	0.8862239391593826	0.8668045617877123	0.9137707117999836	0.8942176084124677	0.9026470671524854	0.9023552297884926	0.9530295235578042	0.8966997992536515	0.8931155487171742	0.8261825312918877	0.8915816326530612	0.9434842392090972	0.8964669586613554	0.8376648763113016	0.9183657736915303	0.8656600244167972	0.8873846023145614	0.8495291270994985	0.9149317682669738	0.9380793482980612	0.9151060053993846	0.8355012680372796	0.8863694645295677	0.892149181596783	0.8775404009892579	0.8929861491312528	0.9047843235351495	0.889388525993191	0.8921444618550473	0.9096055397181999	0.8985180797573423	0.8925959838144324	1.0	0.8887383815690939	0.87790106792023	0.919540202760105
GCF_900178725.1	0.7883435264137013	0.9162387851818785	0.7762371698392064	0.8855278366774613	0.8896094255580054	0.7630107976609034	0.73528823309998	0.7077329000729585	0.8880302772859696	0.9062843197480334	0.7253398000661553	0.8197123416536887	0.7869118368088336	0.9985116728616064	0.7447932847322972	0.893979899372865	0.7879701878790987	0.8920984608331348	0.8740247201050174	0.762461178992368	0.9096178910260342	0.9100193807607325	0.7098134078133655	0.7715044168897817	0.7665769514730283	0.9101698556279109	0.7114310964188657	0.8842221572063553	0.7397408145817854	0.903449426871728	0.7216178092535005	0.7926473086950009	0.7590656080474897	0.8809301424618291	0.7137716676268236	0.9987563201957715	0.7544592003651612	0.7648526904671659	0.8588689853201545	0.7892999969502866	0.8274395109466277	0.9385807840578413	0.7842026189329556	0.8637418240033888	0.9114098489654602	0.757276666308074	1.0	0.8707812996939898	0.891596766231429
GCF_000295055.2	0.8485691359768627	0.9202299314239613	0.8413128765383736	0.9239365180148628	0.9139308094127858	0.8274487645682215	0.7923233864825545	0.7703041286882011	0.9169019766034692	0.9617691132589564	0.7861618825571625	0.8832554468364587	0.8493828302142328	0.9463438733738858	0.8055288976136005	0.9710423150128953	0.8561774501480305	0.9570758996509307	0.9278921278086104	0.8295184968901225	0.9194926916786931	0.9201989855581105	0.7644914028743977	0.8255312130925041	0.8276530072828365	0.920096318097288	0.7718539704638093	0.9306000731050572	0.7962505988935215	0.9165411842145502	0.7792900799932428	0.8501910634164527	0.8206632463596739	0.922648441857451	0.7701847140529181	0.9460143909198276	0.8124658685303117	0.8257103350454286	0.9051345380619588	0.8565764697830003	0.8837480322070009	0.9243639350326133	0.8523965934790871	0.919568053963765	0.9196867404610278	0.8126289714467957	0.9459652416034764	1.0	0.9586002565958383
GCF_002880635.1	0.7874262263735593	0.8400313010670964	0.7695653361570709	0.8807291156163081	0.8495900170806131	0.760963327297005	0.7272449437046773	0.6920373491788291	0.8405249195379397	0.8897267262586709	0.72152558958645	0.8036638959544817	0.7750606980395055	0.8571829360979396	0.7334309215336238	0.9916435149105879	0.7803465291647853	0.9655247990256177	0.8743355352273585	0.7658715531467374	0.8450256530562729	0.8411412998941098	0.6888841041033642	0.7566245623394173	0.7645960507308671	0.8448511512140411	0.7004995637453945	0.915106621268336	0.7324690725211017	0.8367520804443852	0.7186615740837449	0.7840454540341901	0.7452363085950995	0.8793308513151108	0.6991986734003596	0.8548041835450869	0.7449387235013489	0.7468010405837295	0.8529418664627063	0.7838760940510298	0.7916470499386994	0.8353213581578004	0.767992891379834	0.846424238723662	0.8382509323636644	0.751335517552218	0.8549703298663277	0.8461629680096024	1.0
GCF_000391745.1	0.8846798163863109	0.871504590713676	0.8557611803694709	0.889750439607544	0.8676374558256635	0.8830376491266909	0.8308092270410457	0.8043079682071069	0.8644355825440704	0.8740727753852463	0.8345597275659002	0.8280133453484062	0.87176088915501	0.85938130299156	0.8227885716153562	0.8880941573612998	0.8794138120344376	0.8799564961254361	0.8757134568568005	0.8901311727993807	0.871072226386556	0.870828185696764	0.7932232463429184	0.8499562063967634	0.8867238893177039	0.8716163962656203	0.7971004103003744	0.8930763761926235	0.8357346144788561	0.865269481095947	0.8235206936847321	0.8855308015009431	0.8679635863060857	0.8887438181930292	0.7976107785009439	0.8602274592949787	0.8388261679965708	0.8500356960582786	0.8642647169165143	0.8942141184039367	0.8582327888167703	0.8550832895644932	0.8661282665979242	0.8637513771398134	0.8685237284068563	0.8584916873872194	0.8586135220086072	0.8546085802775006	0.8899573355956933
GCF_000394635.1	0.765752540399771	0.8483388870297267	0.7556746829159205	0.8762387967854645	0.856729858797071	0.7437951122185021	0.7146241699193194	0.6810894655287537	0.8270859667793267	0.8879565939372984	0.7058601673880393	0.7879481880569887	0.7622851940727442	0.8542198312162674	0.7192512105260653	0.9523767230072117	0.7671590186372641	0.9641167243711847	0.864009985551402	0.7481315948492572	0.8515302667201683	0.8546204586438619	0.6784119547478157	0.7454077724258578	0.7447337159859225	0.8515353419686572	0.6883391407921511	0.8806155642011004	0.7136500394124765	0.8503689864252963	0.6966311452139614	0.7679444133409251	0.7346885304142196	0.8697472367651	0.688050168831313	0.8533424476337447	0.7299231892861504	0.7364582061217013	0.8302560938667208	0.7661902805819407	0.7822071304069239	0.8541579766253087	0.7573894824991158	0.8236268677310943	0.8468112372345605	0.7350517278842083	0.852416214784516	0.8390606983859124	0.9472326414606566
GCF_000295455.2	0.8278154146259363	0.8864063475924929	0.8094732423909973	0.8989944104020945	0.8778786498191236	0.7896194265687139	0.7585208862376974	0.7420935315243045	0.8837358807212158	0.8949637057237249	0.7554400027866941	0.8448028672598968	0.8255701945133166	0.860222804469609	0.7867440962954558	0.9040625378298895	0.8235915727335779	0.9011440965713661	0.944675845052911	0.7888989557829593	0.8897376196459174	0.8843073599418932	0.7393958185103395	0.8075494577845161	0.7889910408474861	0.8879090240949021	0.7402652808611713	0.9525941259385693	0.7725140222790674	0.8834713517156275	0.7590364936214711	0.8284838073414904	0.7811748467749362	0.9016052116697644	0.7438096936257477	0.8609856964648647	0.7879708624921667	0.7995384020585667	0.8801069704255192	0.8214239523944359	0.8666249582254553	0.857645457326505	0.8139322978189635	0.8591264058923405	0.8843618522272687	0.7810213716673915	0.860323856619071	0.8566356256076494	0.899445178864029
GCF_900179775.1	0.7490369288409303	1.0033525066899163	0.7398613328502252	0.871293497036559	0.8854618401138323	0.7252004458686071	0.702741890638898	0.675921208072436	0.9704404462208736	0.8595419530403735	0.6922789496925846	0.8073763324790874	0.7495348196458967	0.8534040256500258	0.7069697164129719	0.8219532416685853	0.7527637185743778	0.8379681526018018	0.8412844890816289	0.7260984106495163	1.0001059944417396	1.0041894538990228	0.6759334744915098	0.724606625376013	0.7265651636214495	0.9852847004414653	0.6713904961043111	0.8745478723738855	0.7076868301434354	0.9973768734596208	0.6865854441009848	0.7569314703473472	0.7205565054167249	0.8614130537344641	0.6808381549796	0.8528872634310999	0.7135114920620542	0.730723165163873	0.8355931851549909	0.7630970758115022	0.7793796462993786	0.8497473746717946	0.7381745429658062	0.8204809568561734	0.9988865865763858	0.7132318806118867	0.8522635631997363	0.7942157229072545	0.820933870791203
GCF_003320595.1	0.9213598040808394	0.8755129896650518	0.9456872429358115	0.891596534672256	0.8823183109411984	0.8660233451101438	0.8456631781598114	0.8312486050780473	0.8740413944512851	0.8758128504385558	0.8314387699483329	0.8708522422753587	0.9377705389447026	0.8627374024313774	0.8518057691694539	0.8849623997364262	0.9358267579053169	0.8849912471019785	0.8865516618359982	0.8668265164984157	0.8745617857430247	0.8742402894453563	0.8285001343679922	0.8896827397102206	0.8621851272092906	0.8746058159325518	0.8157507375056746	0.8941753373243917	0.8647092716951168	0.8738140316622611	0.8268793679086722	0.9098269309895102	0.8582478413820014	0.8947416566586552	0.8510113279049677	0.8640833597767518	0.8539370580849297	0.8987757329887844	0.8830535391921827	0.90504358229622	0.883757263083419	0.8586608141941184	0.8959505890176561	0.8708214970568096	0.8738929823469306	0.8483729326687305	0.8635572749260217	0.8609670851559048	0.8854129500378811
GCF_000295115.2	0.7908873360647517	0.881944588315804	0.7764913211863156	0.8736631884326769	0.8717144303138106	0.7587999122631343	0.7340441729468571	0.7147483106213894	0.8604888469277792	0.8776462053641162	0.7176480995333306	0.8257808268640549	0.7904815366184673	0.8623297426330465	0.7376621676859336	0.854873095595366	0.7904591748985748	0.8669474377908463	0.8613744368052864	0.7585947105982385	0.8870019543485489	0.888543926474665	0.7093847863354107	0.7629437362685064	0.759828222529367	0.8883097861134377	0.7084186284965263	0.875766834346681	0.7384093122094004	0.8776708690257623	0.7081979709369988	0.7904690403632333	0.754631753444938	0.8758030077170953	0.7138946190796114	0.8617085472083859	0.7480429384483794	0.7666682780258942	0.858277667448998	0.7849920632336823	0.8251974490539183	0.8532558170890236	0.7822346658616447	0.8397861693420162	0.8815601640429463	0.7480324152860771	0.8615247207169168	0.8363809397907404	0.8554002402569493
GCF_000394695.1	0.7688717029608275	0.8441217827945834	0.7539395466202233	0.8727005267287212	0.8530527193956624	0.7443319615747236	0.7141913560534875	0.680028838262982	0.8177302780556707	0.8859973965808682	0.7064250903015517	0.7830889159731126	0.7653397120161434	0.8485639893268044	0.7174593971372517	0.9511319303058432	0.7649539147973646	0.9623023263983725	0.860314188950755	0.7472262319321731	0.8475670563988694	0.8518677934013168	0.6775422027027327	0.7440768733398297	0.746247338742934	0.8477889135361654	0.6855553280368238	0.8801800555813843	0.7149028180287249	0.8456219294861428	0.6982100464887231	0.7746833472007231	0.734236987097789	0.870745905216681	0.6881062103857624	0.8503673302231136	0.7294558233700701	0.7358564492540568	0.8331001354246349	0.7685058444006075	0.7809162351635017	0.8448034950253047	0.75613026716853	0.8256997282329189	0.84307737687008	0.7362681983776261	0.8481332510046077	0.8417835794702709	0.944898409369777
GCF_003269465.1	0.8250511033326899	0.7995620353099251	0.8199049995938561	0.8109236307921147	0.7991007452926434	0.802424790724121	0.7708607045739253	0.8673582539241323	0.7997952885819916	0.7953787533842218	0.757185952042233	0.7870729248097272	0.8324574536343915	0.7880968545088305	0.8913539048311746	0.8047480082182654	0.831412657827883	0.8054019371199853	0.7976300573296301	0.8032400593491712	0.8002331042284422	0.7997803842195591	0.8763452118617859	0.8136030625483927	0.8034468573779202	0.7996637575835259	0.8427981002899644	0.811834287336732	0.9149281348904418	0.7991398692440284	0.7614608957968952	0.8189995595760902	0.7915248578682738	0.816993805001755	0.9422381433933805	0.7886516694003751	0.7805172409938527	0.8100163277290446	0.8069952134640048	0.8229536869293957	0.801347577929322	0.7886281950295442	0.8139924390169381	0.7929262405459766	0.7984829594698221	0.7862762866377174	0.7879429669667163	0.7827174974979302	0.8065406304098178
GCF_000395865.1	0.7938419027577919	0.8689307431648331	0.7675256721698721	0.8836796690856014	0.8573428079242033	0.7491847699948939	0.7244696653205217	0.6965281323657594	0.865485437393946	0.8571703492240326	0.7197062593159933	0.817105130823624	0.7859652142742938	0.8350476050483013	0.7421097727026567	0.900333377173302	0.7847496222026232	0.8865660152563091	0.9021134088412323	0.755245000954164	0.8694026675331508	0.8691370488996167	0.6972811482977198	0.760399098443939	0.7514415613218008	0.8696057497408284	0.6977891761696245	0.9305700614275325	0.7354312692444568	0.8660827569666868	0.7262397040544235	0.7830907951538782	0.7375449359678575	0.883582640919711	0.7034213227292185	0.8361345783884427	0.744139305368591	0.749521950930181	0.8536157658842521	0.7784698690474349	0.8112118785684445	0.8219252709052179	0.7641006746197527	0.8284484003569089	0.868525223454899	0.7431641884190275	0.8335125614404266	0.817631532800033	0.8894049755785587
GCF_900178985.1	0.7881805545826251	0.9176498663836026	0.7763489759316196	0.884248951162394	0.8901690977264934	0.7639053728438792	0.7349005761945285	0.7074057303050302	0.8830302650441204	0.908488604647967	0.7250297549120324	0.8197229399562466	0.7873228489234771	0.9988594090042671	0.7442649522832098	0.892853156702053	0.7878289589450924	0.9010665514568093	0.8739635218688129	0.7616372625682033	0.9107969355876122	0.9117062577655209	0.7094995510368385	0.7703212390914018	0.7634693138120107	0.9112789132108458	0.711226023037726	0.8830845629404791	0.7396013662959551	0.9046076457471173	0.7215064247483108	0.7923330029652684	0.7597871120256099	0.8780475951227082	0.7139446047498593	0.9985393195535104	0.7541428121819006	0.7646360482393236	0.8601611306833055	0.790986616238892	0.8275957997560617	0.9392269119143997	0.7843750094267181	0.864121190223295	0.9125284351714958	0.7545326174502043	0.9989190696558218	0.8709087624403351	0.8913964983219603
GCF_000394755.1	0.7626664845810893	0.8416829593583739	0.7438109174920552	0.8661332728608756	0.8453770831519264	0.7367894512312388	0.7075825696492994	0.6652965353416204	0.8151074440634986	0.8794313667882171	0.6988775426465512	0.7838248495444833	0.7568058138755475	0.8430169659071902	0.7066911438127341	0.9653659450272783	0.7552763576703654	0.9770443752157307	0.869067836691789	0.732700356257114	0.8433167180244049	0.8456943756229175	0.6654089815381512	0.7288696682805881	0.7316037709254855	0.8451694178920379	0.6838542296370588	0.8858332826960025	0.7111648736875273	0.8397353536479863	0.6866785398156634	0.7560944898857935	0.7256466282741733	0.8725990857717035	0.6736322752532545	0.8435024578420729	0.7256153062138583	0.7276252428242725	0.8220919502931432	0.7569492689117902	0.7692751260869538	0.8463853402734667	0.7484039844166486	0.8167286739054036	0.8414063855657923	0.7240513957423297	0.8454704228916652	0.8257960971459966	0.9531089963848078
GCF_003071445.1	0.7772945074570997	0.8599981283893204	0.7620982976273369	0.9212499187118243	0.8337150044490407	0.7489469017705754	0.712986916172461	0.6938631789148781	0.855019326759433	0.8679534254440714	0.7213114598087468	0.7938741230790216	0.7700596219029205	0.8195183616110444	0.7290396258047529	0.8673602200252826	0.7780041334046026	0.8482082499964313	0.8550735717469266	0.7510646768378662	0.8590204497258408	0.8585147976201994	0.693320729039943	0.7513048140047235	0.7477893581485646	0.860157056686012	0.6870673288150325	0.976025301638611	0.7297479828636595	0.8571142618319897	0.7152544200941198	0.7727230190666373	0.7265821058157923	0.8864918878365925	0.6920397860019383	0.8164336934333429	0.7340460257616107	0.7413119990864002	0.8371419553256048	0.7767790214648367	0.7873958123504099	0.7937009197856213	0.7585914067692034	0.8281341151801901	0.8565670536248182	0.7316081735458934	0.8173022476775373	0.8020860528523822	0.8747207255504994
GCF_002140955.1	0.8519790129574507	0.8195269667964038	0.8524542729758837	0.8353095169530025	0.8230630662827931	0.8063502711009606	0.7687425300327906	0.7700614367216887	0.8190602978845947	0.827063429171137	0.7753284723706575	0.7933165314197388	0.8521288418569711	0.8052952832075481	0.7878903884760957	0.8305002154649541	0.8806554395794344	0.8300404194384441	0.8331768606446904	0.8063832609503964	0.8196444931350185	0.8197204385175736	0.7570283843289968	0.815227633397549	0.805879822102237	0.8200135670755805	0.7666916610595378	0.8448580164990485	0.8118537340042186	0.8194888222829938	0.7666995648776317	0.8529876088750943	0.8017849570410305	0.8420336042853814	0.7670693261067235	0.8052633242909072	0.7943749557558009	0.8256970995736749	0.8200032577476318	0.8532748954805968	0.8262362774253896	0.8025619367240943	0.8495779704782085	0.8212066999635049	0.8190389919401674	0.7841546316717675	0.8050750072337117	0.8031413209548087	0.8313710100323507
GCF_900143375.1	0.8548282014273113	0.8290881273125079	0.8228694141837635	0.8430261778755284	0.8536748112764471	0.8439626361730643	0.794061866387161	0.7769707865104185	0.8298853339748216	0.8509663848700414	0.784002457129111	0.803954818034984	0.8239544314237602	0.833201599138573	0.8161373672634799	0.8504609264923193	0.8339443938508769	0.8460753949162056	0.8476057310102294	0.8424981671764207	0.8299401038981866	0.8297407127392694	0.7620848225024915	0.8233437288795721	0.8396325904670263	0.8297782999415787	0.7715983223936675	0.8637478235219996	0.803310465995395	0.8296537252139249	0.7812593073072385	0.8510372635943961	0.8373612495274751	0.8614607317548141	0.7651809340527166	0.833022254487554	0.8492108835355167	0.8214704543111447	0.8238047985612335	0.8345876719703998	0.83539740770015	0.8340324552962873	0.846008095925404	0.841152903307101	0.8292399080151666	0.8328600925575907	0.832648172331237	0.8214450382029165	0.8519425782100186
GCF_900179895.1	0.7444146559428061	0.9966745540623835	0.735111213528601	0.8667854459750863	0.8796172958160582	0.7200683324496703	0.6980338964421787	0.6708383058898175	0.9639465455642298	0.8539592166061217	0.6883947869497636	0.804527477550898	0.7442900688133123	0.8507040265685957	0.7018323987737379	0.8282761575205975	0.7479539920651426	0.8447054216946472	0.8349435985634074	0.7225950468653691	0.9974458077211547	0.9971160733633966	0.6713507055878108	0.7199421840779522	0.720708129513161	0.9802402939132162	0.6669383228136833	0.8696166026245107	0.7038254805971939	0.9917535185716008	0.6829794621707886	0.7532900057391264	0.7158813930527219	0.8575560064423099	0.6752438191981585	0.8495524543040014	0.7092370583948306	0.7257028556369275	0.8389004108565037	0.7592864248739609	0.77506558778584	0.841762167853523	0.7328380448501176	0.8166870564901152	0.9931564508342966	0.7083543320412493	0.848826476669733	0.7888522933711528	0.821508172478547
GCF_000322185.1	0.8315465825375268	0.8334362240662134	0.8242832063874567	0.8465977227797244	0.8331020065821685	0.8202882075866659	0.8203063021638276	0.7564665051636956	0.8329348978401461	0.8395120992405954	0.8199770518186115	0.8079562210575464	0.8212159981607394	0.8258159235117387	0.781344419987199	0.8491011607493851	0.8254458716690012	0.8468588523638614	0.8360872570182124	0.8276448949875892	0.8333893910429714	0.8346474963491529	0.752077328417285	0.8103290942351387	0.8262828345616358	0.8348337640552289	0.7497998952643299	0.8523872778801954	0.7845489341229664	0.8328958703207778	0.8146714379583072	0.8444629174702788	0.8188459633481922	0.8479810709435152	0.7580315086903642	0.8239649547067898	0.8046541381233582	0.8029567958264681	0.8386960692901675	0.8395897994837014	0.8240540084100756	0.826320088102851	0.8277531076549286	0.8366432217713953	0.8331027161734298	0.8144042768484497	0.8248757150905935	0.8191457656560668	0.8508339826093374
GCF_900143345.1	0.8203894157870857	0.8008527307909056	0.792528601111028	0.8220072910782106	0.82093202521332	0.8114053000688473	0.7621630656300001	0.7488500867282745	0.801543605411405	0.8247985892841331	0.752516218221655	0.7736666600313417	0.7920261468415738	0.8075840392518373	0.7864188395640179	0.8206550575934775	0.8010418375548873	0.8158793395883857	0.8179262229647685	0.8145514737628952	0.8013050769160016	0.8015068823193069	0.7344807183174097	0.7905194704461478	0.8078884633891364	0.8014701592272089	0.7454787695910832	0.8405606895429794	0.7737428518672834	0.8011722560128057	0.7486884364817493	0.8218171546948242	0.8033447529565522	0.8348075195164358	0.7381756791541196	0.8071917542586775	0.8173973417972624	0.7880298507257787	0.7927578630317899	0.8070966860669843	0.8087080404352133	0.8061274710007694	0.8122797901498371	0.8193374879620331	0.8008942587735586	0.8012306011124009	0.8072593659329141	0.7929665325644594	0.8217461109559056
GCF_001696305.1	0.7352977432063728	0.7396775140165931	0.728525388726094	0.7527657070125188	0.7471839824045612	0.7165692647310519	0.6831607728870284	0.7646878592313126	0.7147949673887125	0.7405688687172031	0.6697030963818117	0.6940870667506578	0.7472606615566645	0.7248544956469213	0.7944280463219728	0.7193261552587824	0.7488091274721342	0.7446115100907499	0.7213722268111082	0.7145351641855946	0.7394940664248524	0.7395374208821597	0.7701534327185736	0.7272706977899903	0.7139165543171495	0.7396949852158066	0.7451673530583173	0.7204575771782137	0.8158995030737987	0.7393487966388002	0.6671652429257011	0.7303543644511569	0.7088968199505565	0.7510357347496652	0.8348619014941434	0.7251676830698579	0.7149661204328587	0.7117009474243084	0.7160192454965557	0.7246251052720638	0.7163191677497193	0.7292494728712718	0.7296726641411078	0.71933650856202	0.7391216710490258	0.7002320757628848	0.7253863966007517	0.706509412932117	0.7202996893038407
GCF_000395965.1	0.8296043645367663	0.8232873288737395	0.8145750853599782	0.8429434186319145	0.8216957002551951	0.8133182513249125	0.820268760234349	0.7574144179088738	0.8217173698075239	0.8264016047025818	0.819896766252706	0.8026203544994297	0.8105409370347818	0.8130340190302009	0.7839495070538004	0.8354901761084518	0.8130416033735159	0.8312974788920502	0.8219716258881807	0.8164209700591796	0.823801619582341	0.824250540474751	0.7579655468564341	0.8052087825250952	0.812498419928476	0.823760086273711	0.7563638057801364	0.8514378831447721	0.7838909992625129	0.8233436697097941	0.8178619952890394	0.8259190960040623	0.7981939872770835	0.8458583345793326	0.753014776467733	0.8124919190627774	0.8008871514723377	0.7958630657649244	0.8221995173468378	0.825365800101269	0.8078557183420481	0.8118151067117104	0.8342019212225095	0.8234437108097117	0.8240811568073815	0.8039877032513718	0.8127768736759	0.8075631793856104	0.8435284965447899
GCF_000390485.1	0.8526665992321761	0.8655518291843846	0.8655336004263385	0.8832901978964013	0.8578139001071208	0.821870006079827	0.7965931523491686	0.7735048218639299	0.865319859302582	0.8577334791157408	0.786727819979934	0.8462339922016658	0.8513337553350392	0.8586459892979319	0.7938981555713697	0.8938800340413121	0.8497553593442222	0.8916968721953179	0.8760494492591797	0.831341454304614	0.8663260152614022	0.8657802247999037	0.772662009874268	0.8280063064354307	0.8250732635231471	0.8667384855905242	0.764924795650261	0.9019503698829463	0.8068091202408197	0.8662477388297923	0.7801751176022964	0.8531459083408006	0.810675404079739	0.8804161303777964	0.7962342960143	0.8591563945232232	0.8137256829261231	0.8329899059145887	0.9014310289919462	0.8562755358986796	0.8600081421785939	0.8530347486593821	0.8412071441004769	0.8462615140520492	0.8643004785585127	0.8144687728864738	0.8582646150854768	0.8483345884965099	0.8890651399307379
GCF_002894545.1	0.8563813850758711	0.909162652625241	0.8388891864039786	0.8961041122696509	0.9063232731420102	0.8268930161468676	0.797018199239262	0.7736207280853601	0.9086043293752569	0.896994607096748	0.791690789511773	0.8559663515258182	0.8421642244698281	0.894563386152715	0.8101093054357454	0.8997876707173749	0.8512721664823681	0.9013703705847956	0.9051689950036763	0.8275059776410173	0.9086184412396441	0.9092617975186277	0.7689786483873395	0.829843119489136	0.8273673918958819	0.908838441587013	0.7694870373479538	0.8962629612046756	0.8021332073155905	0.9088742640119958	0.7807884696660047	0.8594281004127902	0.8239686036346373	0.8870898875103487	0.7785490253405664	0.8949360841096065	0.8143131936524111	0.8341374683749501	0.8917960133621263	0.8585661911571439	0.8870084729081151	0.8887163703416374	0.8467361066885896	0.914797266785158	0.9088308428908045	0.8117513475021276	0.8941479907599854	0.8914189732931157	0.8966798039681115
GCF_001721085.1	0.7221648355638005	0.8095237258697885	0.6958814532175762	0.8373026748038606	0.794489885308664	0.6942839960321224	0.6589844669540684	0.6353508257237453	0.7825809825298615	0.7863406870237054	0.6578147746051154	0.7424030019078136	0.7120445812354996	0.7895924024748875	0.6675798757871634	0.8164388182096065	0.7123572799660833	0.8169213346028668	0.7896802391969615	0.7000320311246496	0.8104369349902852	0.8179343847974544	0.638504456835278	0.6981400281311742	0.6966913077950991	0.8172759021709725	0.638774408361119	0.862137922392157	0.6758886441172234	0.8069820239220384	0.6511473818215462	0.7309452870913982	0.6756304041543256	0.8288439984681276	0.6457468873593588	0.7879917246096243	0.6860926361205681	0.6872394909217819	0.7727075493905888	0.7245405261068305	0.7279579601736591	0.7810403264246824	0.7090698442479244	0.7757414297710272	0.8077213163328285	0.6806177732336913	0.7884048499924461	0.7435322893646126	0.811605456182944
GCF_000393855.1	0.9023927297625519	0.829877725355176	0.8410833612240769	0.8513472709270257	0.8378677703623034	0.8318308319892955	0.7895269880818007	0.7839720574801232	0.8295642809952067	0.8312328498047764	0.7882909724889885	0.7961601672817722	0.851593150613846	0.8151437508075545	0.8216195112845194	0.8559643063493727	0.869457737774538	0.8474758848098942	0.8496870606337218	0.8378110021059978	0.8308292031234382	0.8304875487710718	0.7638548501857855	0.8313456897743653	0.8369385819707501	0.8311788677205595	0.7815762977554249	0.8579212439701142	0.8229338879673238	0.8295336331022319	0.776661490191107	0.8867870316227049	0.8268717939430709	0.8572800761182214	0.7730123012980428	0.8161018457345273	0.8167127139649563	0.8437417176681272	0.8281374126143245	0.8736916745347005	0.8220969915262059	0.8168931186076941	0.860020972910397	0.8338187657745227	0.8294169621460212	0.8121071715024747	0.8152921144712734	0.8125762932278953	0.8572386318084033
GCF_900179865.1	0.7454103340804035	0.997794433994357	0.735753244251896	0.8679552583395034	0.8819415609429092	0.7221499609789286	0.698617253316791	0.6716320563104076	0.9642894663118083	0.8578501140615933	0.6891455761111	0.8052051232665639	0.7451570723190523	0.8501840994136833	0.7035542943189322	0.8187274253096672	0.7483437931483001	0.844921882816721	0.8363591339323234	0.7237326906529526	0.9982881380945711	0.9976965686470695	0.672662925479759	0.7208001695915794	0.721910143977748	0.9809031251876013	0.6680538740920097	0.870920922298041	0.704239351749945	0.9912108788745922	0.6827411802373281	0.7544642857142857	0.7161648540211715	0.8556336046465091	0.6767635773317592	0.8488712029495927	0.7092414278710504	0.7268227968102775	0.8328328547415604	0.7579530446441078	0.775111059972385	0.8421919711644288	0.7343925094551057	0.8227367778600444	0.9970684169451504	0.7091541932643628	0.8483137144057791	0.7900872721269485	0.8209573794849219
GCF_000322445.1	0.7842247896438879	0.8575064867452614	0.764854437243035	0.8811503268984563	0.8529279109490848	0.7597181978735975	0.7250905438170219	0.6975137418484791	0.8323404279995438	0.8387894802291994	0.719910490325133	0.7751008208060381	0.7730067634829908	0.8233611101983169	0.7294291084277109	0.8466531487212398	0.773945223326381	0.8576624134751623	0.8556427757277494	0.7639643017994073	0.8625109615846794	0.863618556827239	0.693082716552911	0.768340237279246	0.7617252712770721	0.8635757091927828	0.693890056191612	0.8825974815900145	0.7270428495674321	0.8571920559841393	0.7146798572948259	0.7889741116525592	0.7511696115555881	0.8601749601001539	0.7013806603174849	0.8220537741034052	0.7342641257052946	0.7524676049332124	0.8039118279445184	0.7853981060701245	0.7798021405776119	0.8139903647590127	0.7704030448237802	0.8125767149846231	0.8595535083192065	0.7441232697448665	0.8216942405691712	0.7845186019944447	0.8450532889264316
GCF_000322085.1	0.8161315741170937	0.7991929516631391	0.7936158145911127	0.8225805757747836	0.8057767481745335	0.7976679056321305	0.7646822426422085	0.8769728087232346	0.7991628379192264	0.8102429031943512	0.7580737098411715	0.7687411451253019	0.8060015257630249	0.7901979046570188	0.8669087238082127	0.8127860805671708	0.8315989250827411	0.80927281044402	0.8056942938757249	0.7982694635164822	0.7986301114495322	0.8006308829349715	0.868268861241604	0.8011740058162545	0.7971710288575706	0.7985569780714585	0.8653349221918217	0.8265466275474793	0.8886099782607448	0.7988502285776562	0.7561030520996449	0.8116249089417744	0.7861694744147896	0.825240981650692	0.8436107239344036	0.790081751644784	0.7955717739576342	0.7822156115384394	0.8040914540062751	0.8138386276163108	0.7821539500628086	0.7886119141442821	0.8287115906366332	0.8107369119933004	0.7997249611389304	0.7827408095721554	0.7895497421689925	0.7886427448820975	0.813961592070621
GCF_002141175.1	0.7310577518286323	0.7153661475734535	0.7287369955829736	0.7307964385822604	0.7211509055176484	0.7140358838168002	0.6759574840786258	0.7601775264843857	0.7154798316450982	0.7205699959233852	0.667070271807407	0.6954198769073705	0.753155693698604	0.705005845923177	0.8215236932015965	0.7241515245354244	0.7531656210400716	0.7224888549580185	0.7272828001763865	0.712506112520331	0.7157991077561678	0.7156921486577754	0.757469603921492	0.7417943317442115	0.7115309913987592	0.7155896728748844	0.732054328817247	0.7310443018821279	0.8153850735696062	0.7157552353116177	0.6666270640464036	0.732414595241473	0.7056549659604271	0.7355256959626784	0.7858938242008731	0.705018335159217	0.7173119065010957	0.7112728805206026	0.7206791966795284	0.7171553106953654	0.7159723558766179	0.7030796214416485	0.7337765624434582	0.7139987363455023	0.7158865324084467	0.7010102511008941	0.7046404557098065	0.7030251811819878	0.7230409432383437
GCF_900178745.1	0.7936214675448435	0.9146509921655606	0.7828225908466085	0.8890076657755589	0.8945654795537152	0.7677092908525118	0.7385570800900665	0.7120259067794467	0.8872920162929355	0.9107801550021505	0.7286028723467056	0.8271666989939197	0.791482471601211	1.0005427605225208	0.7496676477285186	0.8984680255357188	0.7927116943134956	0.9051973789625481	0.8790163519678864	0.7661889541993102	0.9156218217390938	0.9158751549599845	0.7137749517199504	0.7752438458749019	0.7668639472419231	0.9157415731284628	0.7162300238659459	0.8892866359136103	0.7458423498258545	0.9088928056401218	0.7261838942814495	0.7968075291577766	0.7608065509069902	0.8827657511026404	0.7186091972440314	1.0011381441907927	0.7588648917599238	0.7695885443459635	0.8578115855252616	0.7950628694794187	0.8327501496892367	0.9393298982113191	0.7854513868391536	0.8683466718390271	0.9139604820415081	0.7595665337032695	0.9997058501083665	0.8757473077020383	0.8969348704239368
GCF_000321705.1	0.8909529616643768	0.8378707778420119	0.8698711754024495	0.8649649506857023	0.8491454774461318	0.8401485274354241	0.7951130097720499	0.8107926933253822	0.8390870553677988	0.8472735112130276	0.7823789201443373	0.8128637972956595	0.8861375466159277	0.8394692425150846	0.8305648897645705	0.8645984943470981	0.9025340545194077	0.8519412711708977	0.8539212079544979	0.8432528595213759	0.8395321657498108	0.8396901888733845	0.7872190039609461	0.8578228060259008	0.8408921656640064	0.8385336169169116	0.80405168428696	0.8837264426671014	0.8604963284650056	0.8392636694470871	0.7802663440420814	0.874520344404605	0.8221421142707394	0.8765217322909528	0.814858749851183	0.8397073497555826	0.8398564349196781	0.8508469074123928	0.8489835216203877	0.8735121425754695	0.8478744996083386	0.8308934491549874	0.878348651208287	0.8474533429577281	0.8391610616722779	0.8206201585307997	0.8394002414679133	0.8302205995654721	0.8665752134652862
GCF_900178585.1	0.7465346881822027	0.9998372027423824	0.7371826118753712	0.8703695529055084	0.8823858689475814	0.7248635555484593	0.7004962498712493	0.6723476648142217	0.9658676765105786	0.8530779795733272	0.6907863326693083	0.8000295539636906	0.7477162205865272	0.8522993703816062	0.704204270485139	0.8210977106009504	0.751244538073739	0.8369904798042175	0.8365105409658949	0.7247477190382313	0.9991922751448974	0.9992573940479444	0.673946521727016	0.7217056018223275	0.7234425233324473	0.9815156236841207	0.6687166598260511	0.8715614166742587	0.7062840054512035	0.993579526616882	0.6852418337608327	0.7500166710653233	0.7172775164151293	0.8542044113673811	0.67793787218349	0.8507252461291038	0.710127899160874	0.7277416232201486	0.8337924529069798	0.7621713647763714	0.7761074361717348	0.8500139473419748	0.7350693782428352	0.8171326581630145	0.9985664449180175	0.7150346711197978	0.8499613513048982	0.7922328176104055	0.8200655133733251
GCF_001721025.1	0.7713465306569199	0.83554951274	0.7556629779200328	0.8755786667240298	0.8347431596009801	0.7457390452702912	0.7101829526380623	0.6790445616874387	0.8322149625483922	0.8706889843113859	0.7070983118147659	0.8016703436032375	0.7605703754271393	0.851348213590894	0.721069827208234	0.9787450500546321	0.763588584646201	0.9485885814827913	0.8715083074302801	0.7516565195027373	0.8365304860958652	0.836319486667177	0.6771787826313622	0.7467323559240857	0.7498698256897973	0.8360433209981444	0.6811406369715287	0.9041012341726703	0.7167853050760705	0.8327201590815483	0.7019691592859045	0.7675143761154973	0.73049235941649	0.8706684221481703	0.6859214980896169	0.848801985102871	0.7353209880214328	0.7302598488016687	0.8341924099677775	0.7711428070706003	0.7834383479915196	0.8311716700209354	0.7574268951829495	0.8356611811033088	0.833003284251977	0.7348838047973741	0.8490942841615035	0.842273972793411	0.9730692603252111
GCF_900178795.1	0.7754446477488143	0.8932255483285833	0.7714236373846856	0.8986455578727567	0.8883061465004258	0.7669478287005423	0.729809920667354	0.7080722087906584	0.8582617740034644	0.9089473989490863	0.7358656591675476	0.8122869368739932	0.7774411464608781	0.8801672339561654	0.7352609092275284	0.8712851545918812	0.7849397161531181	0.8903207712324903	0.8554146706073733	0.7662524486605201	0.8942317072206154	0.8928903817405724	0.6990817028703706	0.7586418272082766	0.764876518960476	0.8928963138925727	0.7037038379705185	0.8795750074481464	0.7364746934395672	0.8860229271083527	0.7379910174036157	0.7769583352008627	0.7556704781841814	0.9091695250850934	0.7014080951464451	0.8803072986561699	0.7517269153600553	0.7514869927680475	0.8483039977431457	0.7876365383652044	0.8171038442981473	0.9102050151731266	0.7800704080529622	0.8680699282077783	0.8981515414367408	0.7512668440160405	0.8797002417681504	0.8364242042347656	0.8629577314396146
GCF_900179925.1	0.7924015541011319	0.8604171058368609	0.780437803949063	0.8938776016330596	0.8644628896856977	0.7706990338311582	0.7436105135417466	0.7235836824073084	0.8619835400407595	0.8793081548752332	0.7477048923755139	0.8127122469751298	0.7828182879350047	0.8573479136162142	0.7523488972457368	0.8682556444750686	0.7939475448975769	0.8541775097717812	0.852186455940938	0.7692344815267003	0.86549947098494	0.867371215749333	0.7166909027171969	0.769083669504502	0.7695475002572183	0.8648020491667301	0.7168702014546993	0.8933695326871652	0.7566993213794139	0.8564463928612962	0.7363805851975654	0.7933858538993454	0.763925898345324	0.8789874279746918	0.716878579900377	0.8553558543718897	0.7592007901209412	0.7700099904586261	0.8252407043658739	0.7967861622931739	0.793503822414487	0.8539683837676664	0.7891329548733564	1.0023935543611988	0.8662032604218648	0.757281790922926	0.855654127038015	0.8400001742716701	0.8658892362778654
GCF_003320485.1	0.87735780738668	0.8504700950328448	0.992354573967098	0.8691196481112557	0.8635696083181077	0.8361489067565796	0.817030091440961	0.7897712419010624	0.8510309647901246	0.8508593364718866	0.8064340342575916	0.8478261499278364	0.8977732493006327	0.8384586473516012	0.8203768436466021	0.8698575774626672	0.8920436153179361	0.8673483279998204	0.864780058672263	0.8418191587895062	0.8510581211695927	0.8509042350192738	0.7888815989096895	0.8480039336920873	0.838177669345372	0.8515777132300811	0.7792743960240164	0.8825175194856075	0.8243195878603018	0.8506207224176274	0.8173624855256497	0.8754992247758875	0.8273516881491733	0.8673986578231012	0.8125127182377175	0.8382920882241973	0.8207682575960015	0.8608778679852356	0.8578805278620832	0.8758098937570018	0.8684045301185973	0.8349283180207562	0.8542256412707447	0.8425400701431177	0.8496843704535695	0.8201936286064577	0.8383177962634271	0.835535896750721	0.8702536985178411
GCF_001412695.1	0.9113510607967371	0.8894871892654598	0.8727316310464869	0.9105088156085939	0.8998400133655122	0.8511485079112574	0.8105315151878345	0.792859983547345	0.8870788547063492	0.8943202020807343	0.8091303155604708	0.8552598557033146	0.8999402547074388	0.8725612934038655	0.8260246136077621	0.9052944498620774	0.8991906238025972	0.89504041433088	0.9008191824156347	0.8547582858004144	0.8966272057181148	0.8958594151498808	0.7966753288261049	0.85970933642774	0.8591986866931435	0.8954820573445851	0.7818170922383783	0.9266894388845608	0.8415137169017435	0.8883990622349824	0.7990575134699304	0.9115628024718934	0.8420094757123582	0.9206371862691153	0.8049172736534156	0.8730240016271058	0.8232214879664991	0.8718007667009884	0.9096821877309682	0.8888817460879546	0.8885777533227645	0.8750513464482422	0.8737561992550906	0.8707475062242246	0.8868351520236221	0.8382642267342932	0.8720924108950716	0.8640585758102388	0.9063934726905902
GCF_002973755.1	0.8089211196227539	0.9083053043141608	0.8128903671925266	0.8997979976591352	0.8912240361027811	0.7820263849800605	0.7627247832938642	0.7468588446046311	0.8757835836230634	0.8768545517526958	0.7569924617796306	0.8295924277269193	0.8068461836270006	0.858079972757831	0.7639124838413669	0.8509744912037979	0.8184665850000225	0.8719839088851674	0.8551689149169179	0.7823012932777669	0.9030633970998556	0.9027791640232069	0.7431275515789786	0.7855763628596127	0.7794727769986023	0.9023985748974879	0.7316995169419146	0.8756537274422374	0.7722174082571263	0.8996798837925326	0.7529441262699399	0.8133610958480213	0.7744598449116581	0.8908876533364922	0.7494728909681228	0.8583427933791307	0.7645565843127518	0.8028948948907464	0.855734963534934	0.8163329374331508	0.8234715737567566	0.8592165597022425	0.8030775914855789	0.9020690993748599	0.900700083681257	0.7642198561842798	0.8582454012435111	0.8224192551850088	0.8497239347389804
GCF_900178815.1	0.7914373237070785	0.9130388780331817	0.7806640592751937	0.8875701423013044	0.8977062165967982	0.7664342658009506	0.7381141800245778	0.7115846962496761	0.8879819066305851	0.9096301972189397	0.7271367182248173	0.8248542566558739	0.7903610755338194	1.0029483943381394	0.7485258870707685	0.8966235661958334	0.7921226990309386	0.9041711187421173	0.8788230144585889	0.7663476672472477	0.9134570445901682	0.9171912281393407	0.7135350169844362	0.775201274245489	0.7683724559990053	0.9171844889522822	0.7155901320779575	0.8849539898851542	0.7435557366150478	0.9101622560372165	0.7255563788595746	0.7958787849380518	0.7635394479999272	0.8820130086527792	0.7174710391860141	1.003086210713488	0.7588263975304923	0.7686841434004658	0.861521499523034	0.7925647897019831	0.8319098485468797	0.9390625858193352	0.7883942437907657	0.8712040265294838	0.9126998969241339	0.758890756766902	1.0023048019740426	0.8749887539815959	0.8947328872665419
GCF_002141255.1	0.8227987809120284	0.8044793141519183	0.8054358472621335	0.8237724339979405	0.8063333710944145	0.7941042446247829	0.778999326492871	0.8915351190803587	0.8042163221848294	0.8091002505708783	0.7708057789752857	0.7767504173449394	0.8086048640400738	0.7877647540496938	0.869137819811163	0.8078512208546074	0.8290679703103196	0.8057924527133522	0.8076534304970876	0.7946411562030226	0.8047109802060298	0.8031945874650452	0.8853573576373851	0.8029818626606409	0.7945908890403379	0.8047874737144628	0.8772676227383874	0.8310746500148798	0.8947314549684537	0.8043962640570481	0.7666638376210373	0.8210215817327674	0.7899579322129099	0.8255030085625377	0.8535295015428012	0.7870242240371015	0.7929757832479946	0.8001752794107523	0.8000933220802883	0.8160356620021411	0.7943406459913213	0.7838810693501075	0.8199033194904367	0.8078151596292031	0.8026525763195768	0.7780657414351858	0.7876328938113474	0.7814984786898191	0.8092372103764537
GCF_003320405.1	0.8290366866172704	0.826746370467002	0.8414969503540604	0.8547133741361567	0.8289158841507869	0.8175298114424941	0.8139610318714239	0.7603085358388868	0.8243838545918672	0.834156175400955	0.8207601327911428	0.7944192078034872	0.815469830024238	0.8043877005479431	0.7686474279640453	0.8495847283141963	0.827291214244407	0.8419481105860294	0.8321483186621145	0.8251340273429163	0.8253055457136961	0.8262969712039322	0.7469920890233174	0.8057827401098704	0.8223767022405863	0.8262828834527388	0.7646204442854094	0.8589111717980127	0.7854329835109917	0.8249153150056386	0.8281149954954415	0.8411250337225544	0.8028556576056599	0.8491208891061534	0.7539458030123838	0.8048420305239306	0.7897540489957898	0.807035845578524	0.8254992522926055	0.8431790278465534	0.8225940058027447	0.805176614614774	0.8134147793188995	0.8349841829773476	0.8239105061517688	0.7914685283160277	0.806820302985265	0.8020695610890677	0.8495047803261737
GCF_000395665.1	0.8773013443487562	0.9328980028399136	0.8823733564460509	0.9260988068674276	0.9121706898777362	0.8455854094823612	0.8148807789477567	0.7922581002083833	0.9290331384734541	0.9143596363435189	0.8112700315341066	0.9291743965183396	0.8875858889483099	0.8932749368395818	0.8200081140391318	0.9312154461799472	0.8779681708374057	0.9283261106091062	0.9117911741383443	0.8491356704224833	0.9346185479558153	0.9325424603979567	0.8021450568904789	0.849575672635403	0.844927803492725	0.9332078116067641	0.7878101314843159	0.9511663931251959	0.8278890589558707	0.9284481900160436	0.8027842218820883	0.8732461688826599	0.8298286831283309	0.9332701421800947	0.8149110221845206	0.8928135430689509	0.8177620004794659	0.8606944879856898	0.9574274807752595	0.8805104468253822	0.896287458277242	0.8942062072399358	0.8608586128681284	0.8992782193372305	0.9310620170763642	0.8347889427775831	0.8924871374038763	0.8847540892913125	0.9325133236210744
GCF_002007625.1	0.7271069383296167	0.8439951815631389	0.7287148112067673	0.8644150146979394	0.8258659957594829	0.7085994832860472	0.6782327846346486	0.6568064688002555	0.8141289809713198	0.8338791464831629	0.6864458907341411	0.7681618004762352	0.7299913555877164	0.7879771953332366	0.6833977904930972	0.8244748428094706	0.7348055251084209	0.8273586504475221	0.7962549211578391	0.7116338670760062	0.8451443153540125	0.8439985344734041	0.6543228767238531	0.7005235416974017	0.711116604465101	0.8438217446594236	0.6570484879593944	0.8697790615021281	0.6935372959449294	0.8367343019789486	0.6848185100154478	0.7408864850893032	0.6922567890336668	0.8628004360002585	0.6616090555400441	0.78554603058098	0.6900246652271506	0.7039663709196606	0.8134553508180491	0.7344851697730872	0.7364563761989702	0.7787551680539587	0.7111406844570053	0.7779855227430952	0.8423022666892632	0.6919492357193455	0.7853009633216002	0.7505416474128335	0.8230160220341071
GCF_000392005.1	0.8850988285671837	0.8670714481256547	0.8681125625290822	0.8863413030182137	0.8710243645657599	0.9503851105180081	0.8438494309504723	0.8204335953025039	0.8612832894539372	0.8793638379979231	0.8399304515970416	0.8329280993798563	0.8683874529311462	0.8573511123445776	0.8344794013196247	0.8876459954614803	0.8795953643447918	0.8840524350613846	0.8746149083359289	0.9686040469598781	0.8680032096942419	0.8677136132212856	0.8111024047819617	0.8657761826509088	0.9563659564262891	0.8672102131022796	0.8130786744626439	0.8911547131448895	0.8329062288128882	0.8608338115948696	0.8346392827057361	0.8978659605741551	0.9388683716156241	0.8918323236421583	0.8059296386152763	0.8558533555860067	0.8605280007360577	0.8593831896789024	0.8653949560439311	0.8884552064392982	0.860159971885009	0.8611177518867135	0.8881230000686283	0.8709316031955161	0.8674108189924004	0.8969749235095774	0.8574725316991243	0.8567236533198389	0.888330393376084
GCF_000322285.1	0.8683664844042392	0.8305185807264329	0.8341523884289223	0.8570258058037956	0.8442143698253749	0.8359455586084765	0.802384321171348	0.8094533040009494	0.8294480095664953	0.8316169020255776	0.7914511314571562	0.7924618207377521	0.8482498242795461	0.8125547471907548	0.83216022054058	0.8486920008398069	0.8611649581465828	0.8381228491360031	0.8436031364959973	0.8332019461610786	0.831892212617185	0.831467562460634	0.7840710549617066	0.8303754484294699	0.8316724023039919	0.8301037891719687	0.799898127778437	0.8620949529434317	0.827930515111959	0.8289802736674913	0.7901242366429634	0.850676500926526	0.8202791444924189	0.8549894567727684	0.7999426740545327	0.812232699522588	0.8434125368556536	0.821426028535176	0.8279181005759979	0.8487646623885202	0.8224651982218003	0.8092955663675615	0.860624925832276	0.8338810943048316	0.8296389743402496	0.8220204657276653	0.8111215985540717	0.811678427005267	0.8487401984500087
GCF_003320695.1	0.9318887293906877	0.8711486494083783	0.9214231903721388	0.8772518918027503	0.8681405050054534	0.8539963044724878	0.8275178123676488	0.8142517681187667	0.8691730788691536	0.8618225022394297	0.8334025463908639	0.8591996521856459	0.896188659303097	0.8519075443482041	0.8359935384488529	0.8770228890329786	0.8962681168926085	0.8767309198715186	0.8834615773830717	0.8608914991623221	0.8700088827588275	0.869406954038282	0.8151535367997331	0.8727520435967302	0.8565209569392337	0.8697281575958832	0.7988021393581176	0.8934278828675195	0.8442316413614234	0.8690981188790483	0.8402358990888613	0.9052779329033128	0.8487251179682844	0.8836572229572466	0.8217683811265737	0.8527463466374823	0.8317744154057771	0.9026760716467586	0.8773384705913219	0.9026693252476491	0.887806258409574	0.8501298681828574	0.8926063213759656	0.8628033537099573	0.8684107357697829	0.8442166493634022	0.8514214288123714	0.8450325888556983	0.8769164458470291
GCF_900179025.1	0.7496411873539524	1.0029462557436741	0.7406732287102925	0.8721819140823669	0.8847860923401123	0.7256074982570161	0.7022188232202548	0.6749886682471398	0.970119063560289	0.8527937721566416	0.6926127658718408	0.8025870344629881	0.7500589376882469	0.8538895416565294	0.7064661087860848	0.8337400819658218	0.7544844508233359	0.8485075091329841	0.8412111804951772	0.7260727130762455	1.000482503207782	1.0032995675388188	0.6759316712590914	0.7242486309167938	0.7260054455280597	0.9848437412575762	0.6710217689101966	0.8765480180277029	0.7086104976352627	0.9970898927051173	0.6878955504717216	0.7519977518808195	0.7200293211069849	0.856424019418318	0.681135790547715	0.8526702387620759	0.7130834752552866	0.7302888795426813	0.8381476780436836	0.764132314638613	0.7806119209411422	0.8558069811141643	0.7380554523491148	0.8132508268564743	0.9996070820783535	0.7134191843275414	0.8517105760302465	0.7945894259186264	0.8272308465086571
GCF_000395885.1	0.7602592987112182	0.8549022836880784	0.7370792302641747	0.8973309708585437	0.8375840571664005	0.7289815990578776	0.6966589743881229	0.677194058336987	0.8259934084618341	0.85963716737757	0.7001034478838656	0.7677565819368996	0.7477721221625185	0.8106820770319583	0.7035430055312512	0.8379066597148378	0.7595299097112277	0.8374666912868739	0.8384360351347971	0.7350244056508906	0.8590712303354544	0.8571700259833309	0.6644647762566982	0.7285324134142441	0.7326070372212675	0.8568824488544383	0.6770078705804603	0.9181704810065445	0.7111963669422716	0.8552583754534486	0.6937785944913618	0.7729212951171186	0.7173608407821238	0.8932173275051855	0.671050784093175	0.8123752795504703	0.7121165523066236	0.7229341838570299	0.801842767204778	0.7646961590940583	0.7534975492959737	0.8070547954254345	0.7405676391546092	0.8171077053157834	0.8523183908953572	0.7186653840398994	0.8117291527320288	0.7887595440427753	0.8334578169516271
GCF_000394675.1	0.7674081136482814	0.8463860418553654	0.7610173046670162	0.8753609508827128	0.8555484578347714	0.7466498228218207	0.7169963928747358	0.6823168231873004	0.8198538081390729	0.8902324768397133	0.7073988972048751	0.7921545820025107	0.7676699877643769	0.8529859687594349	0.7199100602246905	0.9639862706774086	0.7701206082852649	0.9784773799876054	0.8655721345600738	0.7482738237116843	0.8466777899604329	0.8461565841953886	0.6806699400931179	0.7468109516772338	0.749009232333826	0.8458340086761691	0.6900335287854952	0.8784630786099061	0.7155872304587564	0.842155376523494	0.7024982917798859	0.7801147288299884	0.7377378398563506	0.8761894773640971	0.6905188222020944	0.8548565889625145	0.7321854094166627	0.738651856795538	0.8365435159142552	0.7692920818038804	0.7839891309529484	0.8487429089002241	0.759116174858178	0.8304489043555641	0.8454748851917179	0.7401515946036135	0.8524599958684909	0.8412848993341914	0.9574743766982886
GCF_900179305.1	0.7475408223798161	1.0059826468474982	0.7379249257846097	0.8693358106250004	0.8826729693109416	0.7244649883140907	0.6997961621607062	0.6727688557831626	0.9657754137989573	0.8518009956357153	0.6903293540896298	0.8057796233572856	0.7489076759917989	0.8513509111626587	0.7040420529865626	0.8209377918736731	0.7515242422325192	0.8364129301094297	0.8377647495845254	0.7257494673843796	1.007528657257385	0.9997268798465516	0.6742500314777241	0.7222812799312439	0.7242861447273716	0.9819311599400389	0.6690068762383587	0.8714625145721504	0.7065258176847805	0.9931084142932045	0.686101942723697	0.7494423274848453	0.7176075426264762	0.8586067614777805	0.6787574536431785	0.8510395792446224	0.7100738739901289	0.727981097078554	0.8345840899993547	0.7614517839569472	0.7777819887281558	0.8438946056890427	0.7358599244409337	0.8238647503988744	0.9987884991358503	0.7153577466835633	0.8502070639145008	0.7908967674726426	0.8202142740359829
GCF_900178605.1	0.7518828037780262	0.9998899977369162	0.7417241420611461	0.8715599077367838	0.8868915125531809	0.7221601292542351	0.7047220914172388	0.6769971084218868	0.9723115793614321	0.858634484228071	0.6946491621231634	0.8072672096807034	0.7494684274593386	0.8520466409595475	0.7089932681136535	0.8295081543511411	0.755702939676524	0.8441948748401185	0.8400976845311603	0.7232897800017777	1.0008995600539863	0.9995789025115187	0.6788605278469626	0.7269293104654703	0.7233194081184822	0.9811852003144362	0.6731369430465647	0.8760217760353923	0.7106401501326016	0.9998673038602914	0.6894412326305166	0.7584170642822967	0.7168144605381853	0.8596248197885561	0.6827900356230825	0.8501951988582459	0.7144952724242293	0.7326714916369913	0.8400463081160237	0.7663315537551747	0.7833686664384671	0.843193192341321	0.7402610174043122	0.8244991114716916	0.9988712948306501	0.7124638552735841	0.8496559040956774	0.7934264664814594	0.8215555265578243
GCF_000295355.2	0.827556149287281	0.8995582801142773	0.8080318275076276	0.9171025020010916	0.8933265058773247	0.7883677906503771	0.7579646197375421	0.7397909917499279	0.9030903873961859	0.8986752532938002	0.7540147437260704	0.8447947874575779	0.8273747949870506	0.8700567188154914	0.7845538443326265	0.9095444669043887	0.8261755165500424	0.9009134475418061	0.9573218615554349	0.7904311689884835	0.9166716564908666	0.9100541172243913	0.7385376855612382	0.7981509432144241	0.7874049266427018	0.9101773142632577	0.7386712063743112	0.9668665349353078	0.7709897815282902	0.9063895215068305	0.7565967196551584	0.8264250077600369	0.7805210340016945	0.908068511318642	0.741619676287736	0.8700556864380707	0.7847881940071179	0.7964296259283654	0.8824662395377152	0.8168631280898195	0.8624842304348993	0.8639305912012537	0.8116066063895904	0.8683505430649359	0.8992843559719936	0.7768767417067401	0.869645832602066	0.871419112884965	0.912271663923984
GCF_900180295.1	0.8230046509141452	0.9172229428216109	0.8127609632710022	0.8931756346120299	0.8986836478022813	0.7982412763706551	0.7712428323026105	0.7424563326149223	0.9171209490903566	0.9031305744849668	0.7608204797785119	0.8660326408076215	0.81922912434513	0.9517094852763256	0.7749575143353947	0.9228051652439128	0.8237590528229051	0.9213596678802748	0.8947333250800475	0.7986717602570523	0.9172732362821948	0.9180177905203509	0.7404903155193662	0.8019601788336982	0.7970015249821335	0.918087427619621	0.7412324078398712	0.8950498573494573	0.7724132982943834	0.9176196632659378	0.7692075298103057	0.8269264857321321	0.7959098403551914	0.8963863269314095	0.74867302638613	0.9522908495444748	0.782769179041906	0.800978928798528	0.9090367149296313	0.8293303724670384	0.8668661757837339	1.0041585306150012	0.8181286471551487	0.9023480363744816	0.9162663119629503	0.7916021878710462	0.9520379754314686	0.8890906098240362	0.9119340403022953
GCF_000295575.2	0.8345623599547313	0.9045621957351117	0.8198245226013366	0.9119122466257236	0.9037854718745949	0.8018155701862425	0.775497454421194	0.7464197502394287	0.904831236388552	0.9474717341347251	0.7654734189581418	0.8483952423829175	0.8270473906375949	0.9122277579374855	0.7913519851880891	0.9931848857852545	0.8346720726367836	0.9776308419819422	0.9254184368318751	0.8028417681072222	0.9044224343567011	0.9047665967510371	0.7420955331914056	0.8058113479950008	0.8020943941361716	0.9047351504408947	0.7552512717411927	0.9481652999750876	0.7803587045657596	0.9046925232204795	0.7574350432788578	0.8335515357853769	0.7989962337802553	0.9114772393354207	0.7500891852295982	0.9132742212583346	0.799388963253589	0.8076135709696051	0.9049563228222295	0.8299334631017732	0.8583944702013018	0.8956677816130629	0.8242846575898639	0.8946566080402625	0.9045499666145007	0.795528753981889	0.9127281036721953	0.9309753492374794	0.9750889319120999
GCF_900044005.1	0.8131684716969925	0.8917777073804951	0.7911121230720494	0.8986896205806456	0.8589281353739746	0.7683921700622356	0.7387253252024472	0.713107094066169	0.890512536216102	0.8602302651117667	0.7324737165145425	0.8479210802463025	0.7989793493971132	0.8433464668263805	0.7612604853452657	0.908972683654411	0.8037407356076055	0.8915275770355264	0.8752512853003874	0.7757522059648497	0.892791098263607	0.8912322384355964	0.7151576349152923	0.7739781944416946	0.7722523610588631	0.8916209634308115	0.7156800047518166	0.9156852845480165	0.7562344493502551	0.8911378620785237	0.7279149424832202	0.8058292249919153	0.7527256947881812	0.8882910619650082	0.7275179678064426	0.8417549382593832	0.7602688736214782	0.7729753631509824	0.8953290302994305	0.8011014974821972	0.8118528124814383	0.8331171916764013	0.7860570481979395	0.8448155701189934	0.8880953795183506	0.7608565809359759	0.838773503342771	0.8264801578659063	0.9090812494637707
GCF_900180455.1	0.7478619074306939	1.0018198002175849	0.7384338603406945	0.8683360727668907	0.8870304697225873	0.7245658900490273	0.7003087946021385	0.6745182443135168	0.9687173956385706	0.8508313278167892	0.6907369468738275	0.8067966209989749	0.7477068036854408	0.8546881990853903	0.7061663157993887	0.8199568912060258	0.7517621072759041	0.8400334069605161	0.8396622882826028	0.7248079649226915	0.9983057898595432	1.001622309821301	0.6743094508102915	0.7230471920413568	0.7246302549635554	0.9834723458499544	0.6705747158916974	0.8714500787292796	0.7066570590257664	0.9950121900868613	0.6848919846842901	0.7492870408309039	0.7192349052501362	0.8581011094313439	0.6796460871626533	0.8536169157274883	0.7122445615571914	0.7296120993480305	0.8342713342218832	0.7616049155956188	0.7789730813368436	0.844549940109232	0.7373638328835639	0.8126133254211585	0.997659000962334	0.7151858811635293	0.8530335498192287	0.7935691601006605	0.8229578660989996
GCF_000321625.1	0.8128914911883569	0.7897585363581815	0.7971520561703885	0.8064900799968807	0.7868988229721524	0.7937580193641696	0.7592371161265307	0.9169784155000004	0.7880046558343424	0.7935428458787418	0.7612729605633213	0.7667346123880718	0.8045383553958362	0.7683058120669002	0.8603816513337507	0.7907445074801669	0.8222168789880203	0.7890126497459437	0.7864262355687548	0.7945667250812135	0.7894906525894108	0.7880999675795655	0.8887376175962811	0.7910477721240583	0.7941793406015759	0.7847846351690231	0.8628066853968687	0.813358663151685	0.8826214195817981	0.7886956659872094	0.7602620784170163	0.8057622448515411	0.7801273567092609	0.8098256300503491	0.8570114424638375	0.7680787246133195	0.7837279022967965	0.7875324294602828	0.7829939296527114	0.8123322567438476	0.7753621304774468	0.7677577695318677	0.8153338546596973	0.7885660564548796	0.7874952434384723	0.7765430574419339	0.768211944439029	0.769041589857675	0.7896812760798568
GCF_002630965.1	0.8077971983762793	0.8776030769940071	0.7932959001122577	0.8832816286385098	0.8961423710485377	0.7976751399030546	0.7596140345239734	0.747815095349232	0.8732870564089954	0.8950267790967268	0.7630208860887709	0.8271744088654982	0.8107590705589206	0.8736076930438615	0.7731342126274949	0.8886102043482239	0.8198430766587008	0.8913820696361298	0.8696346628460379	0.79896921259606	0.876682032542872	0.8774466007277544	0.7403517362927838	0.7960415695966615	0.7989706097055801	0.8768943931899293	0.7513022807114361	0.8859693180778287	0.7759350679379432	0.8734980199465326	0.7537339498311942	0.8153220302516124	0.7959800967777765	0.8826207958354959	0.7439398628178162	0.8723534379721793	0.7830288915263212	0.7885069579546875	0.8586121672870998	0.8197990677088173	0.8299249682332223	0.8644552285775958	0.8095879435036852	0.8752653634894766	0.8763575538568256	0.7894866810056673	0.8716077307658185	0.8534180633686965	0.8869406584716879
GCF_000395645.1	0.8396468577268963	0.8972261449118923	0.8319454095201634	0.8914952363939297	0.8747333828358149	0.8312667947649917	0.7761421304011463	0.758734487139663	0.8886149244799216	0.8965558228013867	0.7721412748766383	0.8762920545061713	0.8432278981151855	0.8613559648820319	0.7837371563346649	0.901362792492807	0.8459796740368698	0.8976217731678352	0.8792186670195647	0.835527832015897	0.8989617263351244	0.8989081696716562	0.7496488583274219	0.808315864071115	0.8269110831541489	0.8989980066555384	0.7597361695099496	0.9185596643690283	0.7906366366968185	0.8928037466168601	0.7641620230735927	0.8461994291205202	0.8103900618182107	0.8961436092561118	0.7612198618514504	0.8618435032830235	0.783316650144724	0.8060533541847277	0.9107777084036625	0.8520260485790035	0.8642431873332617	0.8616479350796491	0.8325694310312837	0.869446476334347	0.893920143905027	0.7991749509611002	0.8596601190478247	0.8584797992903569	0.9008576322219001
GCF_000396805.1	0.8184700947416853	0.793603508901554	0.7901768892083142	0.8025782769170834	0.7920253763975322	0.7806990263872889	0.7500109149407067	0.7375923991711362	0.7889705363769786	0.7964004204771005	0.7407003025957408	0.77298132369684	0.7954372189402769	0.7854256994797771	0.7670849048049249	0.8191129007882266	0.7943547926665032	0.8127157380011217	0.8044093002011707	0.7835916535967249	0.7942399339058359	0.7931689263392632	0.731334275936418	0.7817260383467055	0.7832615186208889	0.7914027210107571	0.7398361751361009	0.8174743163049063	0.7608915995257878	0.7892815282260367	0.741602380464607	0.8044704238691281	0.7663534358554123	0.8179404682341641	0.7337123896331572	0.7860594377294237	0.7725071115036758	0.7834589950865974	0.7898017510923336	0.8039199750131819	0.8095436883095948	0.7808343716520518	0.8027985907971937	0.7880274854999211	0.7928968924324197	0.7729017285907636	0.7845985148963752	0.7781009346547688	0.8205442693202847
GCF_003320655.1	0.8215545646825572	0.8176600713735039	0.8349528767769037	0.8400389960131976	0.8261689226439209	0.8043664734987283	0.8313995256117481	0.7613869416625042	0.819211447197946	0.8281552090945942	0.8710555667648013	0.8107719189300323	0.8086542836325107	0.8012629921340284	0.7707933433863849	0.8311860837356195	0.8175108444891679	0.8291662303574184	0.8194303619426933	0.8083488975635883	0.8175816269233028	0.8193369583182677	0.7490390554850366	0.8005748701197062	0.8104953566358349	0.8181712373024888	0.753086424257505	0.8564926282283996	0.7861348886982709	0.8185094605831232	0.8957633794306976	0.8208514834940107	0.7931854029107634	0.8414535501221727	0.7574005041606572	0.7994959852860103	0.7885104785366863	0.798845808494111	0.819265446168317	0.8291359471510618	0.8084211394293549	0.7939340913377989	0.8060167258162145	0.8174750884141926	0.8175834512128424	0.7929358401017516	0.7994328648679415	0.7929376643912911	0.8335062151720324
GCF_900180325.1	0.7828354791856429	0.8487051853310685	0.7637140067124558	0.8844203736983334	0.8599118682454888	0.7613424911581038	0.7294863904548551	0.7091783396108745	0.8434724239514865	0.8780499413275563	0.734452951264945	0.7982511508825484	0.7764725962761462	0.8480651223094787	0.7428298991490444	0.8640499577394287	0.7850323724182073	0.8545967192667175	0.8476620467246005	0.7601368750153862	0.8478094253382897	0.854644641933975	0.7015310635713875	0.759616946899387	0.7603699236027343	0.8531839852949624	0.7074209563198017	0.8909243987100268	0.7464674265363564	0.843754051680986	0.7223426306590187	0.786599049752591	0.7551729401048719	0.8687670580898221	0.7032480736564831	0.8487619704093942	0.7527948598015805	0.7553511730385761	0.8214128980904787	0.7865737754691744	0.7864677547738034	0.8450148117147945	0.7806362882909497	1.0033654185437746	0.8531301543536595	0.7483452729704668	0.8487554056604548	0.8285848863067543	0.8607249124016313
GCF_000391865.1	0.9100170789803319	0.8929802260269128	0.8835734529493223	0.9084614578932987	0.8951039869892103	0.9734017780845647	0.854698033656297	0.8447393532713069	0.8855920887102104	0.898764044552988	0.8551707105729285	0.8564712484506594	0.8917059694495343	0.8772663273544663	0.8585501766064735	0.9048937713704654	0.9073159023897045	0.8927974163935795	0.8939155311276881	0.9838273380405204	0.8919351578481953	0.8925666820360741	0.8318104994567888	0.8917535076839952	0.9837442427526416	0.8921164215226844	0.8355099789710948	0.9132879414050679	0.8617827765498141	0.8849454914236	0.8501950420326885	0.9240308094138072	0.9668480720540498	0.915270633622827	0.8361449815663732	0.8771921213299421	0.8814987761803299	0.8815084384231066	0.8909731849573567	0.9052651879827981	0.873059386849533	0.877228064873071	0.9055407551467869	0.8940330239998516	0.8913871154379064	0.9149251118211357	0.8755514725064747	0.8736020184038671	0.9077657764133832
GCF_002158285.1	0.8179099678676094	0.8943235507144969	0.8123330491228956	0.9383108615945229	0.8987351839096388	0.7935942744680953	0.7648215515705414	0.7377063057171352	0.8910539929290991	0.934725577642355	0.7604969563997523	0.8578600797200038	0.8169481123671134	0.8918533774508031	0.7696540392128486	0.9670869977479338	0.8287661694463084	0.9644761983429325	0.9331329524594898	0.7977710756602773	0.8947280215335486	0.8946720441374941	0.7285635585786383	0.7978789345453577	0.7935082604204995	0.8918663478230595	0.7424541446141895	0.9532909588996209	0.7675965285822632	0.8907932201816262	0.7531915648890658	0.8169545975532416	0.7888474595477982	0.9317956388147264	0.7346579269112696	0.892011411196981	0.7815065701761991	0.7926641622470693	0.8716448548239887	0.827336356567821	0.8457269791252098	0.890181564732056	0.8118592892099473	0.9163073077125247	0.8941136354792928	0.784830057404137	0.8927264882990176	0.9023525524668624	0.9624630600384879
GCF_001721905.1	0.774185371638415	0.8615595913380167	0.7560463230070277	0.8726563124443325	0.8429693115014281	0.747864931246949	0.7139773722039667	0.6847263172878234	0.8527948152674731	0.8301402701718977	0.7081559483068003	0.806485819653364	0.7698004360734032	0.8352487041830757	0.7157189272224889	0.8983914578780288	0.7678846937089071	0.86760073967526	0.8794677700867147	0.7549693548094336	0.8585366288602638	0.856821186021577	0.6844677430192112	0.7541589219108893	0.7515066250103095	0.8556939041116175	0.6844257087785008	0.9171928642418217	0.7248569163999456	0.8538902530556823	0.7075958102052131	0.7923155039157125	0.735437762733907	0.8688149560375977	0.6949868117569771	0.8344083378100862	0.7306570047355393	0.7406812158213061	0.8554149496050851	0.7792762913826303	0.7964087473254918	0.8329231279716537	0.7567564469220587	0.829873734872848	0.8544392457146569	0.7344104713662434	0.8331686461503482	0.8080493660313022	0.8942488560795364
GCF_900180235.1	0.7470962555595625	0.9993545147653965	0.7368041781864807	0.8679231403013182	0.8815628506030372	0.7237977446207476	0.6999511033978443	0.6722234117682414	0.9655016002524341	0.8589126422446608	0.6906166105701808	0.8068825254437633	0.747745184216853	0.8512838958007773	0.7038831790679969	0.821536167207597	0.7504933485595224	0.8425379152141683	0.8368578329727131	0.7255103778499018	0.9990392850703209	0.9992944113875867	0.6737075269463477	0.7232117366871018	0.7237943011980607	0.9814430821012141	0.6686995382057138	0.8715615859277958	0.7054230150859478	0.9927303086308451	0.684685784549425	0.7540688734623553	0.7169387596666266	0.8585225963657491	0.6778828334735746	0.850814338161638	0.7098271527026485	0.7273231833754057	0.8369830483431502	0.7600200469808069	0.776915982990744	0.8482893702167729	0.7351244139920664	0.822985222081981	0.9985941444284169	0.7133388177665585	0.8494294561646031	0.7911085191529431	0.823517387406339
GCF_001592725.1	0.8343963156541561	0.9025246189604388	0.809492815767178	0.9031758329551552	0.8882199978258356	0.7922979364419283	0.7654104252907082	0.7391423784322895	0.8986049111957386	0.894342513713628	0.7608726336550291	0.8484459038570711	0.8217450947573305	0.8769902663006248	0.7866858315229677	0.9251235046149227	0.8239054549093839	0.9212935242686784	0.9449498130391194	0.7970265713945539	0.9032603837917772	0.9022516405450596	0.7382861717969469	0.8037254133931976	0.7926354495775046	0.902956345885394	0.7407612681245072	0.9459450971730686	0.7738479085746627	0.8983222698276025	0.7639827240208927	0.834960908179517	0.789486707400614	0.9025159913240488	0.7429992770040705	0.8764474154189666	0.7925174235116896	0.800710227027624	0.8851061112999605	0.8170226717029057	0.869875227122528	0.867475708889744	0.8096018690911475	0.8695749853761563	0.9030678149475526	0.7939147555014123	0.8754769788778206	0.8624137020670092	0.921810147135711
GCF_000395925.1	0.8851186615797197	0.846768643536512	0.8490910080655483	0.8582005748591242	0.8512565535057719	0.8518499425176926	0.8295985755779685	0.8036855730403832	0.843339893298129	0.8515561320409518	0.8112410085882785	0.8093249316755453	0.8533388226022812	0.8334667797686792	0.8221628272426842	0.8645162383462688	0.8580293356242139	0.859559313125181	0.8581663270121421	0.853556927312009	0.8473032704530846	0.8468111829675002	0.7759970900145174	0.8370130541977586	0.8529177543362281	0.8463082803723426	0.8031527486420729	0.8729736540325759	0.8203815786959645	0.8430969138363825	0.803869429903129	0.8756222743670727	0.8449315169236638	0.866180683709597	0.7779445307450132	0.8325885928713287	0.8521700697610618	0.8358702576195151	0.8434646275618741	0.865960776481607	0.8486922910259466	0.831015715435721	0.8680113212567013	0.843569534124735	0.8461067588306271	0.8510806277233798	0.8325932794188105	0.8269351745937213	0.8673566466238652
GCF_000295595.2	0.8362035771640569	0.8919595027268215	0.8262465656031964	0.9004566673820392	0.897040618666214	0.7937845374490557	0.7643754223973281	0.7491056394195534	0.8926927305745925	0.874168640318001	0.7615611213933834	0.8474079108606418	0.8376206408508782	0.8601642666904119	0.7939709748904246	0.9005241466052212	0.8416001758633775	0.8977870640937836	0.9554303209193592	0.7953835167736305	0.8919132411975267	0.8924767274942008	0.7455556757505064	0.8136150811194177	0.7923420820957795	0.8763898893862486	0.7477831857776058	0.9444117290020484	0.7878091478869785	0.8924068134536876	0.755376685371861	0.8278138923024642	0.7866661750654531	0.8936419615027553	0.7568601847887222	0.8609527996747084	0.8038730291458069	0.8060250598356359	0.8680301179947262	0.8407865990436734	0.8478026990993611	0.8476795669086064	0.8221678987422082	0.8577294493591039	0.8921483749855216	0.7820379351496839	0.8602978338125865	0.8554288948120652	0.9006010172666811
GCF_900178855.1	0.7927734707248594	0.9135295732564856	0.7811284272791121	0.8871468296141842	0.8975381024002533	0.7677691337293614	0.7379619321272837	0.7114730794689159	0.8887836032937586	0.9098480956800157	0.727366188951525	0.8243013226573066	0.7904933058685023	1.0021413810004227	0.7488999189866083	0.8937825169395465	0.7935162338373231	0.8952255995580475	0.8788615681565158	0.7665837444355926	0.9138081515304121	0.9185594774720454	0.7126045721196034	0.7749363766971127	0.765879045827305	0.9178322096444674	0.7150278999341451	0.8859284286265283	0.7442227009292118	0.9109701564181638	0.725712909425007	0.7965974375514755	0.76336645169766	0.8818609163439886	0.7171777022850493	1.0039088540394692	0.7581337613625071	0.7685769096675419	0.856106068593584	0.7941892681678004	0.831834389089972	0.9386518091587239	0.788278153837862	0.8713891354473169	0.9133072496037754	0.759302307955313	1.0023583149888249	0.8747536333916652	0.8918159631751186
GCF_002894565.1	0.8168506467537702	0.9114880537381822	0.8114141458871637	0.9078345411585717	0.8928301832386056	0.7959051686406894	0.7617180674658875	0.7466048902761916	0.9074995013880465	0.9009308681821038	0.7587404701610354	0.8338992278637748	0.8152729389819117	0.8778553472656326	0.7755000108132712	0.8840916869286773	0.8232030145340664	0.880524337240872	0.8961332085172877	0.7967880808228521	0.9104407111768374	0.9110335530658713	0.736911393308885	0.7921812839781304	0.7950428531657311	0.9110562094437962	0.7462132095608541	0.9150111205054982	0.777914631454536	0.9079227637210973	0.7544124154204801	0.8184129069952253	0.7892187909252281	0.8855622918230729	0.7409078410634492	0.8781539995200968	0.7797082613735875	0.7934163998534888	0.87557494849965	0.8259585106795643	0.8514572341986353	0.8841692678591474	0.8150855089463515	0.9020897762408057	0.9107973774899274	0.7823322818714306	0.8774739649038975	0.8780997615244585	0.8807958704975168
GCF_900180145.1	0.7474313090038044	0.9998894681633868	0.7373866892114039	0.8681643260845741	0.8815220828832214	0.7237543249886493	0.6999896669954441	0.6727155449094296	0.9667959857842907	0.8555956350883785	0.6920276173030858	0.806693595102782	0.7468698824229331	0.8585421069935654	0.7041892505440484	0.8206321920060119	0.7512304103455294	0.8467768853819297	0.8374828174659089	0.7250562835626947	0.9997758051132717	1.0005648709157233	0.6739865044698072	0.7221905969658541	0.7237634055078046	0.9820033503984469	0.6689120598688022	0.8728160568628371	0.705830632661688	0.9938756595118439	0.6854774317786858	0.7544067133217478	0.7174643433062483	0.8559829661985503	0.6781228375056754	0.8559547852770342	0.7107466378595024	0.7278646689524525	0.8341859627698714	0.7605251045042506	0.7782274200366353	0.8494734864496736	0.7358580307798287	0.823020055422479	0.9993177085779594	0.710784212421524	0.8552746857044448	0.7911646548619917	0.8235827344887511
GCF_002997345.1	0.7960738791246008	0.8666193235479106	0.7838111718714273	0.8804941932328281	0.8550873086199161	0.7780219678256783	0.7442964576168627	0.7269765641620765	0.864173409692062	0.8937676086908976	0.7443783084124723	0.8080496115235316	0.7824047962577949	0.8714743681085441	0.7555305621592173	0.8903189397438965	0.7961494337051634	0.8792349502234493	0.8527146296864552	0.7811985740067058	0.8676396417652467	0.8667893213541766	0.7151555861014035	0.7707534846236487	0.7778791431580356	0.8663847066924789	0.7318180221533983	0.8925153246560444	0.7608912922020382	0.8636564572987382	0.7459917963631736	0.8021076414179606	0.7690916152310081	0.8997062649990755	0.7178540113186064	0.8705617483064838	0.7660568395784054	0.77092580208809	0.8460797445459866	0.8100186699345128	0.8315729336982045	0.8890437905070309	0.8031269654960788	0.8786099680351104	0.8656076212037965	0.7684202398791657	0.8697303165405545	0.8438886617096676	0.8808613619839838
GCF_003320395.1	0.840973169381217	0.7810411348571611	0.7821506597533642	0.7946589962266954	0.7878203461250657	0.781282074415297	0.7569627463571602	0.8795733848469892	0.7802549855206293	0.7901954228560005	0.7428927252882165	0.7553221637858292	0.7966894692430571	0.7666470306233825	0.8801730802229664	0.794627861599506	0.8083829983707391	0.7895306278049911	0.7939927859653592	0.7813623876013424	0.7811044655192849	0.7812530626035978	0.8867311648773101	0.7862961646031131	0.7781144799013598	0.7807308499930123	0.8573793488971089	0.8031120475086106	0.8708234931990299	0.7804679746748112	0.7304565645415515	0.8035797745216147	0.7748311919432076	0.7946140632988199	0.8337849623288701	0.7664818048177298	0.7954677889284558	0.7735419353355022	0.7774415473909713	0.7882618917470241	0.7802744446626227	0.7653100106671479	0.8133288046602876	0.7820692851595739	0.7799977710437354	0.7677894591596834	0.7666459692156373	0.7640154470207169	0.7953945517940444
GCF_002216245.1	0.8199047081368397	0.8138349263812519	0.8109109838095502	0.8255066881821502	0.8189327282224844	0.8034901790742037	0.811863320417253	0.7699532343795698	0.8146879551608787	0.8030914927021479	0.7979453101241603	0.7986320983271178	0.8037415406463666	0.8000795190154484	0.7809814960051334	0.8121987116900955	0.8131215833378198	0.8112638357994171	0.809587970730018	0.806446860490326	0.8137865456444969	0.8149331327290955	0.7620300702648354	0.8068451830974439	0.8062566114277483	0.814605380519951	0.763936562304931	0.837706636673035	0.78242782539865	0.8145355376518537	0.793319311407523	0.8265870700480316	0.802950351906201	0.8243637387469317	0.7640587873241015	0.8005003950487227	0.7914029977141012	0.8044756182912651	0.8140291768581477	0.8192273778222703	0.802040212031307	0.800212656982759	0.8204452628347183	0.8100499522012872	0.812575208400933	0.79580418969905	0.7994916748756288	0.7937049022418106	0.8141546757617601
GCF_002158365.1	0.8068138233363675	0.8896500544257743	0.791132312703759	0.91580177403715	0.8776696314983429	0.7778601217084561	0.7516510051886806	0.7326286568583228	0.8897476291700542	0.8921225106623198	0.7481190695488468	0.8298147903054596	0.7998907432967164	0.8707597189847365	0.758253000170165	0.9103784414511019	0.8113137409549225	0.9015639644652363	0.9140217946190061	0.7774735366489389	0.8905579384651121	0.889800636903106	0.7221945741689603	0.7942850911192803	0.7768452093163961	0.8887040183237942	0.729718971231319	0.9498094422641122	0.7669894848863811	0.8901031523732609	0.7388119920373607	0.8231142076930764	0.772990500474031	0.9102001734061892	0.7289782134840869	0.870454164854725	0.7717757117891899	0.7835704388365039	0.8913165905426101	0.8095290347325574	0.8515064325052872	0.8702387576337888	0.7941534158588334	0.8980789592387415	0.8891263920438431	0.7646730131891343	0.8709126648641786	0.8500185020622372	0.8993751164819611
GCF_001543745.1	0.7957522316945183	0.8220543694124501	0.7967136128377471	0.8071704201877403	0.8148780964719873	0.7543732699462478	0.7363038935437487	0.7070640730104298	0.821753750749884	0.822424156970828	0.7229366718853711	0.8017805669987217	0.7944672864377088	0.8198236725225231	0.7536606307937264	0.82177835891474	0.7912695551774914	0.8217763636581301	0.8349966014129078	0.7591253061056182	0.8222681944124834	0.8217125154466116	0.7151904206399985	0.7726278726707042	0.7558763632590787	0.8228182201512937	0.7079812259654714	0.8357168890491006	0.7466755699450507	0.8223443467064299	0.7298106634494262	0.794302012681851	0.7517358732506587	0.8213503763719052	0.7126251857251361	0.8198266654074381	0.74754350657038	0.7702724722426552	0.8414492612894945	0.79413540875492	0.9969439319590893	0.8180601982220933	0.7845245902075466	0.7949514687083906	0.8222612110143486	0.7507854660187847	0.819071460780571	0.8043288422323995	0.8184662329422187
GCF_900179245.1	0.7628286875528243	0.9979501710894599	0.7493101231456031	0.8823600516210794	0.8783306936431446	0.7334633933447997	0.7115393852485481	0.6834391701183041	0.9642367838680628	0.8694872278545156	0.7020501788192617	0.8030061612563886	0.7587503423538742	0.871085674514271	0.7153241252202437	0.8323657296853334	0.7625004095522536	0.848667022725299	0.8485098818994445	0.7357339828487469	0.9968832675876053	0.9977001454029787	0.6837610861421196	0.7327931590936346	0.7354645531331622	0.9977112788623004	0.6793293331344156	0.8853345938529944	0.7169938260196579	0.9919835911895528	0.6944956495212453	0.7671112522056178	0.7291439292268258	0.8711356160317997	0.688421234115337	0.8701981787569143	0.7224148664128026	0.7391761303721724	0.8470832086120806	0.756887873658776	0.7879664482069881	0.8628246476975847	0.7468976615600139	0.8344028346423631	0.9940846340129728	0.7211106611779773	0.8704596560015548	0.8038084065252251	0.8312259815496312
GCF_000295395.2	0.8280593139809759	0.9011119652466167	0.8070855124102527	0.9115962875817712	0.8872801269560123	0.789081397891309	0.7583913083537661	0.739253707123811	0.897504541510298	0.9005605206956727	0.7548825533120365	0.8445435180512142	0.8258755385522999	0.8715749586416587	0.7843972133485336	0.9095620622651032	0.8265761894218908	0.9148265700011414	0.9505656088374146	0.7911513777175146	0.9029185993583441	0.9039867653307774	0.7373631874320149	0.7976170994566689	0.7880868036981165	0.9041205009481821	0.7387287346616592	0.9618458128031397	0.7708864780570449	0.9008317736574526	0.7578257682750237	0.8199117551201145	0.7812583799631728	0.9158331969619669	0.741078562283668	0.8718455240167166	0.7852838564263918	0.7961301931706136	0.8823766022489586	0.8173841863305009	0.863065041578369	0.8653853029713373	0.8113798352817249	0.8681366812389213	0.8999949806169303	0.7786149528109233	0.8715385165453993	0.8705958351497083	0.9108196583794131
GCF_000392045.1	0.8912589407252742	0.8724351720930758	0.8670512504306799	0.8827146291823014	0.8724129556027918	0.9540913173060811	0.841126865573289	0.8197730529034882	0.8649192204647765	0.8814313444553853	0.8360498327173592	0.8389846687389506	0.8694988298687533	0.8600379939638926	0.8358449891459265	0.8857323063541045	0.8819551264551331	0.8752532774030053	0.875056341395911	0.983513858006503	0.8717475905463186	0.870921438348298	0.8108077576971666	0.868409845294152	0.9767555263519582	0.8721102088538362	0.8147204958419391	0.8908319322510011	0.8368707132058207	0.8658515599553411	0.8260727458264063	0.9030619218770298	0.949047420910236	0.8928216260588134	0.8114128746443949	0.859342504852797	0.8596354612840001	0.8618326345180245	0.8711270350210962	0.8908827665931766	0.863458203815588	0.863937176284085	0.8904260106149637	0.8710938985610116	0.869187045903411	0.9004663580206237	0.8598990467619465	0.8549703748750322	0.8878289405558265
GCF_002442475.1	0.8263983713555461	0.912820680167773	0.8066817524992071	0.9182322721922013	0.929263489803806	0.7824832340924859	0.7637197624746204	0.7366930753717156	0.8847558647958602	0.9048049294436495	0.7524628352459164	0.843483977506541	0.8182208167492853	0.8913374756486857	0.769920998234774	0.8877866282688378	0.8210758394511177	0.9112913615422765	0.9067761494279247	0.7838589070147761	0.9136453360880784	0.9126167256944905	0.7359455822271352	0.7943380878520296	0.7808923892008826	0.9126857302912844	0.7365033977115628	0.9083061479016654	0.7671502767152316	0.9122108562926583	0.7439912462740067	0.8164477725282162	0.7771226306863782	0.9163545313415139	0.734451275786219	0.8914343540234949	0.7740469972292785	0.7956185820201215	0.8708754031924993	0.8128122840419562	0.8488901307450151	0.8814524821769285	0.8097434490672992	0.8643128280905137	0.912375719491895	0.7715624918205758	0.8909156298131131	0.8511594641844048	0.8847171134459366
GCF_003320815.1	0.8292496648780983	0.8224563590554256	0.8303363234592841	0.8162405518152905	0.817190157741973	0.8086887628087909	0.7813476969521742	0.8857720570289237	0.8229557563992325	0.8098385031597208	0.7728793448507628	0.7997525542484445	0.8227695149837978	0.8057434449405041	0.8846320793328352	0.8145508615542898	0.8259112124090853	0.8153566560654248	0.8198099286199736	0.8072033373260088	0.8208909549002895	0.8224019134803489	0.9002782356629782	0.8120531238618058	0.8057663496307088	0.8221525902951701	0.8795314676649607	0.8298774786817412	0.8977425738113028	0.8223925263122323	0.7690077012327229	0.8240288974583304	0.798554000623308	0.8253262040920544	0.8753170046673	0.8057149079494295	0.8046534069787963	0.8202965594151419	0.8228652640985878	0.8221890125074628	0.8217380529511379	0.810886486608266	0.8380356787485779	0.8056157794541174	0.8222964017107175	0.8017501436236721	0.8058677310463689	0.7961557669128608	0.8157223801352503
GCF_900178955.1	0.7480680560216794	0.9990066345416931	0.7363946813466442	0.8689812634932402	0.882732158868346	0.7245954532476445	0.6996351502977904	0.6725221902753498	0.9662878749931125	0.8493146310553655	0.6915711391174982	0.8056031071394582	0.7473724184394677	0.8581954372185516	0.7045797497457886	0.8221315437519097	0.750967380796145	0.8398991043744396	0.8376014967165405	0.7247463521291143	1.000159038655159	0.9999596141997726	0.6733937721965367	0.722904571797813	0.7246035930213337	0.9811705119792423	0.6687757029007649	0.8731704293292326	0.7063833357543943	0.9938444526816171	0.6856929702409874	0.7488917385053873	0.7173829876225349	0.8578801775222028	0.6786461177036321	0.8567393569328331	0.7103633720202167	0.7274318513101279	0.836741185251231	0.761290179175203	0.7770976196797187	0.8497494828113025	0.7357848244563884	0.8171343488431503	0.9985226310754018	0.7118930233373573	0.8566626552192229	0.7914480406938593	0.8250668713715393
GCF_000395805.1	0.893032009933833	0.8623125707952337	0.9371436931240191	0.8863425214595391	0.869371386731391	0.8415585188606212	0.8093352356685706	0.8081512363684998	0.8580491693179956	0.8674849481130773	0.8071942121008171	0.835197839398491	0.9091081530650773	0.8446934994422438	0.8290092737049963	0.8702871754086716	0.9226395224129776	0.8673773770076803	0.8697665312585496	0.8404609350152196	0.8613232751959318	0.8625201830286501	0.7820376333926529	0.8529969130678454	0.8410199461929331	0.8630763256435531	0.7957439850719992	0.8909286362529685	0.8523539964279222	0.8579770966773795	0.799720171697827	0.8849261685718107	0.8308139582832081	0.8898794594049956	0.804125208463838	0.8444338945078855	0.8346022540449425	0.8548578931912152	0.8570218652614534	0.8858476943747124	0.8564481526993355	0.8409579135221541	0.8737351879069998	0.8703567380568283	0.8609847847842823	0.8202709142432391	0.8446895551683793	0.8424592475831462	0.8699766534844253
GCF_000395905.1	0.8324195086867722	0.8968823283576287	0.8239121923044348	0.8977848140809987	0.8814675250925742	0.8118667847765931	0.775257451408086	0.7518924431399283	0.8947316354568591	0.893501477993927	0.7683725266684531	0.8765225975482934	0.8312591203124544	0.8806143289740959	0.778864964532311	0.926969466825319	0.8408497666727295	0.9176394999951405	0.8848237306538301	0.8203657705214841	0.8970833049860254	0.8976713091457903	0.7445000437358466	0.8042452928427328	0.8153795368998643	0.8978535418399324	0.7524630918050131	0.9121305188737534	0.7810541866312707	0.8943116324855984	0.7576398887582213	0.844269493344515	0.8039620511695521	0.8941995159899644	0.7545009739903614	0.8795431478424344	0.7826550574605717	0.8017894903454854	0.9093335073510933	0.8455833042918056	0.8561055936065134	0.8750831328195181	0.8307353314830062	0.8788072748679941	0.8967299471143366	0.7922155052601033	0.8792085339050002	0.8770349317512527	0.9160091248248831
GCF_003320255.1	0.7784517904410246	0.7719506576125122	0.7879046326807521	0.7983711419483379	0.772115894870972	0.7359448234662328	0.7353026225059501	0.705377201707028	0.7718648613436967	0.7756764400268192	0.7433023301631082	0.7446204150632827	0.7753154601698766	0.7504577389823291	0.7103870682779417	0.7774679932252724	0.7905611393744498	0.7725258103775353	0.7674746344920067	0.7371081573185806	0.7712954283299279	0.7727936853946151	0.6824384570653227	0.7403998741654724	0.7347452645226074	0.7724416029285126	0.7064852446305835	0.8101182399689862	0.7297744829185984	0.7724438272762226	0.7503684473099692	0.7750218462721521	0.7233982313258066	0.7916116670215031	0.6921722026444317	0.7515746792967248	0.7169949697965358	0.7478628784965952	0.7582931626729034	0.778165802878306	0.7572928417313052	0.7478774956386897	0.7578571905217366	0.7819332123711864	0.7713627942891461	0.7158281405406436	0.7510748365898843	0.7442645194296772	0.7784651365272848
GCF_900178655.1	0.7720526939439	0.8886152096420606	0.7670450422705294	0.8965252767883263	0.8821238458055664	0.7633411792671664	0.7263971075656844	0.7055804847362167	0.8536831291190742	0.9057857551155893	0.7322052217868964	0.815737658413935	0.7735974750298696	0.8724191403137301	0.7321063951966994	0.8671173071625639	0.781011110932355	0.886134038405786	0.85117043843875	0.7636997129432299	0.8890981794566114	0.8881903538024761	0.696309828255146	0.7553841612823686	0.7616259961868039	0.8888795133135177	0.7010026138155633	0.8769585969119481	0.7334394050179611	0.8814875470288164	0.7336255667343787	0.774155303524038	0.7534069728233443	0.9049527881410718	0.6981796536078765	0.8719161425191062	0.7490868390233043	0.7487598247912904	0.8457435124940121	0.7891565889263656	0.815590239347495	0.912265299160565	0.777657901744043	0.8618079224779274	0.8868294361401289	0.7479823451714017	0.8719594817546743	0.8331311382886059	0.8589990803545543
GCF_000395705.1	0.891379304047366	0.8701767458169426	0.9014025706490176	0.8881771329848822	0.8736568742398176	0.8461354430333512	0.795900768126582	0.8014117019683472	0.8663671593926577	0.8750115967755485	0.7974457873571406	0.8454447500392647	0.9959617653397034	0.8563351267244497	0.83236176095667	0.8761577599777927	0.9798895475613899	0.8762863289539525	0.8854570955829982	0.8421103574728891	0.8713590690437317	0.8710734413751037	0.8009785121793537	0.8634593820653583	0.8421782944887009	0.8699009799731905	0.7905100024471936	0.8877713371538773	0.8472089209337322	0.8668587896253602	0.7893758925864645	0.8834734077718485	0.8365592458260739	0.8854691489245132	0.8247992022879433	0.8565411292885241	0.8348995372247364	0.8625166646577764	0.8740060558909793	0.8741510612419324	0.8727842853646867	0.8533356709510816	0.8735494899245022	0.8631339418444535	0.8706899259632629	0.8276116486414423	0.8559468630265575	0.851979122151485	0.8773901228345076
GCF_002024245.1	0.7364356135742323	0.8485581671401147	0.7275433714150019	0.8480439125496859	0.8205014934579996	0.7145444653580106	0.6763185146705407	0.652116292808085	0.8178967355892747	0.8147003084605939	0.6771504151668855	0.7893731162814417	0.7435261214605445	0.7761548686607908	0.6868137320106894	0.8041725278070728	0.7394593937018251	0.8181544772866282	0.7951878181259076	0.7177925022663759	0.8470166321731065	0.845166667332269	0.6582093188215644	0.7134237958562877	0.71817988281508	0.8335627613321098	0.6471086081733303	0.8456634114617333	0.6876413316920604	0.8406652500601346	0.6740151210510454	0.7361978399463995	0.6983678714375812	0.8288619705658368	0.6702485287372777	0.7759379847056875	0.6864592219764273	0.7109062830913152	0.8217674690656203	0.7477596594000302	0.7376717906781064	0.7825179244144056	0.7165799796448571	0.7636391898862035	0.8455752447547722	0.6966466238448856	0.7741350216284913	0.741859555658229	0.8093295121616295
GCF_900178755.1	0.7874881842974925	0.909706595422977	0.7764164272263262	0.8808257023936888	0.8896595938814926	0.7633416113034152	0.7342332806553419	0.7074210985739426	0.8827028164079327	0.9061272163444243	0.7241630530100481	0.8193066736695569	0.7865888175722525	0.9980558940509152	0.7444110303560554	0.8927124163521953	0.7878854464710994	0.8924424388547862	0.8727401108180586	0.7617237560770059	0.9107587037596544	0.9103433537636404	0.7094355460546105	0.7702317318018084	0.7631547038052089	0.9103550773522375	0.7106507797526256	0.8821695606065986	0.7392824627843054	0.9042233055562441	0.7215326146885177	0.7917043217167086	0.7596841866207728	0.8773615494430625	0.7131988179943016	0.997694137602774	0.7543851245748524	0.7645059311309511	0.860567006338107	0.7902231300373748	0.8265749636401274	0.940605285529675	0.7839808215488937	0.864573793960945	0.9089013523661886	0.7539620705063318	0.9964735445499716	0.8702590645112235	0.8916281518867943
GCF_000321825.1	0.8996150420645861	0.8577324883198965	0.8819236326291923	0.8806221380107546	0.8642753361242508	0.851481113404326	0.8137716702354593	0.7982336964031655	0.8557876161239412	0.8549172508100257	0.8082167349656552	0.8439429833337202	0.8780342567238668	0.8445347727893292	0.8184407637547751	0.8734521260386255	0.8758867169061276	0.8673197722900299	0.8636533307686667	0.8558023555873436	0.856922554805931	0.8566100781817988	0.8012512330482353	0.8637863544258739	0.8549596267673077	0.8569586664912671	0.7828239559024734	0.8813664809125792	0.8296066442553126	0.8574019558530962	0.813399130297962	0.8943014655079975	0.8378117350448798	0.8836728384484799	0.8094585347573129	0.8439938344824588	0.8168588508451056	0.886226818969542	0.8690568180520104	0.8885239643408162	0.8521307552537896	0.847905688069473	0.8681540259186095	0.8526447940399505	0.8563775631466248	0.8291541427288569	0.8441080653238279	0.8367412815152758	0.8743921353171177
GCF_002140435.1	0.9648148817304308	0.9187666532602685	0.9426951102257303	0.9349466310140264	0.9193294863254738	0.9104015320999447	0.8674074487205269	0.8545054924337641	0.9183577842994319	0.9095429465587451	0.8581790288321351	0.8980521969735056	0.9507927580312704	0.9032084234075712	0.8811648484239103	0.9289271058518929	0.9496168179075964	0.9233533696143985	0.926527700970288	0.9046632270876276	0.9196586238751194	0.9190062402594138	0.8562497643406566	0.9164709384897692	0.9056926656528078	0.9194186441104016	0.8371982774873058	0.9417536511487608	0.8874227822884722	0.9184269110401689	0.8577670177467196	0.9482315337338495	0.8919089506560756	0.9420368351264391	0.8703504411542908	0.9036149357749736	0.8701905855663365	0.9454798181338294	0.9223093987230405	0.950370142275401	0.9156213865567342	0.9043769009853703	0.9241628594590519	0.9083481536875974	0.9185478828364587	0.8891324908249962	0.9034209095822231	0.8947525734000301	0.9299608648383692
GCF_000313155.1	0.7873967451126138	0.76171206962594	0.7669080990563418	0.7722322848717084	0.7676966168138329	0.768976756703647	0.7467601353901009	0.8635251976812238	0.7618263424025336	0.7816005166126274	0.7370522892290254	0.7401572336447534	0.7709756403191379	0.7568453309069058	0.8306481010783647	0.7757398539302003	0.7965449750593435	0.7755045445678068	0.7729456887480118	0.7671209810513665	0.7611645570701742	0.7619762141749505	0.8367800281089671	0.7585099399516139	0.7674862267485159	0.7617049498267753	0.9651585508075988	0.7924500225697634	0.8414961830756678	0.7618701291673965	0.7354531823366326	0.7889075664953643	0.7679023790096929	0.7773895113966626	0.8077561668140465	0.7566256851026746	0.7865000064078193	0.7586822390913998	0.760106554914299	0.7836592065411019	0.7590360931098855	0.7518974264773939	0.7989603669259697	0.7671505282179	0.7617587043104688	0.7595608223083243	0.7567947803328364	0.7552102690287312	0.7774510976594372
GCF_000391825.1	0.8991335233699833	0.8737413842510897	0.86305559326124	0.8954919083601044	0.8774900834049741	0.9542170037554861	0.8370480973711597	0.8216694568873203	0.8636569989291586	0.8788433404220021	0.8388613637391973	0.8419283441171591	0.8720144639005777	0.8544688777280063	0.8348736105455259	0.8923001221664179	0.8852687661191802	0.8829611782272295	0.8732240622596262	0.9823733466057343	0.8718564770824849	0.8730532555088005	0.8175090116585977	0.8727150355187548	0.9775624783192314	0.872997074038882	0.820133704357269	0.9019573020828621	0.8414804005851922	0.8644918027841877	0.834958071278826	0.9043659412092967	0.9428272476358536	0.9024048685579839	0.8135608494336606	0.854853475709998	0.8600033181002368	0.8632614662986592	0.8737768275945281	0.8881905796117823	0.8608682865028732	0.8580848528724191	0.8924686665761731	0.8718674117309926	0.8705801396618554	0.8991565238375337	0.8521397975958855	0.8515704417597997	0.8947396799541499
GCF_900180045.1	0.7485523358149541	0.9966440760721936	0.735571574549118	0.8676898233544923	0.8817274380852979	0.7206896648733604	0.6985323146778848	0.671804643715973	0.9631576693458418	0.8534965407663797	0.6890809626025165	0.8041623334424258	0.7447469131345223	0.8562576134241958	0.7032367348635671	0.8245967092815241	0.748415423121178	0.8399290554680836	0.8362383518712495	0.7228705778059522	0.9961751969839197	0.9972167337320056	0.6724710771934398	0.7199078871401783	0.7214536252011882	0.9796572118761446	0.667636933793335	0.8717537547055924	0.703867533530325	0.990595848419518	0.6819968247508142	0.7535696546455446	0.7160093138142095	0.8560800645427694	0.6763099465821684	0.8553883115945359	0.7095247160233802	0.726804473356571	0.8315911349343366	0.7584238035534158	0.7749924276027244	0.8426907532980173	0.7343612413292535	0.8216680904961647	0.9963408675951098	0.7079249005741893	0.8553820598733589	0.7898796512414824	0.8168345722681776
GCF_002631165.1	0.8437257050386407	0.9267732795571476	0.8443658630462417	0.917726951125502	0.9147195193935468	0.8239223187557193	0.7963478220972494	0.7678444044618795	0.8977633432707122	0.9228376551281645	0.7841017960474066	0.8581350864486416	0.8464898912933049	0.9024753140433843	0.8028306053790023	0.8916658200413153	0.8477057545398237	0.9173398703734655	0.8952755392275208	0.8269701700205776	0.9266021337871974	0.9268260798478769	0.7713492513464985	0.8308409775409412	0.8252882076558965	0.9264113244606996	0.7688596266036267	0.9113719809613076	0.8000045153352072	0.9267947638133753	0.7865444467385261	0.8633874408864332	0.8190450284520739	0.9187163193317887	0.7797317526746989	0.9026836020868132	0.8071358318430907	0.8295417262490637	0.9070871463336388	0.8569876815101028	0.899183853161299	0.9195006767540712	0.8409021639743981	0.8718540585398644	0.9259423122230488	0.8140828935433255	0.9017157181367542	0.8731562229512304	0.8892996387367694
GCF_900178905.1	0.7934706329295004	0.9141677339426141	0.7832035282860741	0.8898942350904137	0.8955387640472183	0.7683523103768912	0.7386269320618691	0.7119900186643958	0.8864663561782119	0.9109773773487381	0.7282886382008764	0.8271394215521813	0.7922621031791552	1.0039265408248232	0.7499605254101646	0.8977530523642243	0.7930836469932508	0.9053210397539485	0.8793211180283488	0.7728800795699766	0.9142628778258071	0.9147686249212195	0.713610838575244	0.7762101154817317	0.7727761635557091	0.9146137630687884	0.7157785671196235	0.8869437625424604	0.7461449857823998	0.9076787186750573	0.7264107273716132	0.7998351514137302	0.764501007445515	0.885779093447488	0.7188009036644566	1.0042571826884017	0.762103516544914	0.7700362221535447	0.8578260229991781	0.7955320837320154	0.8330056155134463	0.9392614270502833	0.7889195838501019	0.8717409846109829	0.9204364337643374	0.7630326876595009	1.0030203122068928	0.87613413533104	0.8965563312518641
GCF_000321585.1	0.880177523550175	0.8622201913613592	0.8531686362728195	0.8781684512753724	0.8662379659160704	0.8951530668876769	0.8437156367242132	0.8108271605851839	0.8557253009908463	0.8631758881727433	0.8349079082708659	0.8269729977726308	0.8623126900848769	0.8423144660603684	0.8255370475887432	0.8711685178744534	0.8738158313415275	0.8672687716909506	0.864267003115357	0.9002404966811458	0.861184575652856	0.8620799632965065	0.7924143646817674	0.8483324330124244	0.8970803702908899	0.8613810429416074	0.8024082967655046	0.8837646240481881	0.8297768190798966	0.8560209269112087	0.8292899057993	0.8827534280026935	0.8912215011432842	0.8807850551662387	0.7998816016338974	0.8407597475154843	0.8513671311335903	0.8517770854762204	0.8558888387340254	0.8733100483213332	0.8431447346026625	0.8436564375411619	0.8762052583674346	0.8556757216750409	0.8612593146214582	0.8743926533813834	0.8408293065555695	0.8330320341579286	0.8706457150891318
GCF_900179335.1	0.7680438425350473	0.899293481966319	0.7654965883642505	0.8749069077101395	0.8778294811481557	0.7637760199505955	0.727002926506915	0.6977762087574932	0.8645792359614205	0.8958598843033287	0.7230183142690813	0.8068125199951749	0.7722765916159248	0.8777642509873027	0.7296088550435043	0.8632533264104137	0.775350603919841	0.8831019793256447	0.8545160905433967	0.7635295220563169	0.8988637496000965	0.8995740699949127	0.694287542415994	0.752646574465965	0.7612720340271987	0.8996504450073687	0.6954675855269024	0.870708248763577	0.7222919321763667	0.8932228157402017	0.7263391522570292	0.778782890423819	0.7532621636221555	0.8887635639399803	0.6963375395314442	0.8782808476380781	0.7475796004636258	0.7470492366432231	0.8441300722186383	0.7848974804768423	0.811290128021566	0.909926653764862	0.7778188607601576	0.847677740715683	0.892245018906913	0.7498305326976834	0.8786184710836992	0.8395928064571959	0.8680623298771182
GCF_900179765.1	0.7944543934747966	0.9209999370745089	0.7848985624076313	0.891840944766725	0.8958290603523488	0.7764668867358167	0.7461347591909483	0.7187655719331901	0.8862518006044249	0.9151876625220877	0.7352836834201535	0.840320613880683	0.7947435105961425	0.9481504157334136	0.7501769566851532	0.8861392149959949	0.7950904511417575	0.9098910368590316	0.8680506873334388	0.7784662166643708	0.920313198876865	0.9224023251819312	0.7169403925530232	0.7765213087821876	0.7775621304190328	0.9220121871370092	0.7173145441218237	0.8665006794252351	0.7451531215295316	0.9143339166696429	0.7436497124985332	0.8001261911200227	0.7756478349379333	0.8979508398852375	0.7226723945870472	0.9478242235929775	0.757959309316204	0.7746930681619124	0.8717507062110861	0.8003551038525707	0.839161764430771	1.0001874159221902	0.7916145830676007	0.8692418498733837	0.9149852805371456	0.7668892868501029	0.9481633409694267	0.8700969562769878	0.8836864813936125
GCF_002848725.1	0.7783252760034023	0.8323970879093988	0.765850782706719	0.8748622502070446	0.8409651650166547	0.7556340265100177	0.7230180743722529	0.6840006154556787	0.8272136971516622	0.8770425755220738	0.7161111518073893	0.8035061780682177	0.7721876730369315	0.8502747318657295	0.7241421446711103	0.9735872269275294	0.7746466168011084	0.9493896464616577	0.8714542123686758	0.7608599617611373	0.8360907816319108	0.8382730262473933	0.6853658778448432	0.7573911460750785	0.7584710724635085	0.8348694667767492	0.6908630742267059	0.9145437870804849	0.722999201251128	0.834025294460675	0.7138876422321592	0.7852283599673591	0.7392940621002457	0.8694184743544673	0.6965553994879946	0.8483173652867003	0.7388369487089346	0.7435136441469813	0.8507376031584009	0.7800446493262135	0.7965963765526741	0.8344996815560665	0.7596635978118695	0.8374294936981369	0.8281058519790707	0.7427833503244737	0.8491695346879969	0.8456220276833499	0.9728716477418311
GCF_900179395.1	0.7717758387524438	0.9980092533873023	0.7630959629397395	0.8699614598981498	0.8851887089601115	0.7428096159192257	0.7234312206290267	0.6966364264784546	0.9976206409639664	0.8485861546930464	0.7138485832352341	0.8289858805234136	0.7709846653797259	0.8528329942976479	0.7295458651865226	0.8507776952039453	0.7774694324539383	0.8451587098975821	0.8641231907869661	0.7445762129622031	0.9983326645609799	0.9980851593197401	0.6981169165453199	0.7466876305444174	0.7424291131040563	0.9798943350494346	0.6931483218139053	0.8918022566120068	0.7299996788595166	0.9985107515563149	0.7067257521904863	0.7741779046913434	0.7374861447344476	0.8550942774387781	0.7023112058890029	0.8522348295992913	0.7349806001953443	0.7538263564211716	0.8607502425583803	0.7851894550440628	0.8035869121304492	0.8461033170568091	0.7611626323528601	0.840233258281613	0.9985548678247403	0.7326583328008024	0.851849461019222	0.8162992095078344	0.842705066850744
GCF_900179505.1	0.7708505418247259	0.9981207680058002	0.7610892813216121	0.8688360154844056	0.8840815520656663	0.7414434417845907	0.7229514882378073	0.6951821618612359	0.9983492795090563	0.8471089734460571	0.7131721021763617	0.8291054389621824	0.7682492005334093	0.8526696358057458	0.72788649516436	0.8489827030386203	0.7743031370162742	0.8427358588277942	0.8628115330338301	0.7434838617796709	0.9981916518857054	0.9984221054130685	0.697127746345758	0.7455556778311475	0.7423108792190474	0.9799965043566075	0.6914162534470928	0.8916444412796645	0.7293883271404342	0.9986467328681107	0.7066689107834125	0.7718160514765856	0.736143657996608	0.8483916803687257	0.6998465800955476	0.851035746190396	0.7333885731301545	0.75234402309714	0.8606869586607802	0.7845152707828946	0.8015772472455625	0.8385831639456751	0.7600613032276441	0.8403436087986639	0.9977563148150546	0.7306072709382566	0.8508985098201686	0.8149558513186344	0.8468212302075376
GCF_000294895.2	0.7652466992337146	0.8647567888984425	0.7645681354612611	0.87537736540007	0.854357941219455	0.7441630639913396	0.7243486005165646	0.7015449783438161	0.8414441602882007	0.8968723527568451	0.7223236110428312	0.8127682358579317	0.7673663331370214	0.8606017981103888	0.7282464126249649	0.8575133129262553	0.7768351237183289	0.8760535881442301	0.849643779101908	0.745687407842913	0.8647410705656159	0.8649514286794026	0.692204944318642	0.754781633897287	0.7436660971279262	0.8647949142163626	0.6983063329162958	0.8802370057044171	0.7280189984478982	0.8647929076206825	0.717138902238324	0.7632845830912878	0.7404317993243792	0.8679566401428161	0.6954465996396823	0.8608088118980421	0.7385014542802191	0.7440794558380062	0.8297791507351331	0.7763826363924887	0.8078343515134246	0.8624435185120156	0.7609629518895276	0.866465739552576	0.8650072789258292	0.7366062246604589	0.8602894380495355	0.8414478390469473	0.8579848629110554
GCF_900179985.1	0.7448007637361488	0.9970104489073446	0.7348661978362683	0.8666472214163408	0.8789873563193265	0.720590490210805	0.6976674756015718	0.6708583256327852	0.9648567698045659	0.8467780896165799	0.6886023247483802	0.8036417997516047	0.7441165365927237	0.8490621778534629	0.7026906584413675	0.819493634439079	0.7473478000582733	0.8447591354941504	0.8349754056099131	0.7223489945670928	0.9974532759677629	0.9972412311341775	0.6713673581493451	0.7202160546357403	0.7217634510281051	0.9792655129220871	0.667244507055097	0.8674669823709236	0.7032765142702425	0.9906181872009239	0.6823028131385352	0.7459137648950566	0.7153605714655109	0.85528767675998	0.6756891379019053	0.848701795323334	0.7091100893679971	0.7257823095898291	0.8315630140096366	0.7579906394229132	0.7741297808068509	0.8486490183323533	0.7335801880797076	0.8078979986277982	0.992929444658016	0.7119934618989161	0.8481412349753431	0.7892433622003696	0.8218704727725378
GCF_002848685.1	0.7792946646727105	0.83166995968323	0.7666578070110831	0.8753609775936108	0.8419268790208693	0.7571761609084242	0.7238006641539403	0.684713251376182	0.8281141422519109	0.8775045872734784	0.716880205714798	0.8039573839892147	0.7731501199255789	0.8511664323661364	0.7249512452085809	0.9743983706773154	0.7746503905186741	0.9569395120357888	0.8721426810171738	0.7619193856736167	0.8362341767084992	0.8386381321711173	0.6861270602702089	0.7591506899323357	0.7595183122676342	0.8352148893450366	0.6915667820556749	0.9066188031779477	0.7237087585701156	0.8346394387034588	0.7147487647185031	0.7860274692020226	0.7401169474537029	0.8703807837272678	0.6973792498326806	0.8492079147679784	0.7395450193257909	0.744338519967849	0.8519420258296321	0.7817668288090381	0.7972937488191574	0.8357064401156665	0.7604831607835352	0.8381683569395121	0.828634193360382	0.7437195182482219	0.850100711867989	0.8460978554296346	0.9737655991315403
GCF_003320055.1	0.8299634034460136	0.8077732662206636	0.8545503100420381	0.8294209220240756	0.8115763323966957	0.7915876176186172	0.7526800726703958	0.7537992128490696	0.8057635049057879	0.811691262061751	0.7658829111315579	0.7824240710298838	0.9034815311714047	0.7977003344687803	0.7738469002832697	0.8214974765734474	0.9073318424867161	0.8199581562199063	0.8303936357781744	0.7928736236083626	0.8066273202892073	0.8062419875929573	0.7397737728493912	0.81133843134075	0.7916620035825889	0.8064132093388562	0.7434156694368178	0.8390033085000372	0.7885146731340013	0.8071074783359257	0.7729917967695047	0.8218529878697267	0.7768451237320041	0.827776054018953	0.763480445538417	0.7972995884646804	0.780520527510409	0.7963312306454088	0.8132034415905998	0.8200570024332922	0.8186352923200848	0.7880294890086361	0.8189988453421989	0.7976681675654412	0.8056529311755596	0.7704737313674888	0.7971380838041652	0.7912545561402933	0.8210796419019486
GCF_900178635.1	0.7740912639082114	0.8840956190938007	0.7660502058610921	0.9110442118685542	0.9400809205027898	0.7515049122516695	0.7280600310058426	0.6975490375296413	0.8789405930877624	0.8697456353535878	0.7254344121237079	0.8083012787825492	0.7723440583787292	0.839329250106314	0.7312914632589744	0.8633796240172771	0.7801631879701949	0.8532446774051817	0.8628690602869291	0.7558440625479055	0.8849037978629444	0.8845074054190311	0.6927724444393132	0.7485528148032694	0.7536417754019887	0.866379506638932	0.6978562737442602	0.9307150265448241	0.7363518810360852	0.8799953946638394	0.7196944186276226	0.7959967570223359	0.749509801091811	0.8847630079900658	0.6950549080504227	0.8381734261840942	0.7423211792226219	0.7456234874709842	0.8287629541114812	0.7927284435952153	0.7933050727328822	0.8297959476890256	0.766283038316012	0.889554994961711	0.8816306738479123	0.7399498800880786	0.839696779022758	0.8149546425701111	0.8610198702937216
GCF_003320665.1	0.8226894740137571	0.7949150919612086	0.8468776389340272	0.8244738033878405	0.8009700841576664	0.7861305992610239	0.7564234697951069	0.7499782176649933	0.7926742446002172	0.8054812637133465	0.7721547880885248	0.7748037850575501	0.8327603668178344	0.780780261460904	0.763301718303224	0.815780746801144	0.8418188365682171	0.8139013371206436	0.8158029432489835	0.788213752455275	0.792523176238802	0.7938990247145852	0.7266533951786003	0.8041942010289214	0.7880636779646586	0.7936230599227895	0.7392752230328895	0.835350062829199	0.7774329046105998	0.7927232755596239	0.7742564935376864	0.815221528831695	0.7767262624726644	0.8183383076566813	0.7433693081433467	0.7809356365957805	0.7748405582771051	0.7892569855037318	0.7993497434653823	0.818360835394787	0.8089972473091777	0.7777251026254423	0.8157204519726845	0.8008216661183812	0.793355046097384	0.7633093379793481	0.7814550997332782	0.7795107571605906	0.8174116887819484
GCF_000396785.1	0.8467573436753602	0.8213895397542919	0.8264429012673802	0.8413623664190307	0.829771174151737	0.8944474684288936	0.7995757444317343	0.7739903553795975	0.814914433052528	0.8342376936826602	0.7861956763637343	0.7901405585771775	0.8237305289657548	0.8091370871375294	0.7935067493915412	0.84164728245385	0.8305323677372989	0.8273646259024113	0.8249977674489809	0.9129390152111143	0.8202757448569821	0.8207105607459414	0.7641199992629037	0.8181328502518176	0.9067084260019193	0.821945196896825	0.772299995322274	0.8483240274936886	0.7935163174673374	0.8158187934018549	0.7826476921092433	0.8567322398794565	0.885269203128123	0.8452207815771308	0.7677583486776919	0.8090825136681734	0.811267224308299	0.8121010643952763	0.8201038738658286	0.8454528960084823	0.815244354480907	0.8091640194990297	0.831898830710263	0.8238148697820321	0.8202605068103437	0.844437971227733	0.8084024715402901	0.8085697356801342	0.8445212489244774
GCF_000295195.2	0.8022486032722042	0.9051101779998704	0.7900885985428282	0.8888096180995365	0.8774581082429193	0.7677342359454737	0.7394668098915166	0.7210588562098419	0.8771480788421897	0.8823906995210499	0.7314826291164969	0.8412494957403707	0.8043324845312796	0.8669087112887314	0.7543032114410589	0.8511734596022957	0.8052723136355499	0.8782901156379435	0.8725349219736949	0.7673328436010839	0.9051095062135199	0.9112116775277724	0.72585876968376	0.7817329199160132	0.768405686402742	0.9033151648714856	0.7249380864904773	0.8844346094922739	0.7524319505618989	0.9032432837319881	0.7228102032254478	0.7991462939058566	0.7624123444772613	0.8795812890034956	0.730157194647072	0.8678817938173486	0.7508384733386472	0.7794404489951252	0.8876591839744022	0.7927824618081063	0.8304280253142533	0.8633767945512753	0.7962807892280402	0.839806162766443	0.9059112832227741	0.7517322850779121	0.867195899953546	0.8389120151340029	0.8505836311866065
GCF_900179285.1	0.7650076309021404	0.8916115455467944	0.7609480235393379	0.8740127469456032	0.8773459119701735	0.7586683627846522	0.7227456262796217	0.6936371143625468	0.8576707261654432	0.8911619982702202	0.7201340172098425	0.8023780399412982	0.7673394130801969	0.869830979996775	0.7258204644996099	0.8705323389000099	0.7711602391721815	0.8901498653801362	0.8529951087301756	0.7586631506423152	0.8917744249948286	0.8920988808553125	0.6899935011100234	0.7483958817560359	0.757765359124751	0.8915630074712803	0.691446711545384	0.8629744067523304	0.7182599262807619	0.8854924904430483	0.7230065591553724	0.7747334885031542	0.7492979081392489	0.8908808683429134	0.6916542199621794	0.8695221605633023	0.7436059229482483	0.7424830320335011	0.8398875480290773	0.7757391062153168	0.8074589014432748	0.9007415901268994	0.7727167151775957	0.8442038534019816	0.8909961869921216	0.7450366560197801	0.8700420717614272	0.8385043757563715	0.8618205687424566
GCF_003320795.1	0.854859728558063	0.8179095302140812	0.8703253181258991	0.8355933427813201	0.8193915326490271	0.8122216154924321	0.7772329013747742	0.7829123171577282	0.8177314066239312	0.8200608240712608	0.7770862946822849	0.8032403620264587	0.8577167884493757	0.818232844006938	0.804893405602642	0.8322351996294463	0.8678269842720057	0.825470044428202	0.8345731160154709	0.8089357133194659	0.8169371099783914	0.8192966278335992	0.7727624596211882	0.8443943479224698	0.8107534238328655	0.8181949529052559	0.7670387785325308	0.8471161330395534	0.8233446015095531	0.8179962902132596	0.7881887415975597	0.8427756542235122	0.797436295142644	0.843402096829825	0.7900801095796496	0.8178974900509299	0.8129493371181941	0.8411902480344433	0.8203929909252582	0.8507441174949945	0.8312029327004457	0.8100788205739475	0.8504183248450183	0.8226703523730807	0.8189464007348749	0.7918092894816426	0.8184909992697995	0.8099697508606946	0.8338691205935659
GCF_000322245.1	0.8479607497084916	0.900432636003649	0.8600741215023984	0.8997705382116961	0.8858108552769122	0.8263504013490651	0.7983899497845546	0.7701538968327293	0.9003315579222855	0.8986714049744232	0.7930259032580956	0.8947744449886178	0.8449044103130184	0.9088966527520689	0.7998770337873484	0.9173435807601145	0.8484795929534761	0.9102448452905432	0.881842995198064	0.82794728959852	0.8996058318417045	0.9016132134503657	0.7806689260162983	0.8257202994965366	0.8286613807920377	0.8944570307259188	0.768579187586739	0.9067849207500576	0.7985953782592682	0.9013376120630509	0.7899841074714518	0.8568428952107533	0.8159786267124645	0.907633540325246	0.7899921064563079	0.9087817582423177	0.8038394400128857	0.837968563262335	0.9227905258569004	0.8524238196679766	0.886600573236342	0.9009234828016371	0.8357921122010334	0.885288739719941	0.8998414383047387	0.8163840298085806	0.9084632532089564	0.8765513031255306	0.9164411498322577
GCF_900178595.1	0.7880742467647798	0.9179597874197045	0.7771952914558248	0.8861140084456416	0.890724320958537	0.765203178170026	0.7351029570481386	0.7077470494436056	0.88935384165311	0.9054560508925896	0.725838382747192	0.8213213701840737	0.787588120812867	0.9984876081496047	0.7459792284318932	0.891420799548027	0.7889015667077867	0.9006867158115737	0.8739887053717756	0.7670252278904113	0.9179547550599538	0.9113945708890067	0.7111717379992478	0.7715473063623454	0.765412859826303	0.9179768974428567	0.7121027245531181	0.8833472170547343	0.7406214427507013	0.9109668203102014	0.7219262262770367	0.7961320611975204	0.7601889349144784	0.8802070245703287	0.7141804181488364	0.9981236007943076	0.7554568392956172	0.7656517291691339	0.853232569834895	0.7915227551565751	0.8278218370193132	0.9388256283991493	0.7843180934468946	0.8641393708678036	0.9091672484633689	0.7583125357087861	0.9985671194336649	0.8713534263156852	0.8896118339629934
GCF_000394435.1	0.8369495130480412	0.8389129876318204	0.8142282809437951	0.8297038129376556	0.8348598150981618	0.801555318159848	0.7730445725833955	0.7442724864874295	0.8340484280401959	0.831740490232398	0.762676126919818	0.8000050626173937	0.8208969110850455	0.8240945696929146	0.7807616434213852	0.8493221394757934	0.8156618910449481	0.8316286337534964	0.8277622307534167	0.8017735580177664	0.838315735606859	0.8371472287813904	0.7314999816993223	0.7929899168396679	0.7998620778828955	0.8199664841045786	0.7515062141918164	0.8499313639067534	0.7756090619483073	0.8333786574417568	0.7542410537906519	0.8240648097122893	0.7884694784033189	0.8369317254734145	0.7336803278660486	0.8233710943018531	0.795659421308625	0.7881626427410106	0.8227803415830052	0.8388411531958285	0.8470224113178233	0.81541696982509	0.8216723809250155	0.8284473944452825	0.8368356041566826	0.8021652267282938	0.8225186589947489	0.8122418877542469	0.8512083065236956
GCF_000415305.1	0.9469962777093235	0.8813351762340055	0.8942270214742877	0.8975178794571751	0.8987932384383425	0.8733125735547289	0.8412043600838017	0.834837413509866	0.8815461578058825	0.890409656516698	0.835923381492939	0.8500080112392194	0.9027931763180951	0.8717822942901265	0.8805689002557158	0.8982614285156935	0.9095673135379337	0.8943739888888089	0.9034636204513491	0.8789912732415898	0.8818745617965782	0.8813450245659064	0.8178448743788449	0.8776723543308608	0.8752413314793217	0.8815257035780883	0.8351419542348016	0.9017727376203627	0.8644388477300163	0.8815544910097987	0.8257795996350057	0.9074427253213113	0.8732353020275064	0.8948326938861935	0.8226785114322088	0.8715769944481923	0.8689289295128371	0.8985485452688046	0.8809241977681407	0.9061548665342697	0.8869422861235867	0.8682418189717508	0.9155247967739895	0.8818866828204562	0.8815828996595129	0.8616532849300447	0.8715955547660055	0.8708065518679444	0.8995553478146741
GCF_900179995.1	0.7948875235469377	0.9219507586506428	0.7843846462581312	0.8923262216455448	0.895928567520366	0.7775860680292823	0.7460189830033845	0.7177952827620613	0.8871079177863109	0.9081711059915508	0.7350355663686349	0.841983777888869	0.7948650938462077	0.948256379635599	0.7498272743121813	0.8946521136424577	0.7957503873371425	0.9179745844303213	0.867925426002888	0.7776649118257878	0.9214566255466815	0.9166155484724524	0.7156668401003627	0.7762990789889098	0.7770181887880723	0.9158723097528078	0.7168790634716351	0.8654149987408781	0.7451476231144183	0.9162624506079299	0.7437678566755717	0.8008946052151773	0.7754083479947678	0.8964692592455397	0.7230428132010344	0.9496453218611078	0.7584841192621172	0.7741781128941213	0.8708664355501241	0.8011491483340679	0.8380028458532411	1.006910726732499	0.79162400209072	0.8761510089796967	0.921170137096448	0.7684303321600787	0.9487760010358444	0.8625895361367967	0.8848982524204536
GCF_900179325.1	0.7758266623474283	0.9983446162087528	0.7624237283134184	0.8704176593294739	0.8855502343316546	0.7416064259372213	0.7237551951650472	0.6963448931328973	0.9977512073276593	0.8517888359360636	0.7135816376593489	0.8288556904182625	0.769463892366654	0.8593004844226926	0.7294431652105451	0.8443417166119142	0.7763675399505233	0.8393480025305808	0.8642627445906566	0.7433175836779482	0.9973296600350792	0.9978951819414328	0.6967216915590343	0.7461899420761593	0.7424290916920486	0.980533918830096	0.6926641367343769	0.8990656890660684	0.7300612183948971	0.9977427763818077	0.7075651849927866	0.7806524060460258	0.7373332334590517	0.855673232103615	0.7012591617629367	0.8583325469854991	0.7344177475301382	0.753625712050124	0.8618417660626543	0.7853195831091837	0.8030141928488069	0.8461332926053795	0.761310519193859	0.8467425905767318	0.9984817812124154	0.7313637995289696	0.8581827355630591	0.8164638213521486	0.842017045426909
GCF_900179715.1	0.7464847891689096	1.0012961673348264	0.7379116397834283	0.8689390374734147	0.8855489262389189	0.7246140043791133	0.7004595559403487	0.6737780203647588	0.9678605710413882	0.8506164009711844	0.6907709246955638	0.7992242444774864	0.7467884411486075	0.8546059111755221	0.7052543085329971	0.819628214538907	0.751149674076026	0.835881124014229	0.838956541378856	0.7247482637255086	0.9970262182153545	1.001570646138789	0.6741108455201922	0.7231258587265438	0.7246748602510775	0.9840052574454337	0.6700705175258638	0.8651593859203353	0.7059569742711411	0.9955264660305032	0.6854802281154129	0.7493751293971505	0.7185070862584931	0.8522083780341672	0.679372996304731	0.8535039179888703	0.7114506283211935	0.729256617291851	0.8328969904575483	0.7615249728658097	0.7775890409240055	0.8505699748420571	0.7363654614694497	0.8106359752310327	0.9976338358648121	0.711351815951767	0.8532746105537884	0.7926772192003413	0.8191175271185058
GCF_900179235.1	0.767633113900771	0.8945193308522226	0.7650010349769901	0.8722426365392986	0.8833481194974949	0.7624788303877092	0.7263573159138912	0.6965673099656349	0.8594998297928836	0.9006356688060552	0.7214760832023398	0.8087460624275884	0.7718279590286454	0.8830992672101304	0.7286954155914951	0.8639572614999351	0.776940385652374	0.8755006067613919	0.8584507915039671	0.7615131788705115	0.8946442475063268	0.8941919968973581	0.6906007411939481	0.7515983282096794	0.760573687909147	0.8942613223703164	0.6944754465198122	0.8688741379688094	0.7212772629780065	0.8876273324179319	0.7251274427827769	0.7845965993239459	0.7524688207050335	0.8921325071393792	0.6957952465616037	0.8762187140190167	0.7458201154399927	0.745712857161076	0.8348713015105432	0.7830737279674981	0.8095894133462653	0.9054331877389399	0.7759757151560199	0.855603869015405	0.8998590273047531	0.7490480010228777	0.8827595069912451	0.8483537979731456	0.8560021634779674
GCF_000396745.1	0.8939483668520896	0.8871932677221509	0.8713461703038083	0.8965663481196215	0.8911649312984358	0.9577589502210812	0.8452477535301669	0.8291309846431798	0.8791183378500451	0.8963339514096895	0.83780459278277	0.8487523415585033	0.8825517995530833	0.8765924024152523	0.846965054913707	0.8964971235677269	0.8966671421100176	0.8978078257975562	0.8851945038748633	0.9723824466314839	0.885343983264394	0.8853112727618504	0.8143602909713308	0.8758495697237674	0.9654189131364997	0.8847202015879808	0.8190960871012218	0.9003744591831884	0.8444197213901964	0.8784820044691675	0.8332859791755812	0.9048820425046356	0.9438790472115247	0.9039414253791661	0.820703846336709	0.8769925355393905	0.864708981124899	0.8690959920125517	0.8826419436124185	0.9004646032425236	0.8776018637379356	0.877550135501355	0.8913653782151857	0.8784496743213046	0.8836076641468169	0.900861693529216	0.8758963533494984	0.8683482147102173	0.899101792421433
GCF_000392165.1	0.9058565457146178	0.8809859566808118	0.8805140913360902	0.8979763583548326	0.8771713206958623	0.8856934182185513	0.8173465932188582	0.8057395000032492	0.874377314649343	0.8832265047522292	0.8136658991182941	0.8410525016083857	0.8821574968825117	0.8698294280789846	0.8256170532929847	0.8986457067474217	0.8947686126870041	0.8938461827285009	0.8851554845049818	0.8923890683204698	0.8817358146157673	0.8821704939386784	0.7888552409545905	0.8600300087585717	0.8854995454640635	0.8814065558595423	0.7929612276152784	0.8985305383886105	0.8330228481026826	0.8755091416238666	0.8050744839627157	0.9080721827617155	0.86538912825134	0.9029105463168148	0.7932305555014012	0.871856607811664	0.82860348797664	0.8717262762206582	0.8732126340050645	0.9118066702336365	0.8816574712494287	0.8728526877551124	0.8872472884891572	0.872909730390511	0.8811993250195498	0.847751039945008	0.8709818337257722	0.8704482323642584	0.8996901646221576
GCF_900179595.1	0.7704773503404473	0.9979557969789247	0.760622953331844	0.8687310002757718	0.8833052011598581	0.7409658867356991	0.7225370230933839	0.6942686340760206	0.9980786496039458	0.843795796953061	0.7129858780907539	0.8268970950850221	0.7676452740373284	0.8597850660995617	0.7275907921310953	0.8544649008433832	0.7737080510821215	0.8488460097305744	0.8614801090284717	0.7429628884850558	0.9971549918416158	0.9987805260484744	0.6952666500061264	0.7452582927946612	0.7412245238410067	0.9794988065514072	0.6908187383875981	0.8910727200250103	0.7282574292700259	0.9985277082780362	0.7063977444258046	0.7728736231211226	0.735561341123914	0.8483303520018673	0.6995470940989681	0.8584120263667597	0.7330774550238156	0.7515994280240416	0.8599088886137277	0.7833442230331213	0.8011403956565778	0.8441918350205633	0.7587675553976432	0.8400484685935347	0.9975671947281999	0.7296705577541506	0.857680083358739	0.8139506914824659	0.8464096481985764
GCF_003320075.1	0.799204677482125	0.8037401960645064	0.809700676368574	0.8241065316012692	0.809188641780318	0.7930833430390283	0.8003093512713514	0.7431599706840668	0.8006289290310118	0.8084017703187539	0.8657237228962551	0.7816737068463498	0.7912592642041661	0.787144167918938	0.7531620443886407	0.8165992949404449	0.8030886125211987	0.805361520565184	0.8085541023841921	0.7966803682672068	0.8066256281478409	0.8054069716243356	0.7258825317376224	0.7731587349833962	0.7934948881761911	0.8035225281015377	0.7373273214838635	0.8355126169299514	0.7616699145236019	0.806838324901215	0.8665002968522301	0.806926741414721	0.7796568160964926	0.8303116664346769	0.7336631849261562	0.7879502140460817	0.7695024103264806	0.7862894749550461	0.7972580938393931	0.8200734602743539	0.7858445516963187	0.7824978623798743	0.7899408284023669	0.8014651575021234	0.8026894954080227	0.7710143682160744	0.7871480738693338	0.7792491769097257	0.8162438534544225
GCF_000392085.1	0.8978451796005444	0.8833732660173181	0.8828566188182371	0.9016088270216525	0.8839181009933296	0.9615549613383402	0.8556492359374849	0.8281344904480119	0.8758031103088106	0.8952360726317924	0.8454653396530587	0.8576030736260872	0.8823716346014615	0.8832261489897771	0.8424778214323638	0.9038518790242396	0.8944614879671013	0.8967775192825631	0.882551186879169	0.9686339546871833	0.8826500371653908	0.8819534515546718	0.8193665472869265	0.8781191416242724	0.9621743201629486	0.8819785502601577	0.8176478651620315	0.9068567732718094	0.8490112075373343	0.8752937996544101	0.8476195808516184	0.9168808101089863	0.9382452143525982	0.9071324728982247	0.8243152397409041	0.8819839561351855	0.8629548899035631	0.866173316214729	0.8835219275805813	0.9125383479259781	0.8708246855421803	0.8828222528984179	0.8880798524968385	0.8847861300692145	0.8817059397051867	0.9057091832302034	0.881829502562964	0.8722553117548821	0.9053639794962883
GCF_000295515.2	0.8138355716877185	0.8938341481299185	0.8076031416309071	0.87619210375319	0.8758634096290927	0.7713648662577519	0.7497385387649226	0.7254007365568635	0.8931955615885159	0.8761541645948416	0.7401667912839316	0.8498999312730467	0.8062289383112643	0.8610281914806109	0.7620224324506716	0.8853434987894723	0.8108105113627779	0.8845064870924604	0.8917142556891111	0.7735676876553029	0.8928994347065407	0.8942534933403348	0.7252781897179509	0.7834865952224191	0.7715982088688322	0.894384433798351	0.7250656632822475	0.8986067599522303	0.7537523674202682	0.8933392603475697	0.7277902320432789	0.8098818413451547	0.7661927181661083	0.8680936042972643	0.729886286605832	0.8605312892296773	0.7646103530926961	0.7865804832240092	0.8849442982649046	0.808528789945653	0.8762384365306419	0.8514124614355171	0.7930496133395424	0.8569049100321543	0.8938653723929839	0.7589392882815341	0.8601784214825616	0.8601915155283633	0.8847351292768427
GCF_000295415.2	0.8450093563951082	0.9223505871406593	0.825920785063602	0.897341383276631	0.8991894359747326	0.7949472693123414	0.7679107887312812	0.7539105155619834	0.9190961285531942	0.9020195808307259	0.7550243391070969	0.9141263886394851	0.8334828600132147	0.8843162690343188	0.7911090326825572	0.9074985665545101	0.8409939757156655	0.9025378398409795	0.9142210272413576	0.7979517849256307	0.9224545856042553	0.9222400021077022	0.7486031273031326	0.8075726827928995	0.7953428101355516	0.911581199573745	0.7549893262910196	0.9174200199815715	0.7859139627643901	0.9188475722251996	0.7444962279757253	0.8306305288183209	0.7917888359729299	0.8969333626377893	0.7537950772673918	0.8841925108626395	0.790789410737772	0.8097722502979556	0.8960448690971339	0.8394558384390801	0.8645239747658128	0.8801261709360347	0.8260785160667227	0.8792654103190048	0.9224500790041662	0.7808013982940092	0.8841474448617479	0.8914755232682696	0.9066485524453852
GCF_000392105.1	0.8887182716764287	0.8723514118730803	0.8658689592212344	0.8856959811572503	0.8729481339947223	0.9561388586271786	0.8380378244465299	0.8176125782564072	0.864087054584865	0.8801670070874364	0.8342716028241592	0.8382672751805281	0.8699679031845584	0.8569778371620812	0.8356171379795041	0.8855284933874251	0.878848510316458	0.8812842181081317	0.8760290076800278	0.966308295413877	0.8707993335038253	0.8706438627937185	0.8074014572938107	0.8667266768586355	0.9567720074610919	0.8703126425852301	0.8112694483906716	0.8903736216526387	0.8331269778859813	0.8637558343763766	0.8252223813230858	0.8959848374749003	0.9433358080965691	0.890237303131458	0.8057600020429001	0.85693051998944	0.8602855328495715	0.8560731778851552	0.8664544153493904	0.8888219188164999	0.8598544208321739	0.8592922477572223	0.8901982476873732	0.8699025604223396	0.8694177471693253	0.8981381443631916	0.8576425307777553	0.8556781170469128	0.8870805717566801
GCF_002158355.1	0.8139647417810233	0.9131071094275355	0.7928821245493037	0.8989088672697352	0.8910942077714061	0.7794989372522649	0.7495973723604489	0.7282525318401925	0.9090088567943203	0.8885736877853283	0.7429688001594966	0.8538568112161281	0.8170100462607838	0.860437399258611	0.7685754449516948	0.9061203456211077	0.8181674106464006	0.9092896654963488	0.9388681821100189	0.7786842203081124	0.9128171769770655	0.9130837931815187	0.728788805498579	0.7892292460066704	0.7781307129026699	0.8949231408672967	0.7262057709398475	0.9367034883131541	0.758329137535439	0.9089507351375827	0.7458339950866925	0.8133673052164186	0.77234558055763	0.8967918197147308	0.7309896563726004	0.8607881566986899	0.769486468129395	0.785466206649523	0.8785896036576094	0.8212438034541836	0.845280149764641	0.8579614842649131	0.7976437074858667	0.8659508466500637	0.912570159935931	0.7699744197127033	0.8608297204415895	0.8537902416441671	0.8996259263139043
GCF_000392125.1	0.8976566437577123	0.8838664702122442	0.8761197805529433	0.8993915191166503	0.8864741902531057	0.9706863224079699	0.84944587880204	0.8324995606810506	0.874711256413574	0.894474236598841	0.8487244301888396	0.8433274693104333	0.8813537589287955	0.8705146500800429	0.8445722385183269	0.9014017653863013	0.894406649068161	0.8998094031634827	0.883700011779541	0.9874816306746974	0.8812699503907525	0.8823687305323773	0.8223857625901086	0.8803094350261756	0.9922220269693558	0.8823598475997737	0.8320009578118633	0.9070262065822531	0.8489750833740468	0.874245095559113	0.8446332604031693	0.9139579837287848	0.96208725743318	0.906406718586764	0.823711636834818	0.8679795383578547	0.8703647988691641	0.873694353737687	0.8815225346482648	0.9061691966932318	0.8700963798187495	0.87214022674651	0.9017420203264671	0.8850803422632554	0.8807647818757278	0.9250546976230432	0.8674342035388831	0.8651953183083034	0.9027365225636144
GCF_003320235.1	0.8303333968586426	0.8200685703289933	0.8259061145268813	0.8416543470739194	0.8269544671552564	0.8288491249234459	0.8451679751030128	0.7805020473035357	0.8207394716051118	0.8257277502604229	0.8862809385216859	0.810762174193799	0.8023202156653413	0.8077740176551019	0.778562613443559	0.8329907283885972	0.8236288247016007	0.8284117254152428	0.8206499194215373	0.8307596948564853	0.8207783268913735	0.8196759469125775	0.7602003452569722	0.8056343865582912	0.829189201190822	0.8204978287295986	0.7704403784134831	0.8540480732403644	0.7905489141797741	0.820736511202349	0.9026397541385506	0.8391716793069697	0.8139431269624232	0.8473301792708898	0.7604693718580413	0.8064407262608078	0.7971087966517845	0.8048731929979074	0.820743912209256	0.8458662601046872	0.8010624145414984	0.8107185082530478	0.8278055829495603	0.8337608031572695	0.8196859382719018	0.8032664343984	0.8062638421957308	0.7993635134059989	0.8374305924321004
GCF_000295135.2	0.837865435511637	0.9015003247345941	0.838115986614971	0.8872352758498555	0.8884589398015519	0.824104761634626	0.7912676576708275	0.7709326537543756	0.8976246009910042	0.8971304080310174	0.7833656613349101	0.8712887345096507	0.8367177732734338	0.9120751086024484	0.802332998053047	0.9171028583189875	0.8473660133428462	0.9198167376864497	0.9070808141856289	0.8250826018622965	0.9008850381354052	0.9016079635249958	0.7630739311213562	0.8137383461008939	0.8240007592898458	0.9018101499015614	0.7736003502624422	0.8879789289794897	0.7950161058176585	0.8973191395587827	0.7770946108603176	0.8510610057390385	0.8199737594083939	0.8936390565896395	0.7696511703172945	0.9120471079711615	0.80541597665111	0.8281023063065421	0.891531372707312	0.8523526712238603	0.8930674073379109	0.9092423174631573	0.8370825087692886	0.8971329535429526	0.9015105067823347	0.8076589363105641	0.9114740041411843	0.9080852004663378	0.9150028109724656
GCF_000321505.1	0.8597384494144025	0.8578076743455916	0.8418093438015288	0.8739601831772449	0.8554834273273362	0.8489493291004612	0.8443247270988312	0.7859486463109018	0.8534873224756478	0.8745205260578105	0.8276779517955798	0.8450411148322126	0.8416379931138676	0.8618965721276268	0.8207455285496751	0.8836767751128619	0.8483023775934524	0.8792769075643302	0.8611432264027891	0.8590739521942781	0.8584255074350893	0.8578879366502695	0.7806901587588386	0.842685509518176	0.8573414063523694	0.8576176580056796	0.778631710628633	0.8831709359368682	0.8170620487345248	0.85436012837489	0.8261272094065928	0.8751764370778996	0.8482486205149704	0.8790517997981869	0.7918387795351282	0.8613380958122863	0.8307514380951777	0.8249818849844907	0.85517992382174	0.8654755242901733	0.8424861603521387	0.8493420544238156	0.8473198176589763	0.8635850670302238	0.8567620245065082	0.8553034904396396	0.8612682862728687	0.8532965595096459	0.8875674436679948
GCF_900179105.1	0.7801601076125647	0.8506167858248367	0.7597730194242115	0.8813003271889055	0.8443421043618773	0.75535200613997	0.7239130370965222	0.7050015770694429	0.845936135048028	0.8724468843990159	0.7289655305134397	0.7944982293440598	0.7729470127499622	0.8406892396894396	0.7381562411014632	0.8639414732731578	0.7789343316112235	0.8518047252066581	0.8425902036425574	0.7555884850119691	0.8504925121003792	0.8507293171501328	0.6978387135810306	0.7561938709242867	0.7550134336308183	0.8498822335217445	0.7016928299279832	0.88940225643247	0.7431523057668553	0.84671798312552	0.7175303907968295	0.7824159529625584	0.7491008094753333	0.8659223507761237	0.698910859860011	0.8400375365359857	0.7481591342981454	0.7507241961593875	0.8172165099436919	0.7839718208514348	0.7815678908009066	0.8429424756173974	0.7750107394025663	0.9988016229300352	0.8434777333125014	0.7450186948779981	0.839682002783601	0.823901523021789	0.8605795591577177
GCF_003320555.1	0.7864208387894384	0.7678180802839545	0.7676934843578616	0.7842495563211551	0.7651729191272348	0.7601690639014884	0.7262127049188815	0.8543228573814975	0.7670366809025854	0.7771148001322581	0.7275138867509318	0.736097545149629	0.7793554559555127	0.7549933284231264	0.8267184746421404	0.7769763985633849	0.7964292395230702	0.7759765248850162	0.7756482957279128	0.7608006720586905	0.7662280153767249	0.7668899959480439	0.8375210449767133	0.762592644491583	0.7599806168775364	0.7674867448572255	0.8610948703063404	0.8014634671629335	0.8467746221913283	0.7674774260483488	0.7228776067642128	0.7690467824914077	0.7533338901609254	0.7911292532596849	0.8077843807099275	0.7560242647977508	0.7924718520200762	0.7524927813745312	0.7699496715292441	0.7743350339584298	0.7643756432566683	0.7583311877063512	0.7956257511132525	0.7733406825371735	0.7672147736944521	0.7518259688282392	0.7559290058625662	0.7541567064706357	0.7775807405760957
GCF_000415265.2	0.8917213059595596	0.840545061690468	0.8703465169827992	0.8522193646920451	0.8474762790860975	0.8365114822974543	0.8048148408219155	0.825704312920035	0.8408946946490066	0.8494713081539087	0.7971269387074406	0.82028353916328	0.8778943464789474	0.8406218639093939	0.8374956478742609	0.8520716118518259	0.9002565925561826	0.8467565325773069	0.8590375731083979	0.8360941902412906	0.8402981974153493	0.8408862829774099	0.799400284387645	0.8546221769698672	0.837550140877213	0.841058173657863	0.8199042824917273	0.8635316000901146	0.8521187903577374	0.8406456360247757	0.7884651113120159	0.8745684446746073	0.831600894709278	0.8598999523094792	0.8186282684830025	0.8368274685696062	0.842614332903241	0.8631764812587956	0.839198828510154	0.8695020582994673	0.8477670303434596	0.8318953032151604	0.8871464537855448	0.8487292524291444	0.8404049890721415	0.8143138124036315	0.8409554049744431	0.8346770064396832	0.853340677088362
GCF_000392315.1	0.875478073766428	0.8485657078749728	0.845406879729389	0.8603861702820848	0.8574685037920103	0.8350415322157976	0.8040928072208262	0.7803644126137815	0.848273197555662	0.8559638108782676	0.7950412772431221	0.814815470608733	0.845832188317152	0.8529193663079107	0.8214075766547019	0.8694607186263206	0.8488521980061137	0.8515474716626201	0.8579154142314416	0.8330938242784982	0.8485653537462569	0.8494843177639463	0.7660193665912136	0.8176353975732268	0.8321578620824468	0.8488454695605121	0.7784322863399805	0.869567665498514	0.8117232186617335	0.8492289909598021	0.7805234164072083	0.8573849294150644	0.8174905589284348	0.8642033237104757	0.7706032086894687	0.852809940534706	0.8307002682879151	0.8245185974236428	0.8572825862161771	0.8657618441890311	0.8890709503964825	0.8453785494321192	0.8559606237198247	0.8481910396935795	0.848328795764054	0.8204995906272045	0.8517854461596865	0.8384549789080937	0.8704466129713099
GCF_003071425.1	0.7774716089054287	0.8592516150337455	0.7628300122407571	0.9216537564517998	0.8346821451649009	0.7483106643825721	0.7124349263252485	0.6946323248071407	0.8558807232683933	0.8688324286392438	0.7209424906686057	0.7935335144309159	0.7706282159771252	0.8202510704708802	0.7295186413553424	0.8686904930119724	0.778751252256443	0.8495075913333534	0.8555022282623365	0.7512160580951731	0.8581501056578971	0.8591458777543688	0.6939928206610009	0.7520238528060864	0.748507215061053	0.8599555776414871	0.6869446212906616	0.9762707128375535	0.7306176104962507	0.8572387963731796	0.7159407680717871	0.7734650233463467	0.7270904942820899	0.8866975834427486	0.692710954604414	0.8172199351287502	0.7351131912812786	0.742027393258534	0.8375865862893994	0.7794275898092125	0.7881526617693054	0.7944079903090037	0.7588745489098423	0.8288907270311163	0.8572124414356773	0.7323100420250118	0.8180010573727937	0.8028590344249463	0.8688171872296039
GCF_900143455.1	0.8164164346491114	0.8109015415382671	0.8273194630822588	0.8152540545764766	0.8130058695175398	0.799003780430233	0.7768720935851637	0.8854968273380492	0.8109918704022422	0.8178661571573543	0.7605887360278347	0.7949716932387173	0.8267172706557578	0.8105881784422546	0.8809446986621663	0.8192813093596315	0.8327217239059241	0.8207466442641171	0.8189779828040608	0.7971317797759992	0.8113215893419375	0.811271034916009	0.9048625179821349	0.8128181490389084	0.7971674652531253	0.8111238323228643	0.8830226342573146	0.8263593007133379	0.8994829323053933	0.8117773226227338	0.7601508454856013	0.8197667805380329	0.7950471531538899	0.8176572484266793	0.8827594538635105	0.810704156242914	0.7995438949954835	0.8147652378845947	0.8139474457004576	0.8087607846344284	0.8160179468212047	0.7973815781158812	0.8207689476873209	0.8047699587758395	0.8106989521108331	0.7855812086225034	0.810590408784575	0.7965745659196259	0.8190140400049067
GCF_900179195.1	0.7495999564475692	0.9972701059450642	0.7403705544029336	0.8697152948647467	0.8866648687652603	0.7205727648146709	0.7031829463282374	0.6761033413588547	0.9707808503989737	0.8527270146854139	0.694053928860377	0.8057001446607835	0.7467397827224612	0.8556205450410491	0.7077531193956533	0.821915243319312	0.7527641160697456	0.8410301660373487	0.8387436634202693	0.7229118198590903	0.9966209103905589	0.9979073434622105	0.6771424318682955	0.725111154677528	0.7210743730133531	0.9788006025592088	0.6721125037329531	0.8729939998974127	0.7089111609082948	0.997072798328644	0.6868923232232323	0.7583368761641386	0.7157058436096406	0.8547658600550888	0.6803185495278306	0.85462897199585	0.7141012638072062	0.731623879445361	0.8377061463367969	0.7637673985510005	0.780169105529365	0.8479598486867714	0.7386463942269114	0.8237171307381665	0.9970554906429931	0.7098256360810491	0.8545975034764847	0.7926325273091678	0.8223872711097908
GCF_900178895.1	0.7464705900783617	0.9991668781586722	0.7372532984919836	0.8698575327185966	0.8818461528820877	0.7220966847453166	0.700822782232165	0.6732670971703937	0.965291185326528	0.8492347122612098	0.6920710863796015	0.7995876689194482	0.7470959797719646	0.8532414674725295	0.7045516212820488	0.82790096534351	0.7507154696219149	0.8432891236711252	0.8378786881855866	0.7242971415680487	0.9997574891669095	0.9990775815340847	0.6741509770930659	0.7216335955834203	0.7234029220362137	0.9804916640817644	0.6693496385836616	0.8743176641256294	0.7055786891255511	0.9927466075115694	0.6844185223131899	0.7484031570273311	0.7178430322000495	0.8526887683645559	0.6774399127712972	0.8507562014155865	0.7106291182193313	0.7282146001547808	0.8359530143093924	0.7604444152011054	0.7782918339020118	0.8432988366373084	0.7361704594233005	0.8181908190537064	0.9949254451515066	0.7136630102048809	0.8507615278809127	0.7913256945554125	0.8209433483414327
GCF_002973685.1	0.841248563768671	0.917745846241617	0.8438520611141318	0.9129406705236461	0.9092808598781221	0.810118815336308	0.7883138010699244	0.7717530673991597	0.9031619895179548	0.9118199213882809	0.7819654232963781	0.8753376546369548	0.8481790360543838	0.8769282785713199	0.8065719484020999	0.9015315456853692	0.8493421390814925	0.8963741448676857	0.9082665384707277	0.8106335780205746	0.9221549949718328	0.9239975702622104	0.7777419800914989	0.8167195064649415	0.8085303633963912	0.9244019232286842	0.7656128390935832	0.9234516756575171	0.7971454924961212	0.9126279033230791	0.7739811717041252	0.8396995697278998	0.8064991865880791	0.9009776871010318	0.7805720888577409	0.8767317130737414	0.8021946555904603	0.8314394748407024	0.9155727657960107	0.8345899527880807	0.8566128904974519	0.8768272808294701	0.8335825093631061	0.89025310251307	0.9092718099012539	0.7957586740408291	0.8769098166185088	0.8707460583730748	0.901092802806796
GCF_000295175.2	0.8537938330712721	0.9185430533494635	0.8460131796376382	0.9023471929104748	0.9142671889203962	0.8349454440473377	0.7951269343781321	0.7709997003800404	0.9139868640493547	0.9212367205193801	0.7893442327526482	0.8763275840037164	0.8543948932817779	0.9231036113488614	0.8118681541116923	0.9215345201875774	0.8534374200209479	0.9219779431654066	0.9285473747211769	0.8396829343679384	0.9177097239600949	0.9190509146418049	0.7716764847115548	0.8317552013915763	0.8358945439678639	0.9169634044982312	0.7688462956888583	0.9136723177005497	0.8037664012803202	0.9139322553082426	0.7809028135515595	0.8665475225288362	0.8317413671771613	0.9073817547827245	0.7776550496884935	0.9230610165307941	0.8204770401188577	0.8345893950552877	0.8997026736075591	0.8565057031548926	0.903228577992022	0.9210736224125924	0.8487206810219698	0.9224595922620142	0.9182809313921261	0.826850244264899	0.9224432096396806	0.9096512940633381	0.9188834478357282
GCF_001750885.1	0.7598454745440142	0.8566890017390426	0.7465040824893243	0.8452144766617956	0.8365426191686051	0.7255039593991939	0.7103259994760779	0.6673164142266942	0.8539964840408911	0.8232031208082288	0.6996354638446414	0.8628188902320091	0.749685488936091	0.835926537285263	0.7043425566766928	0.8505562727046058	0.7512591489106524	0.836386389387737	0.8213005892545472	0.7309211875988272	0.8592880971843921	0.8571677907846522	0.6730047563288842	0.7315745121370024	0.7290237058966484	0.8419753125384657	0.6682784109379784	0.8778425140685707	0.7033590980965216	0.8569667435716969	0.6961927275826045	0.7551210228474219	0.7083000621762966	0.836010491066497	0.6785466527374929	0.8335609974719181	0.706929974340442	0.7225775704533188	0.8272625701850455	0.7709283205140749	0.7743407576670949	0.8149993214262043	0.7377722580095379	0.8153644888130008	0.8554925025485969	0.7128259915856849	0.8332652655432852	0.7974854895673225	0.8468253792911902
GCF_000322205.1	0.7747546125561376	0.8829625827441449	0.7634895660259732	0.8584048451510982	0.8479154875715796	0.7393509558371232	0.7155047452691753	0.6879230976228485	0.8793411049066635	0.8430085367282334	0.7101467456656385	0.8463698555143664	0.7738981625748277	0.8361460836167152	0.7214855305281485	0.8731272937489366	0.7744931766505496	0.8707185082256547	0.8574044298542567	0.7435227578519353	0.8837290145015528	0.883562065809706	0.692213966295517	0.7498527627454792	0.7425284076127326	0.8673188838123292	0.6916930097657005	0.8860222447161378	0.7212074955174436	0.8795524242833416	0.7022446139894066	0.7742627044602753	0.7313958347099418	0.8454885068753812	0.6958801340313896	0.834816239926019	0.7274908952312367	0.748901825550428	0.8614740835298891	0.7868652558065744	0.796608292082961	0.8251948240159683	0.7590665429394908	0.8288593956840411	0.8820020691422955	0.7318570983040503	0.8346923850647636	0.8111673033381119	0.8639428812024392
GCF_000391805.1	0.895826533691328	0.8802429088714544	0.8790070418632148	0.8974646059389356	0.8799777228332492	0.9463850793787641	0.8548958961979481	0.8252089157932334	0.87293585961844	0.8899731965809861	0.8435733376029954	0.8550040489943714	0.8804780738487308	0.8787657187195941	0.8402968082223837	0.8964554364292489	0.8905870887884424	0.8818182447994285	0.8797556439594546	0.9650027557794392	0.8783019318167823	0.8795324104294705	0.8153119727070067	0.8776957373172564	0.961725841513431	0.8787599454386462	0.8146969258433608	0.8991084514674911	0.8463252681881444	0.8731610175754068	0.8467251641151331	0.9088475915411427	0.9394752318549628	0.9024661916667693	0.8216860597588462	0.8793214932321752	0.8615240076114936	0.863009280356681	0.8803110335866392	0.9031866971290629	0.8686128268446788	0.8795212487529713	0.8845070541795474	0.8821627172293178	0.8775567936891111	0.9050029713152612	0.8787872723017994	0.86769025654921	0.898783223307428
GCF_001886635.1	0.7649991258242729	0.8414438453509901	0.7436926117659378	0.8413955397404025	0.7995014860987361	0.72961448694611	0.7034406372351489	0.6715717118604609	0.8422463417849453	0.8160450669531345	0.6951990767707045	0.7978996097218314	0.7479703073202946	0.793676141110973	0.7077563539797745	0.856670708755501	0.7538081182720803	0.840756035786043	0.8246768120914865	0.7335496801389456	0.8448632592823906	0.8482552480929413	0.677748908682762	0.7372673422595869	0.7310589805272293	0.8487270848311969	0.6761959612146461	0.8846362291456109	0.7116067786172565	0.8409171583710351	0.6958731737752268	0.7664006118295142	0.714006476691608	0.8429338397007919	0.684473049676555	0.7935642590838701	0.7131899560481273	0.7241035959008171	0.8532933674526768	0.7604624498673466	0.779569344573893	0.7843924260542388	0.7447724758993959	0.8014788996418217	0.8371003918364142	0.7130490906546719	0.7911520950454961	0.790201253639672	0.8569789297159599
GCF_000322345.1	0.836309390234259	0.8824131600488138	0.8408876379120085	0.8914766870199751	0.8628673586933988	0.7940771658962046	0.7803595204968572	0.758313902584806	0.8827130810434971	0.8834461420970106	0.7793682139312946	0.8816480409317355	0.8412402766112205	0.8535042669282604	0.7831129519563611	0.8866316450132258	0.8406657248719993	0.883431181667347	0.8794385279507132	0.7987961128529326	0.8838026990039916	0.8819262336833361	0.765441478717364	0.8032347298538224	0.7934812421146069	0.8826568013319057	0.7555230700511433	0.9100571844613854	0.7928821125266527	0.8820701387686711	0.7651454759304497	0.835792186808748	0.792079948536122	0.8874715662786217	0.7766318801056918	0.8532025649300458	0.7780947964063624	0.8285306792106307	0.9180688507469172	0.8431448817876717	0.8498938165694595	0.8520873005186995	0.8274962723596089	0.8434640376204938	0.881274030190147	0.7847251163529607	0.8528627494562596	0.8507116533910664	0.8858355364347017
GCF_002140215.1	0.8869130123170416	0.8515373441756358	0.8579772352128818	0.8671993847081321	0.8574376259796004	0.8387800855640254	0.8081835553272949	0.7863581147578608	0.8506413687641792	0.8492328910802558	0.799241872519939	0.816534667815038	0.8650293821383922	0.8367976631631221	0.8190234482439569	0.859329330418311	0.8700203157635651	0.8611913979131978	0.8628286583463959	0.8417394428326846	0.8526013827441424	0.8518474478073541	0.7849463842386396	0.8554241209302964	0.8406905841622341	0.8516689032921223	0.778527817343901	0.8656145310658421	0.8179604939538827	0.8526031898748634	0.789956834875599	0.8793852285857721	0.8361658902630712	0.8704500514490117	0.7917010774474784	0.8377102641772116	0.8141105826659298	0.8653279201334964	0.8503518664226799	0.8740896127210437	0.8492748165129822	0.8406985355374064	0.8645815751457361	0.8459963199589998	0.8517339599980772	0.8253679227791357	0.8370224702248107	0.8349121029688628	0.8605252895294485
GCF_002006745.1	0.8849658108928992	0.852169085659621	0.8538947734457628	0.8718886036790625	0.8658674539035028	0.8329015506661068	0.794955176846926	0.780123424191661	0.8514678446361554	0.8701279259858857	0.7884820440454393	0.8215727566419501	0.8598134785450547	0.8573126019937755	0.8437480611262854	0.8711732945486447	0.8693191901964773	0.8621083835817256	0.8773686724179973	0.8323507301708228	0.8520442763005063	0.8520709696316464	0.7828540798231602	0.8484875702864266	0.8319157010173767	0.8521871216941752	0.7926905723483061	0.8768081124640542	0.8343487620787323	0.8520045970244872	0.7826859839811156	0.8715733337950559	0.8269251302562416	0.869078950216216	0.7882226858685505	0.8564360507144434	0.8658180351688245	0.8350435101297584	0.8549087593083974	0.8545473171759321	0.8646915044505719	0.8411418541332099	0.8838706628747708	0.8683726591030753	0.8518245973996367	0.8232320718209325	0.8567949678020711	0.8425371217663193	0.8751047893607596
GCF_002761555.1	0.905618113020012	0.8605591985661013	0.882972087575984	0.8871031336387006	0.8708650713751943	0.8433063716041285	0.8216148169531845	0.7919469267465591	0.8597801282250388	0.8534975032841907	0.8058697030433806	0.8345699674230203	0.8686331006232197	0.8473351007364992	0.815569348040174	0.8872160476796895	0.8681522110505939	0.8772306461131443	0.8774857076037923	0.8489429382133636	0.8613141513450109	0.8617767700372178	0.7983621982792485	0.8564720026163901	0.851413161246001	0.8626925065638138	0.7910940420486042	0.911698662023427	0.8217028825968037	0.8605193680467881	0.8055612905819093	0.9280953155289694	0.8359527076531237	0.8951488985399739	0.8041511440311774	0.8472678638965576	0.8161638824890055	0.8732483250170376	0.867977541433789	0.8856038251915245	0.8655190117646199	0.8472378996526706	0.8629446447135948	0.8452492970278759	0.8599650295348782	0.8334024581642515	0.8473080598334792	0.8340342652091376	0.8879143607293004
GCF_900179735.1	0.7469410602403298	0.9998361757724328	0.7373816189843149	0.8693544072476089	0.8825317640454999	0.7227981303364254	0.7003250798917194	0.6728176451535907	0.9660003646107092	0.8593025535905697	0.6912605569522554	0.8064747218903624	0.747072620805489	0.8525146549072404	0.7051474010836831	0.8213867987117088	0.7494106399920312	0.8373269273779416	0.8382008654179272	0.725777350658398	0.9991216766078423	0.9999639774643017	0.6743763246112855	0.7225093235719571	0.723469089218737	0.9819242048260174	0.6690287008770078	0.8733522822312422	0.7049268805173212	0.9928866455376223	0.6846446267219555	0.7545953792170643	0.7176149573085966	0.8585094313263247	0.6774670581742025	0.851242589537928	0.7103471758018773	0.7279108244900618	0.8359408428521579	0.759558344917972	0.7779182482648102	0.850544378824262	0.7359701620638219	0.8237028911373913	0.9991711684394975	0.7100311172060545	0.8512892622146154	0.7923748749391533	0.8195640584053732
GCF_900179405.1	0.7477785327452123	1.0013479517914916	0.7381978076080622	0.8687318514759962	0.8832648001527239	0.7256197501155477	0.7008300594819444	0.6744789050097462	0.9672981180796978	0.8516223147720193	0.6911419503446335	0.8008566856901714	0.7477926622189177	0.8517818208307377	0.7059172979924844	0.8250852792235195	0.7517106082832626	0.8409542481361654	0.8398537191286699	0.7250234863251813	0.9978472961839118	1.0015193894057834	0.6746515985772562	0.7233499286618572	0.723230613106123	0.9841065399995981	0.6705100928400619	0.8651109383477684	0.7066900232100155	0.9947011333721841	0.6859121611438217	0.7490470454956494	0.7192115628077086	0.8505732798464722	0.6802079356148142	0.8508941758937363	0.7122083676627213	0.7298381829873601	0.8330721997267045	0.7620436493981472	0.7781308401824649	0.8545395801097201	0.736822852822378	0.8116704428993429	0.997589511785865	0.7128316344472801	0.8502649433313908	0.7934327462170689	0.8240104972569982
GCF_900179485.1	0.7703594319467136	0.996698750629997	0.7621555422250266	0.8693214429621069	0.8846580654523217	0.7427665324832314	0.7229321520699533	0.6953978795821354	0.9971865529799995	0.8448014391788855	0.7137484468710038	0.821667428925319	0.7688671972677886	0.8517563475847629	0.728312877593353	0.8432518731480678	0.7756008779146676	0.8399794514069826	0.8639054116909315	0.7431840472436252	0.9967434496501169	0.9972370823070913	0.6964703321590663	0.7460444606253458	0.741780238887111	0.979867626119257	0.6915268796585772	0.8966905234190475	0.7292609502882115	0.9979464363220351	0.7065794366368716	0.7729487360542296	0.7362696270806098	0.8496950101641685	0.7005084675491592	0.8513589149928287	0.7340460127826242	0.7523884824229201	0.8677935786294633	0.7851648486905778	0.8027743191820986	0.8469434291792612	0.7610992849452405	0.8393326112390179	0.9940119508336691	0.7347563385153966	0.8507616324341273	0.8152994380879702	0.8421936724326243
GCF_002141075.1	0.8585428941243956	0.8267365032126011	0.8338901982947268	0.8417406360431507	0.830733865821121	0.811418395205846	0.7830682006999883	0.7770261188540682	0.8276163392681697	0.8346021105481901	0.7737265572551373	0.8003689384710961	0.842616591506654	0.8230407684418964	0.802761852651097	0.8417392249187633	0.8495053479850379	0.8432039720329257	0.8505358215689657	0.8134715811895709	0.8276865427064448	0.8272162855043306	0.7719026789843715	0.8404625101292272	0.8121232518373721	0.8279172615437912	0.7682838504927822	0.8491377500821098	0.8107713946742049	0.8280043984747156	0.76557202220122	0.850371425577829	0.808615196610197	0.8501675181038439	0.7739368147888658	0.8234672807880001	0.8063224722617043	0.8387257687893858	0.8269915639456308	0.843233605645062	0.8352155968756295	0.826066571909664	0.8909659463935012	0.8327732933420682	0.8265989185848257	0.805980627378847	0.8226925734992957	0.8187333112492367	0.8422846244945088
GCF_900179975.1	0.7779459386281012	0.9203141074394573	0.7734202831360424	0.8987867513941918	0.959492924791869	0.7475167006074864	0.7263322649797792	0.6961466473302975	0.8855964484428411	0.8690264316927433	0.7140928158491814	0.8146004274691387	0.7787352303154421	0.8631472942174166	0.7353452608334435	0.8553846487875496	0.781105659719495	0.8697132304061213	0.8583860006730691	0.7475633173495381	0.9200047127610458	0.9212116393703291	0.6964592349362468	0.7486342252457118	0.7477165778713518	0.9037731463299533	0.6991154313549316	0.8777281171114734	0.7352015790942431	0.9166486266260782	0.7088241661190796	0.7908306784140856	0.7458809638298782	0.8766715773892197	0.7007342456165895	0.8618407482689543	0.7360074740047805	0.7519104881922347	0.8272434626405127	0.7980208319364276	0.7998893331315403	0.862881323353519	0.7692506390644467	0.8284305930990619	0.9127315431227214	0.734053402351655	0.8624039806866199	0.8217810022088673	0.8500029694226101
GCF_001543795.1	0.8020094175794817	0.8278596713865883	0.8012620224418915	0.8128590034731499	0.8207681004541811	0.7599916510820198	0.7410145605129576	0.7108539273310179	0.8271045952444563	0.8267345711995725	0.7264577210793481	0.807678666844777	0.7995758749666043	0.8243247395137591	0.7583171920919048	0.8263278119155757	0.7965465535666577	0.8270281191557575	0.8393861875500935	0.7684073604060914	0.8273022976222282	0.8276459390862945	0.72013091103393	0.7779591904889126	0.7648333555971146	0.827785866951643	0.7115498931338499	0.8408843173924659	0.7512272909430938	0.8274863077745124	0.7350116884851723	0.8035095511621694	0.7599719476355864	0.8274502404488379	0.717000400748063	0.8241029922522041	0.7559247261554902	0.7744366150146941	0.8462463264760887	0.8006024579214533	1.0040528987443227	0.8228266096713865	0.7903546620358002	0.7996800694629976	0.8277434544483036	0.758866550895004	0.8243203980764093	0.8082073203312851	0.8228246059310713
GCF_000391785.1	0.9005368625940128	0.8847269876146383	0.8833493764812218	0.9025010694358518	0.8861154186952458	0.9736762277645254	0.8519583911202239	0.8335115404397458	0.8784614653377195	0.8944664857932161	0.846602517260714	0.8466566169966686	0.8876143678078748	0.873854486394496	0.8479979040216584	0.9023236995872577	0.8978438550235276	0.9000839705187353	0.8858000945199672	1.0020936597814447	0.8848293906862668	0.8844723324289661	0.8183810035732876	0.8862792636098512	0.9951862827800927	0.8841369140660473	0.824397667064815	0.9086158853054683	0.8534426560188082	0.8778868488565441	0.8409892832287341	0.916507877501195	0.9678948981244008	0.9085258478877725	0.8276204656209702	0.872723801913044	0.8719490164088364	0.8770104331340789	0.8860014228230556	0.9074805637037916	0.8722314943158567	0.8744074629812896	0.9029767606855673	0.8868732014252961	0.8824111324890941	0.9109066226964623	0.8726140567343931	0.8689144076484661	0.9050561226796526
GCF_000396965.1	0.8148893655684062	0.9033101521351523	0.8085662269525833	0.8695128532684806	0.8791154027448542	0.7936334820300172	0.756466256327579	0.7363061284438767	0.8978375221166393	0.865553035530082	0.7536435241797204	0.8789217327148644	0.8204695900480247	0.8521945854368335	0.7699968575585963	0.8876406413313022	0.827220373950527	0.8842642246708976	0.8546986330379894	0.7985134885881557	0.9042603990900583	0.9051840036069763	0.7351666518653123	0.7889375815497701	0.7968821516159663	0.8867453871009612	0.7419840418627847	0.8929851827056421	0.7693857893334608	0.8979601456453277	0.7497141061462055	0.8244140371491225	0.795927464254729	0.8771226850112377	0.7454093029928339	0.8501847892173271	0.7741810866015862	0.7906085406092237	0.8886984827473136	0.8361080180075555	0.8542071142140822	0.8567692286672632	0.8106740536810968	0.8534044253772638	0.9040831244065226	0.7820166959278059	0.8518748761809773	0.8470198042122378	0.8773382155031664
GCF_900180175.1	0.7926296914193562	0.9153416518924244	0.7818275976660352	0.8899622307953124	0.8948838668648187	0.7679213105019981	0.738775427581472	0.71215581357296	0.8881221839675715	0.9113238452053015	0.7282499818660585	0.8260632815517931	0.7928537088549301	1.0046183353547757	0.7497934417546233	0.8970832187661835	0.792523755463377	0.9037521233580349	0.8784769513386222	0.7697866605039381	0.9156530496228984	0.9159512897027889	0.7139368196609037	0.776440720566926	0.7696932074472302	0.9158453537468096	0.7157822644991405	0.8884217735500859	0.7444993429609099	0.9091545197373193	0.7268556082798734	0.800509774616193	0.7644200259441879	0.8836543181553649	0.7178341832388401	1.0035191654675772	0.7624089296588626	0.7698386163549596	0.86468368501934	0.794432964300595	0.833386357540599	0.9399029370237731	0.7891321179937619	0.8701120593241354	0.9222878792734953	0.7627088566170331	1.0034874521559147	0.8763366401770547	0.8954256921683302
GCF_000393775.1	0.7679618320920459	0.8586274698933583	0.7519750874738452	0.8607479439081088	0.8431873099946965	0.7401787216535265	0.7116142853709144	0.6780725256428145	0.8363573421685897	0.8601127069553608	0.6968015585312323	0.8061631407113842	0.766622683921388	0.8265341128486741	0.7112350161337699	0.8507627057535612	0.7659140903672169	0.8666142869316932	0.8227904289300956	0.7370687139089422	0.8648665268833214	0.8643861191829386	0.6803846632885171	0.7336518570613845	0.7364013249138684	0.8653385063784346	0.6813120780239542	0.8599194825456551	0.7167436286670107	0.8609190052595123	0.686334351897548	0.7744331329605569	0.7249015070567489	0.8617000189478541	0.6895014841445168	0.8258236463599986	0.7134997061053607	0.7333063006453195	0.8366264204257242	0.7714295703269738	0.7835580698660758	0.8274406131488118	0.7479623252981321	0.8098818521699038	0.8636175917246262	0.7296347247051611	0.8242578731143061	0.7992732389811361	0.8506865397503816
GCF_001543765.1	0.8103186370804114	0.8390702449315688	0.8099183561437405	0.8200447911004429	0.830952614809991	0.767606979284957	0.750709741828887	0.7169048394301614	0.8380406147238801	0.8389525152443127	0.7358919470202953	0.8173272535480364	0.8085382278385637	0.8364832191467491	0.7650236535760224	0.836924537288692	0.8062320714504836	0.8258014364367328	0.8500251605160193	0.7729471978988951	0.8391294461457318	0.8382521917904062	0.7275987314794383	0.786291353393575	0.7701876140296113	0.8388764955033987	0.7174722965227359	0.8512841954285899	0.7605458890138692	0.8381839085717976	0.7428813903674243	0.810023303750666	0.7688707233850178	0.838442577513226	0.7260463814603325	0.8345019966954959	0.7613377052533005	0.7838970679253203	0.8551877754874682	0.8106677896957596	0.9927976341042049	0.8325729116771704	0.7977050783877895	0.8097599256217473	0.8383901037097633	0.7618594159531127	0.8344488501509632	0.8185583697062006	0.8332116793231686
GCF_001543715.1	0.8069478355070637	0.8358095317384997	0.8076165551070942	0.8205857540568822	0.8280004176140474	0.76534488239834	0.7484184210764842	0.7151036297173351	0.8355977033913013	0.8355631260224242	0.737538635174181	0.8189243618377301	0.8051457838941302	0.8299025086048971	0.7619156802325211	0.8365282710274884	0.8014876325479795	0.8367981759262958	0.8498254514276928	0.7731821955420708	0.8356873359882934	0.835866265479667	0.7250676188983113	0.7840357966407583	0.7708534265333301	0.8359579122923217	0.7156528391880428	0.8484581346953012	0.7575471821626432	0.8357041211188162	0.738480952401734	0.8097462524678338	0.7652290649977324	0.8364668374497747	0.724310945214341	0.8297568136719587	0.7626924960731187	0.7814656574550989	0.8528991445290378	0.8080573326346243	0.9918162417622776	0.8313282375915083	0.7929231875499987	0.8083453654743965	0.8357652189939194	0.7622829388883611	0.8297991122008764	0.8184919768754614	0.8315367089126022
GCF_000391885.1	0.9108075530771513	0.8936740613487146	0.887928361728855	0.9102500294205156	0.8960284845326282	0.9773593005384834	0.8584230056311454	0.8425105141689594	0.887027566143379	0.9039507158470821	0.8597092979385309	0.854309607039655	0.8949435419329337	0.8806782083707525	0.8564951310512918	0.9115558702432109	0.9047897381241792	0.9101616701313152	0.8931939498127057	0.9973480484130711	0.8938750200860994	0.8933405636775292	0.8319898941995254	0.8939739355735671	0.9931384711262564	0.8936799259033076	0.8397956163627329	0.9128007196981397	0.8619714521301821	0.8859805476633855	0.8529200985714336	0.9209950663457062	0.9704524191092211	0.9171189867300769	0.8311133387730335	0.8796464377327007	0.8782115767089606	0.883703927570405	0.8921015787771934	0.9201001353148229	0.8828469206592229	0.882341005083005	0.9113709412883801	0.8953912029335284	0.8933159325482389	0.9376930171530402	0.87892392460685	0.8783664009502142	0.9145444472637748
GCF_900179705.1	0.7495017739723971	0.9990585936327152	0.7355661449002672	0.8674812594453396	0.8805439765004954	0.7217675045287588	0.6974248000840698	0.6718282424412262	0.9649671727533853	0.8546887666763414	0.6887791867249817	0.8045390173844291	0.7453642773502007	0.8568749562136574	0.7037447331284966	0.8293374125524186	0.7487123687660758	0.8457025581232422	0.8361821561896374	0.7234723570563568	0.9973797001511254	0.997955177797572	0.67214350410841	0.7206453231181881	0.7220887086281613	0.9802783185043586	0.667583469279502	0.8784741335308306	0.7048578445109441	0.9914948156970286	0.6834535164186275	0.7541496942462244	0.7164130603400822	0.8576365258164277	0.6766109620985418	0.8558669320536045	0.7094153772631284	0.7268154443187846	0.832033087462594	0.7593061616141398	0.775361675190408	0.8427407248015854	0.7348224025941531	0.8225793033217571	0.9980255487054255	0.7086878984557182	0.8557174329693645	0.7901198619854479	0.8215884809391795
GCF_000322385.1	0.8043407784280505	0.8727383588139159	0.7876117222341614	0.8719926831828154	0.8664594234841178	0.7779226036674047	0.7464213067315718	0.7231670889829591	0.8747691420898576	0.8494841410653032	0.7401393727062061	0.8523725512735294	0.7973947999286977	0.8583456196554499	0.7493330401275445	0.8926660236130617	0.8050907855083039	0.8786747764722346	0.8730688817031258	0.7764545755929504	0.879310166744133	0.8836526111141654	0.7185374362152464	0.7728001652614446	0.7736954424825201	0.8792411967460821	0.7275968287128433	0.8812763114711767	0.748409775081173	0.8728236550433894	0.7272979587212896	0.8055665785383358	0.7675377877290045	0.8735789931379849	0.7207381455733423	0.8579737814050887	0.7512135554367183	0.7720471594856237	0.8567579769466949	0.8054506289763953	0.80705026646742	0.85962806179312	0.8003201940489221	0.8577978579317996	0.8703807177211247	0.7563883044209102	0.8568186172348362	0.8481780425514901	0.8896996473200824
GCF_002973795.1	0.822978286647085	0.8986483669884173	0.8124447620498862	0.9043946901507867	0.874084972300018	0.8109696482461348	0.7773499445650061	0.7523336118219285	0.8945995982057627	0.8961153468233909	0.7751332454080033	0.85035739369705	0.8115077092298827	0.9033395861904687	0.7831158845340745	0.8990056731104373	0.8266186054902538	0.8908415785223991	0.8892522668796491	0.8112677536479379	0.8985355703498973	0.8984343336153249	0.7441005081103235	0.8042431853490478	0.8084390801819459	0.8979586260528708	0.7455539033066579	0.9170377220683821	0.787189174325103	0.8957398250951503	0.7704013913920752	0.8384373812263657	0.8019161416543624	0.9217380490735437	0.7475355510833906	0.9030113549783777	0.7931074948462095	0.8007766153652142	0.8698897780673592	0.8377140114793349	0.860124111332384	0.8949145180133079	0.8229866938499559	0.9068772670985867	0.8982392164486924	0.7974361534244464	0.9025951984362602	0.8744580419274213	0.8987692205296888
GCF_002562865.1	0.8233354204206136	0.8811274582231992	0.810701299568178	0.8754276587852179	0.871797795660365	0.8092814776160758	0.772997100211826	0.7564445628015688	0.8777061879414564	0.902112941204283	0.7715929227229571	0.8232665847823872	0.8198766034271109	0.8826185493966974	0.78677535280872	0.8877217733033841	0.8366426008468174	0.8891753177651224	0.8723901993347974	0.812106172366524	0.8813245784599382	0.8818398027824199	0.7433925609534362	0.8053693188435473	0.8108786034848215	0.8814705934501152	0.7653626021539992	0.8889444750187473	0.7895711922158714	0.8780945182843795	0.7632843221271464	0.8318494849668876	0.8043882371714532	0.8903191018548423	0.748373410392165	0.8816006163223205	0.7944397491740592	0.8016994754237651	0.8636345147452542	0.8429476671845564	0.8583494674103234	0.8851887608785514	0.8374484645306991	0.8903569962213407	0.8882978372051062	0.8000314279883619	0.8803852153564661	0.8694243567605114	0.8871860373513298
GCF_000396885.1	0.7876864936849169	0.8914195616422839	0.7789865834534748	0.8672676703445651	0.8664766796039646	0.7622394456083549	0.7296866530685633	0.7054965623845374	0.885244103957654	0.8573760051213523	0.7243654126949733	0.8533344441890501	0.7925516465582023	0.8389533631595898	0.7428812479871229	0.8726040587506562	0.7912354142558793	0.8626666201248856	0.8672749150557613	0.76365677456237	0.8903137552697041	0.8901823625530099	0.7098153981726204	0.7646700462146714	0.7628628200762803	0.8734632156375115	0.7109324009170487	0.8905551358745585	0.7447233804612774	0.8851782429467797	0.7172501183851671	0.7866580740001146	0.7538945262255252	0.8627647530310883	0.7191979577817748	0.8375633665250874	0.744861359279059	0.7626066207439791	0.8764562692766946	0.800721046347052	0.8089049355582939	0.8355071857655915	0.7771740884342138	0.8336749324430681	0.8882723932376548	0.7505257355193042	0.8354805120561873	0.8309591536596659	0.8679569058233647
GCF_002562855.1	0.8112461030468795	0.9086940042409777	0.8012821957474126	0.8940223385474823	0.8949982414625568	0.7937249237682555	0.752033586357847	0.7307713320835766	0.8784160870322376	0.8927527769525742	0.7531433429967527	0.8248377194330339	0.807784003797075	0.8862212615713471	0.7753012562445153	0.8792110142492753	0.8066349788463312	0.9022922450206073	0.8815391129459088	0.7956862905786783	0.9079561014420007	0.9084601016878545	0.7295256729393527	0.7886832139918117	0.7924437524115865	0.9083262479640234	0.732652454952417	0.8741389142141045	0.7664570080278088	0.9046237583530529	0.7425009475614378	0.8149345926510208	0.7842557971979498	0.9082552235391335	0.7364594324192353	0.8867146764461836	0.7876093110289322	0.7903420440692898	0.8593637850555049	0.8153662026176598	0.8366400666536911	0.8955637051530269	0.8099966878032624	0.8761040371239206	0.9082084430285088	0.7830896990681459	0.8863909689712044	0.8528274891841411	0.8764376470427546
GCF_003020765.1	0.7692225538969736	0.843295702700618	0.7400806990797457	0.8880680467931	0.8582017052294515	0.7362746454308776	0.7048459731808747	0.6729566897451087	0.8414392054129153	0.8169424972995694	0.7022681119344515	0.775326354735567	0.7611923053261955	0.8024836779693886	0.7134376989801288	0.8580218326579264	0.7585160762672194	0.8356002169712894	0.8271986689429707	0.7406512323925519	0.8454875873873103	0.8447890197788005	0.6761544243499995	0.7371190472249816	0.7384103199389682	0.8452958482225249	0.6739984517218583	0.8787746305976359	0.7201217137733986	0.8423772908380219	0.6928825735018348	0.7585335638783399	0.7170292171140008	0.8502454667271655	0.6842805425031704	0.8015540240710721	0.7151939547826587	0.7283430769514222	0.8274575480433081	0.760471878203785	0.7602873214507098	0.800737415087499	0.7432893634415868	0.82119323591693	0.8439439934271564	0.7183841946970693	0.8013638463001368	0.7892758473918633	0.8580602429466375
GCF_000321885.1	0.7920315924696073	0.7696384732845573	0.7686613366204644	0.7849613750549682	0.7792976527252141	0.7697451203761734	0.7350529599761775	0.8382610291444341	0.7709719081865493	0.7820296188058988	0.7273916822193676	0.746273065030488	0.7844617265056111	0.7671741637032856	0.8419915998102513	0.7813727696734453	0.7928660713358241	0.7666540860032618	0.78126646883862	0.7678206251320104	0.7710093039199731	0.769971572317462	0.8332697375027268	0.7655249426079369	0.7663341447284134	0.7708472557418032	0.8535205659220991	0.8051446834001031	0.847202418257428	0.7690470666855954	0.7228307877688251	0.776890475514451	0.7534717437145736	0.7869468114943404	0.8118596413472159	0.7675626638227442	0.7759476182726633	0.7523467554007403	0.7709795258359504	0.7746830884720727	0.7689933968829964	0.7603636388818675	0.7990519489063479	0.7657247327763216	0.769828914519586	0.7572376325730689	0.7683819073901587	0.761549914647701	0.7814098191500781
GCF_001542895.1	0.8132126080512673	0.900193354899394	0.7871034166110769	0.8932029926398142	0.8762654244317976	0.7756451675928536	0.7562123373125413	0.7323137136142504	0.8739285584697959	0.8916881117788092	0.7406148560200291	0.8339098160930448	0.8024141102325283	0.8688797696767044	0.7679859829909094	0.8757905849910266	0.8103743870000754	0.8976150569807329	0.8722922638502396	0.779923258131233	0.9083204011398938	0.8999135450305488	0.7323552315374331	0.7884954881530875	0.7765463507489972	0.9008272882306806	0.739720650666101	0.8892214586955975	0.7611334323250875	0.9066495663993703	0.7377724482875078	0.8114974642666749	0.7745182525350356	0.8921308533293886	0.735272650643772	0.8685525107527932	0.7720599728144826	0.7834875195029571	0.8824610150190215	0.8103914826155035	0.8416269164533785	0.8670215809466923	0.8022044272759498	0.8609310062828132	0.9075210938960977	0.763250497517298	0.8682249029387712	0.8539985597816228	0.873242989402114
GCF_900148715.1	0.8528407333585346	0.8288590243650985	0.8228694141837635	0.8430261778755284	0.8536748112764471	0.8440403163911704	0.7935950691318144	0.7769707865104185	0.8298853339748216	0.8509663848700414	0.783668825961946	0.801965918072786	0.8241448732487944	0.833201599138573	0.8161373672634799	0.8504609264923193	0.8339443938508769	0.8460753949162056	0.8445611676231715	0.8424981671764207	0.8299401038981866	0.830542215081847	0.7620848225024915	0.8233437288795721	0.8396325904670263	0.8302801785857475	0.7717024926400678	0.8637478235219996	0.8028887733828196	0.8296537252139249	0.7812593073072385	0.8510372635943961	0.8374210310778148	0.8614607317548141	0.7651809340527166	0.833022254487554	0.8497134781263961	0.8214704543111447	0.8238047985612335	0.8343553472627926	0.83539740770015	0.8340324552962873	0.8455978584601991	0.841152903307101	0.8292399080151666	0.8328600925575907	0.832648172331237	0.8214450382029165	0.8519425782100186
GCF_000396765.1	0.8960274181540315	0.8680422054730598	0.8672591963925707	0.8845122011993555	0.8700446549248024	0.9566045343549954	0.8437289051917202	0.8176823384260384	0.8590666712977715	0.8779166521944641	0.8373912130826697	0.8357168421704377	0.8721373354133034	0.8569872045594233	0.8369623325062784	0.8861907250044927	0.8815274038076742	0.8828869099305485	0.8709771681498787	0.995334036053151	0.8675468786101853	0.8662564615238247	0.814377768280657	0.8665996414920816	0.9879645388250182	0.8666785464572804	0.8165285892698309	0.8920746191797206	0.840835848979672	0.8606885647451106	0.8276447509698892	0.9074323946788606	0.9550596581942618	0.8887175715694462	0.8132108053742965	0.8564091973741635	0.8574953676367321	0.8642189012502473	0.8682245552251698	0.8910152539531765	0.8634789312416847	0.8576897985318391	0.8911923182052254	0.8693246943093286	0.8652884599411951	0.9063043179515214	0.8568361902719617	0.849646777581627	0.8880429152402108
GCF_000395745.1	0.8805657282725308	0.8495366551635581	0.9292956232962146	0.8738157620965449	0.8604931629568582	0.8337381028666867	0.8002503860176647	0.7968058120077193	0.8472567576494376	0.8565006929065655	0.79610460398703	0.8236760327098528	0.8956560074804942	0.8327380424603534	0.8192515337379969	0.8603080581695327	0.9098942394613027	0.8569313088144851	0.8572259221591979	0.8322099286110182	0.8504448696830504	0.8503830503361383	0.7727428961622196	0.8424369681107549	0.8310134593082097	0.8508323886748369	0.7887410366362645	0.8851657941896173	0.841482477394431	0.8471186355657654	0.7958142296832482	0.8773546547672078	0.8199548612791518	0.8789926908336745	0.7941246186187862	0.8328097529027716	0.8245711768531409	0.8449242253770892	0.8482250252487875	0.8780028747762582	0.8454300842615361	0.8287932616205359	0.8613791225114622	0.8582690794816642	0.850259411642314	0.8111931169279388	0.832971896218387	0.8314334776138015	0.8602988735808486
GCF_002141125.1	0.7870410483676569	0.7600999280208082	0.7649506849823087	0.7791981821461262	0.7663016012420203	0.7493778941282173	0.7210238239324913	0.8108056443823359	0.7595746653473291	0.7672644704303749	0.7144920915602291	0.7263661296603156	0.7827445480397891	0.7442894541212723	0.8409768941737311	0.7642767439782747	0.7992451456187935	0.7579162782543614	0.7676076780052156	0.7498505631065343	0.7594779064337934	0.7607054297933169	0.8094500081756225	0.7616039054190049	0.7491644850959245	0.7593605820368932	0.7952992699253405	0.7885436772095673	0.9787784440020431	0.7595625283407532	0.7150655651209402	0.7841585093058813	0.7443366535912896	0.7912097729874061	0.8380184988208561	0.7449269841055784	0.7565218710544193	0.7580332655121901	0.7562963250155506	0.7824997850738419	0.7582726342529925	0.7391986541408264	0.7736077420616392	0.7695448791103574	0.760002157690058	0.7408772695780873	0.7442749571411955	0.7384053659054628	0.7671356833050418
GCF_900179095.1	0.7802700716078675	0.8530205170957293	0.7598737972154274	0.8817456266757838	0.8525029446119071	0.7560453935559124	0.7248261397288965	0.705478072070254	0.8484064482020969	0.8753786687643863	0.7298526338888176	0.7956440969143863	0.773099161989738	0.8417962148960952	0.7391640404353095	0.8634614398703228	0.7819285893651753	0.8541892186222906	0.8448974047250286	0.7565521900826582	0.8531135821795712	0.854012558235068	0.6983767163568906	0.7565979062641944	0.757203645669551	0.8513988988278044	0.7038355549764839	0.8895297862148079	0.7437330462357132	0.8487101342651597	0.7197846245378992	0.7832684000283441	0.7514140178221268	0.8646356926474992	0.7009560886280018	0.840459343130311	0.7491471483062317	0.7515668404861198	0.8178001177518218	0.7831900294314246	0.7824376717009979	0.8486797656588534	0.7765938375240378	0.9991447808611166	0.8518750002040901	0.7464574041111256	0.8412871325602727	0.8251261358430211	0.8604092316644641
GCF_900148565.1	0.8203894157870857	0.8008527307909056	0.792528601111028	0.8220072910782106	0.82093202521332	0.8114053000688473	0.7621630656300001	0.7488500867282745	0.801543605411405	0.8247985892841331	0.7514800778941401	0.7736666600313417	0.7920261468415738	0.8075840392518373	0.7864188395640179	0.8206550575934775	0.8010418375548873	0.8158793395883857	0.8179262229647685	0.8145514737628952	0.8013050769160016	0.8015068823193069	0.7344807183174097	0.7905194704461478	0.8078884633891364	0.8014701592272089	0.7454787695910832	0.8405606895429794	0.7731995560281127	0.8011722560128057	0.7486884364817493	0.8218171546948242	0.8033447529565522	0.8348075195164358	0.7381756791541196	0.8071917542586775	0.8173973417972624	0.7880298507257787	0.7927578630317899	0.8070966860669843	0.8087080404352133	0.8061274710007694	0.8122797901498371	0.8193374879620331	0.8008942587735586	0.8012306011124009	0.8072593659329141	0.7929665325644594	0.8217461109559056
GCF_000321785.1	0.8700039769866929	0.855013114122489	0.8542656109144693	0.8711963634518826	0.8513543573193052	0.8640402708040573	0.795068465546559	0.802330989595621	0.8478172870848688	0.8671988000214282	0.7927908335600914	0.8218253198174914	0.8639129078939106	0.8494095008473713	0.8154522075114317	0.8746280665990945	0.8716501159924888	0.8729826371359736	0.8668756033330057	0.8657335943977349	0.8536593066987569	0.8550414958294855	0.7729747257351482	0.8444856294548193	0.8609097685223455	0.8543684946023314	0.7863201591362311	0.8751907339402998	0.8143396445971696	0.8474245552143049	0.7843674976948732	0.8725498161042772	0.8423864474510921	0.8793007598847277	0.7795621199290316	0.8507086734851352	0.8265902536508631	0.8431804257043186	0.8480599506796886	0.8770050345600499	0.8550571057683336	0.8506380739889815	0.9073337266564895	0.8555811030337561	0.8541903993909286	0.8341493665380384	0.8491728683652882	0.8551695682823072	0.8763228092781219
GCF_000294935.2	0.8382251807302087	0.8942470695078921	0.8280864556167049	0.9092664668714234	0.9068266573240099	0.8072080048220466	0.7778709625101322	0.7492739372523111	0.8934038432441673	0.934389133123381	0.7684919133477943	0.8535450783775652	0.8323103100734646	0.907682872501872	0.7942355901162087	0.9926581040468191	0.8396683544063838	0.9839053311769396	0.938080442100511	0.8104457549595712	0.8943383429585868	0.8943895965116692	0.7444504864348345	0.8134760335226321	0.8072722472892663	0.8943509808209906	0.7588422032989736	0.9360920850823023	0.7846873340183523	0.8931651280654276	0.7590437069939686	0.837392486018487	0.8029076210873968	0.9065107107639131	0.7508094375343811	0.9078282079195165	0.80188360318095	0.8102351239195067	0.8894667980536287	0.8355954521950036	0.8654952304356236	0.8974437465926041	0.8284227631773412	0.8974697244208787	0.8940553952614335	0.7980855744768539	0.9072331752313343	0.9184928085297146	0.987777782848525
GCF_000395425.1	0.8952320306934995	0.8831214367280412	0.8768555339905098	0.8982270581847996	0.8851717905800471	0.9738394840769459	0.8477526420148561	0.8308351243089022	0.8754106716835602	0.8935746549709254	0.846679773568291	0.8433806649418869	0.8812965683852528	0.872077606694516	0.8443917251778035	0.897948539704717	0.8921339895177853	0.8875746801520482	0.8819611974158064	0.9961923089983217	0.8812607043617902	0.8831977431609406	0.8174051921186137	0.8795178654343686	0.9961087534542968	0.8821538711588772	0.8218057841039202	0.903911505903638	0.8487602684612923	0.8748265459397156	0.8425470171624614	0.9131029972785311	0.9692359169801271	0.9050656407012408	0.8224112756489766	0.8680871617860436	0.8698719692515599	0.8736529530017234	0.8830424595699904	0.905219398163533	0.8709753602712846	0.8754968979527366	0.9008298706109971	0.8828867944468757	0.8809264821856909	0.9141174913039282	0.8702859316500389	0.8670375668015129	0.9002594800250743
GCF_900179215.1	0.7836640743192134	0.8473683208312321	0.7645707918347622	0.8827790122289461	0.8532464095856447	0.7600341837913935	0.7282431264708354	0.7096262239452009	0.8431990933350143	0.8802920527609682	0.734616637249958	0.7993074597621449	0.7763545475079845	0.8462875194360396	0.7425437179567994	0.8653804736090099	0.7839631660783325	0.8539650834173811	0.8475725305723651	0.7601546741048916	0.8473384444864683	0.8481743255168936	0.7019936386367457	0.7592183297613044	0.7585919114557068	0.8452638442385275	0.7073040768406454	0.8928345362665995	0.7462598756093461	0.8434824261430492	0.7215455722600437	0.7865650345646327	0.754484734829383	0.8699896384896622	0.7034198237098672	0.8475124495713565	0.75130799293999	0.7554956058791393	0.8205951761850732	0.786834578290469	0.7862922077239872	0.8441360943015633	0.7809052729450328	1.0031695190368128	0.8539004060556395	0.7495124574508321	0.847752116952429	0.8286092594343587	0.8625297450201714
GCF_900179835.1	0.7477299114803921	0.9992782146277456	0.7365949563878318	0.8681745212579401	0.882214138420726	0.7236262847513689	0.6992426415905434	0.6720006407526842	0.9663920837008223	0.8561632242374715	0.6908055431364531	0.8060571777910364	0.7473453972963866	0.8564889193274224	0.703574918161678	0.8226541740751089	0.750103637366519	0.8397257903893981	0.8362858119897717	0.7246894085896527	0.9982707812083006	0.9992203341362557	0.6740708851428913	0.7212810298097045	0.7230280820501332	0.9807020184022419	0.6681967974254758	0.8730830998038007	0.7053739064106868	0.9928293892732118	0.685423596030462	0.7546865208224286	0.7168395624735432	0.857675000101682	0.6781203294745296	0.8557392887457486	0.7098538564520009	0.7270740848390344	0.8347505710614438	0.7603434784798768	0.7759067604726928	0.8488518231259783	0.73502498716461	0.823107519113859	0.9984713292896249	0.7111923037092635	0.8552934525275159	0.7907044556402348	0.8250585609783493
GCF_900148725.1	0.7946546524346754	0.7868880455927509	0.7634650162156538	0.7872576721467226	0.7818583864842628	0.7538167364165664	0.7309830560449685	0.8450107944643632	0.7867371147498792	0.7880869361654941	0.72104523544527	0.7472007633472834	0.7761894103361274	0.769755170322547	0.8552857281711562	0.7932661571296171	0.7899891439312111	0.7879527754162748	0.7938585863563994	0.7574726168327933	0.7875307851004905	0.7875318118409182	0.8344778066634084	0.754644631448101	0.7563805072645308	0.7875352343090105	0.8391501601030573	0.7987260204773111	0.8484685139780442	0.7866625049454664	0.7102648032012397	0.780193013510535	0.7522417166004761	0.7969590002012411	0.8064495042212722	0.7681294979786903	0.7863425041788336	0.7562925498345578	0.7801108742763191	0.772372673919561	0.7773574986960397	0.7678902674590364	0.7973809905170254	0.7773811137258767	0.7864992532174623	0.7504822257542093	0.7689152966526893	0.7654076091048603	0.7912978957297181
GCF_900178885.1	0.771932397412053	0.9990857690433758	0.7624631143096245	0.8697674117454721	0.8843458991529443	0.743303760033798	0.7231667225111568	0.6954419565319439	0.999829391036069	0.844630916480923	0.7157933074020658	0.827913827905087	0.7689413988963834	0.8602249642676197	0.7277786680522574	0.84459789539113	0.7757987785434138	0.8388813620228331	0.8622343947023813	0.743803284950962	0.9985626113854775	0.9995846464881909	0.6967886990176225	0.7463258372222141	0.742793228086703	0.9809342054785872	0.6916134525329928	0.8999023935434057	0.7299315136122968	0.9996186387865074	0.7086652843132017	0.7723325353236633	0.7362663830737779	0.8551497522608925	0.7007149713412552	0.8584311421250366	0.7336512422566354	0.7522511804230261	0.865654667385361	0.7861243438272414	0.8029854950007042	0.844485882674773	0.7601445158282709	0.8407172698680937	0.9986092293945972	0.7351368675611497	0.8578296403129234	0.8146561840893383	0.8426412339528025
GCF_002591965.2	0.7952793792002585	0.7893502429498875	0.7740170934167341	0.8061093072547804	0.7890604942585858	0.7683594429098495	0.7448371173341716	0.8527230230798003	0.78926103547402	0.7923046259695605	0.7447496659109787	0.7604382405054622	0.7837652930237295	0.7757334593008451	0.841522567910947	0.7918371647475938	0.7996235023065752	0.7891258194180792	0.7951877132506466	0.7688430598164222	0.7879717416003611	0.7890436361529101	0.8414769105414086	0.7694004309353263	0.7664119804937669	0.789660713062749	0.8231489887770673	0.8138117054959181	0.8594645092974209	0.7889449459926	0.7377651420031995	0.7915428503193381	0.7596164078537699	0.821453695525051	0.8161058127099581	0.7745860544832903	0.7673749997804934	0.7709169580250729	0.7844178421975946	0.7984441373303434	0.7848716062086999	0.7756168574032547	0.7970385927696287	0.7948077034518728	0.7880346082861102	0.7566820438345868	0.7742717210545448	0.7727941783341733	0.7917788637987985
GCF_001721105.1	0.7592877297486115	0.8425683334233406	0.7475397595152972	0.8736098958403244	0.8423370200911705	0.7369914345391074	0.7045001837083616	0.6675540441280907	0.8245652261454615	0.8689755129396554	0.6985853051416178	0.7853893009623696	0.754632119713546	0.8536270461162616	0.7093821124557391	0.9578266785746729	0.7575121423891202	0.9534129954389756	0.8508849998142626	0.7413342565055704	0.8420766755310763	0.8494471736226633	0.6688270478643786	0.7376600892725866	0.7392221566331517	0.8430169127193301	0.6741263395336337	0.8923312918865209	0.7044901944686458	0.8451714668605411	0.6959512674940462	0.7662901867894177	0.7217363046743086	0.8717284849725936	0.6792452005605212	0.849505860405994	0.7192808246866579	0.7253414837205048	0.8256453126897371	0.7593972992217446	0.7701313616239007	0.8287401040192018	0.7439586170771672	0.8186743841867838	0.840014834020978	0.7262233462891692	0.8495367646163648	0.8286143020315304	0.9607513406652272
GCF_000415285.2	0.8629232529875309	0.8403880943090827	0.8215191834860158	0.8574285484921861	0.8430488216965404	0.8184910472086819	0.799297666542828	0.8931911739722166	0.8405897211388929	0.8444859729334651	0.7787937114832081	0.8007053205213174	0.8347836152063968	0.8237482801044725	0.8892116577645932	0.8459795050061328	0.8511030667814197	0.8413753190091161	0.8479558213212904	0.817048668609503	0.8403074435771587	0.8404833069787153	0.8849804814027253	0.8271318770151015	0.8169381472361256	0.8406778395311802	0.8940850529177082	0.8604936496883185	0.8956357125921556	0.8404881609579514	0.7770003528469521	0.8560160405344605	0.8118780605739271	0.8549634738062478	0.8572683671773924	0.8237251303573462	0.8270194887266332	0.8243180625901954	0.8370037506324175	0.8447581691537087	0.8346839219405462	0.8199147566569525	0.8513106677395206	0.8394860009371914	0.8404974955334057	0.801241125152387	0.8238222099420697	0.8275250493332312	0.8457580888763598
GCF_900179685.1	0.7445866244717962	0.9964168509204464	0.7348644590778576	0.864671780483394	0.8797149472475624	0.7215460263807477	0.6974366054035213	0.6710090069098681	0.9640160879395737	0.8562676842243678	0.6883691018358329	0.8025797923760007	0.7443095800825387	0.8559625293559295	0.7028434999045805	0.8178600241812589	0.7470868954255817	0.8367818123950347	0.8352722796630365	0.7231892400581824	0.996868804957939	0.9972201859476963	0.6712432609030398	0.7200255617957348	0.7210309799344277	0.9798351039291266	0.6672334572172562	0.8693599837334027	0.7034385050472365	0.9908341097551796	0.683149610529311	0.7524819210576537	0.7153442299961926	0.8564547750802476	0.6756138157383077	0.855985017739274	0.7089512823532094	0.7260789973179479	0.8339167298892166	0.758243319935046	0.7742706658091929	0.8475306349563804	0.73348298519546	0.8215674840465222	0.9962609939303229	0.7089912617013774	0.8549368092044953	0.7893360086180482	0.8199998563242176
GCF_000321545.1	0.8667867987879544	0.924476547004638	0.85739203889049	0.9230363321518498	0.9118136211214198	0.8286905370345857	0.7946191582119118	0.7668370421961671	0.9205216369468311	0.8896975043850268	0.7910025706013664	0.8933223877485434	0.866846672483312	0.8730515350208818	0.8072467369737742	0.9206774528287255	0.8582475835012622	0.9130900850242543	0.9069014533077151	0.835133090929027	0.9236862863629003	0.92483506780696	0.7735850962108968	0.8356330002167717	0.8277332792786879	0.9049450983461514	0.7694884369827553	0.9267791594815227	0.8088398822291626	0.9210096436324866	0.7865149289288416	0.857409351766256	0.8145004712348373	0.9136188491049424	0.7857235862323684	0.8700073543653515	0.8070472782175528	0.8339107297629614	0.9293133316717782	0.8815990460605453	0.8721613646585775	0.8737047353961385	0.8509076455462807	0.8898006602697995	0.9236819581439587	0.8208059648627972	0.8706926556977576	0.8671979795873981	0.917711901483966
GCF_002158385.1	0.8057690552075418	0.8777723256119926	0.7997021595946632	0.9133366314834157	0.8868270229921784	0.7817958225819011	0.753173070984961	0.7256334059194858	0.8746381880133501	0.9231397896523115	0.7480482961944629	0.8344679954139156	0.8043949751766098	0.882951808522921	0.7578450773431857	0.9531597799323902	0.8152436290212147	0.9448491801165854	0.9162237434585199	0.7849017670387266	0.8785083679929974	0.8782761102056489	0.7170912195816138	0.785901281042663	0.7825399201462822	0.8759005023749366	0.7310881075957694	0.936574492993333	0.7569435680703271	0.8744790981416692	0.7407466080965334	0.8056475561916167	0.7760387158963674	0.9052707078626645	0.722487185545779	0.8820828556162081	0.7686581541278787	0.7797736359218218	0.8639838654676973	0.8149653895620934	0.8382183545408411	0.867469074808488	0.7984126589891819	0.8999888569963295	0.8769721773966185	0.7722678831783606	0.8831552019031713	0.8893160746554395	0.9465541939312249
GCF_000322405.1	0.7858453716766389	0.8597367667595156	0.781375170902714	0.8863152058648515	0.8534225878546383	0.7539283656419491	0.7254006525095684	0.7024835207047805	0.8595859726367164	0.8454997216483487	0.7226392351358106	0.8085844104226038	0.793469574523333	0.8314326449126646	0.7394735790172579	0.8843360330031137	0.7974259703228067	0.8784037142152384	0.9025187493317448	0.7572490862168647	0.8624591856532392	0.8634663214001235	0.7029719766672093	0.7697126754484744	0.7541851056355079	0.8645075808170376	0.6999687687172392	0.9261420786124861	0.7448618690086554	0.8624929843359355	0.7162646085868803	0.7994902898659525	0.743623017292901	0.8725545921847696	0.7158960729505568	0.8319175260144236	0.7543004761389425	0.7574639028443867	0.8421838758834375	0.7846087948722199	0.797441894702154	0.813140407852604	0.7739677346075436	0.8331216040854807	0.8594098295018952	0.7435047219034638	0.8303764360784038	0.8102730446080864	0.872843180937023
GCF_001696275.1	0.8029701042596028	0.7791171274871218	0.7799280117360696	0.7862171786220388	0.7814791755368274	0.7753675901618416	0.7413186532617587	0.8351719081739557	0.7792907865149308	0.7789819801122971	0.7296100409863833	0.7503578374423128	0.8005959321709946	0.7670743909631693	0.8749416084891094	0.7799012675326084	0.8057782456230437	0.7826947887314903	0.78535851139624	0.7743045972215982	0.7795357634186366	0.7796930193349894	0.8362538003513118	0.7839688825843887	0.7740343024719489	0.7794976083550318	0.8154607170441879	0.785335689675953	0.8836024513380303	0.7793621043908276	0.7272294502889444	0.7946854632060381	0.7714119441752194	0.7913567013485497	0.8935591399919981	0.7673093833642496	0.7681224071494744	0.775626117461968	0.7754560243279538	0.7908592591641688	0.7818161525004403	0.7681405932078281	0.7981219150561307	0.7781810803659748	0.7789199335602668	0.7603016888786192	0.7670273211650773	0.7675080036486225	0.7816588965840877
GCF_900178785.1	0.792043024163171	0.9135862851210349	0.7816850681142884	0.8895309779705094	0.8977070520998885	0.7681997367449747	0.7379584421100177	0.7116386698374122	0.8884951486581915	0.9104100340276502	0.7271090317372304	0.8240037347832022	0.7920534734663541	1.003086252256291	0.7489821198939565	0.8972702038119732	0.7920511139462805	0.9042540461555834	0.879152797463853	0.7657842623381833	0.9142900962515653	0.9182638651298326	0.7131201113693475	0.775992220325243	0.7689230981846864	0.917724546255863	0.715261544373303	0.8896647964661131	0.7440645429862424	0.9106453118864194	0.7258911823049478	0.7957478077530459	0.7637675468238332	0.8832485872373559	0.7174649990477651	1.0036451214394422	0.7584613232525648	0.768999951124227	0.8635860323153128	0.7927835763919905	0.8324707040302288	0.9406024528896537	0.7883126229267824	0.8716781749449305	0.9139122359654903	0.7592578298145586	1.0035665831284202	0.875682954658451	0.8955804503649671
GCF_900179455.1	0.752134025966472	1.001332116494125	0.7434904423644657	0.8712980738682937	0.8918624246733011	0.7245411326530709	0.7054546282196898	0.6792289403730875	0.9746638650282119	0.8568104376732913	0.6963586813753739	0.8086794312551705	0.7502085581056	0.853971708172285	0.7107511663922246	0.8266443530304702	0.7567205656468842	0.8427887577460488	0.8420727530333785	0.7245468227567478	0.9977441900089998	1.002231785108809	0.679057921145911	0.7282283198356698	0.7244583100328856	0.9841451583381989	0.6747362874033433	0.8740486067623089	0.7116426159682644	1.0020531790767302	0.6907185241641317	0.7606609624431029	0.7191886417943805	0.8583157862126891	0.6841663697802387	0.8529190389920677	0.7170074353849213	0.7345904879801302	0.8390146384239424	0.7678393443483204	0.7832961948696129	0.8501005409708012	0.7416149209692017	0.8191119202298043	0.9977163717243575	0.7135143439610772	0.8520554077006702	0.7959528821481532	0.8247729411545284
GCF_000321765.1	0.8948342137328357	0.8326747502819257	0.8250283671353208	0.8549254075266302	0.8422525425681597	0.8373985329390446	0.7975564113217165	0.7836287588636387	0.8316367749796629	0.8373112494457499	0.7921207444932844	0.8040412257395531	0.8450159379658756	0.8227321129937191	0.8067187341798668	0.8583476187317359	0.8577942413842464	0.8475279569029024	0.8477891091148406	0.835936708993342	0.8327264221099563	0.8327791413399064	0.7688698184154206	0.8337127255841884	0.8375744964615272	0.8329777985706455	0.7897005477912039	0.86603345401731	0.8096825324781879	0.8308383055830013	0.7880941823806049	0.8813373925976615	0.8261672421558325	0.8639187495417616	0.7754132873407512	0.8213855032591656	0.8087587239851548	0.8397272565401521	0.8354370982777221	0.8631635727577743	0.8240169260150197	0.8206977093320019	0.8650694951173614	0.8351378904627073	0.8311123757519473	0.8153018437765124	0.8214633601351847	0.8182038453615806	0.857803318867549
GCF_900178675.1	0.7462805589204017	0.9988534147904173	0.736913286247735	0.8689066739080379	0.8811799847831092	0.7226590265194366	0.6989023441019532	0.6722030203525914	0.9654626009870957	0.858444122976504	0.6908171195026479	0.8066100246273363	0.7466287579212927	0.8523041826427334	0.7037092422589074	0.8258620193414691	0.7499389947842104	0.8415944823754368	0.8367944668582126	0.723631042957683	0.9988934592397561	0.9981394973420497	0.6733790132046572	0.7207966467779235	0.723864739861246	0.9803957392705903	0.6677799857842205	0.8748495204677191	0.7054715108770736	0.9923283594790218	0.6845811350599165	0.7549257801159287	0.7170340327763818	0.8584153410285417	0.6776449984482776	0.8510922123557149	0.7097105912562944	0.7270892565747981	0.8338408758722181	0.7605467068445975	0.7764665653875802	0.8431293110352491	0.7352580113926458	0.822193885212586	0.9986059526073942	0.7105458934417203	0.8507152314068617	0.7911096942606293	0.8184325226000861
GCF_003020685.1	0.7618251481844033	0.8537546245625393	0.7375051279880196	0.8670447448003842	0.8447290532039107	0.7316036847152056	0.7002483617777192	0.6751544176620874	0.8497937713028261	0.8370060611021839	0.7031272212819392	0.7806867707751081	0.7493117638622834	0.8078790891505989	0.7127361256874941	0.8452764551847435	0.7547276690767559	0.8317276312710256	0.833181433449573	0.7354726794233407	0.8535596594734756	0.853737440139625	0.668011321722704	0.7264296111977449	0.73440662031455	0.8536627660109611	0.678138570812164	0.911680814654126	0.7215917274812979	0.8518821473529896	0.7013053600089734	0.7697962208642015	0.7138140576702984	0.8561713793123918	0.6761957936906923	0.8073035672049974	0.7175455769951193	0.7228021357425686	0.8348836286502448	0.7566788821876582	0.7694103524587629	0.8027878133071796	0.7339048351654532	0.802948097106362	0.850883263715591	0.7183913630465545	0.8063428017420631	0.7732199827968305	0.8434620925690494
GCF_002848625.1	0.7895801205447481	0.8366775572551819	0.7776335012132117	0.8799448247721959	0.8505252919488804	0.7617625015715389	0.7335881798184845	0.6946422787654966	0.8375079145459691	0.885067310594235	0.727041806670342	0.8065465680676943	0.7809107486112794	0.8580248217054616	0.7354415398904487	0.9781530917652012	0.7859958748525515	0.9606895993850938	0.8784913746473987	0.7670789323476468	0.837779827320769	0.8373438572565138	0.6960616179687239	0.7691860127029072	0.7657927881715019	0.8377723554046156	0.7014777825821837	0.9112186922652349	0.7339952368158852	0.8373890136193539	0.7250269882362802	0.7973015337244935	0.7467608431310188	0.8773715618221469	0.707332191321337	0.8564014667046543	0.749521878582662	0.7546875715720229	0.8616451275147464	0.78991798110125	0.8049102184300985	0.8418299307418345	0.770857447859832	0.8429890523433716	0.8340818785566727	0.750866823490275	0.8568884407183045	0.850513271909851	0.9755652098487652
GCF_900178835.1	0.7932480504941647	0.914241631864396	0.7817298444878698	0.8891041054487732	0.8951172096877116	0.7675421815655443	0.7385307570720046	0.711638987217687	0.886962202526124	0.910528191103316	0.727526958346157	0.8259988720794493	0.7912827854581175	1.0037178229987247	0.7491259964112844	0.8951279967342217	0.7932396231140787	0.9038365142198556	0.87928789312464	0.7732053809833135	0.9151551598657147	0.9154389940270101	0.7132867085720951	0.7759463020824731	0.7721715099943671	0.9147037893883104	0.7156231154271283	0.8885367742213859	0.7446871267724045	0.9081762778689246	0.7255660755477544	0.7998706228609203	0.7642052761467052	0.883111226922041	0.7184729182769986	1.0034518548832116	0.7585167945886782	0.769373282710623	0.8565761037929616	0.7946766599663376	0.8321636691599351	0.9397095115793888	0.7883632039011353	0.8714989713539867	0.9210630904011804	0.761698299118732	1.0032472380947244	0.8756179376448034	0.893585111988083
GCF_002777275.1	0.7759014776818818	0.8320003236171736	0.7631867627835154	0.8741906385450987	0.8394432000896954	0.7539948883775568	0.719625534159449	0.6815597455910345	0.8290559169705356	0.8792086158613186	0.7121116275395667	0.8012627440188157	0.769155206286837	0.8552797377426811	0.7222759460705995	0.9845762653558897	0.7717145212376956	0.9521728217633824	0.8690592678097743	0.7579942360468761	0.8326902397570068	0.8339241894918701	0.6845512933220195	0.754200652840314	0.7546666488294996	0.8374725116514923	0.6908557763117326	0.9072155162968003	0.7196682159520333	0.8282029181605294	0.710032960536542	0.7818989065816598	0.7368584671757904	0.8711283791875934	0.6941804968415474	0.8516747188735064	0.735747147964397	0.7403013589373125	0.8501260705485438	0.7759954413297353	0.7923661384317053	0.8306857881097445	0.7598375161490066	0.838189502062741	0.8310004866998438	0.7398385481565288	0.8521951819263631	0.8391380571248016	0.984432930977808
GCF_002158275.1	0.8187906477638627	0.8945883713861698	0.8151844505386311	0.931696662277846	0.8934720694673244	0.7970183006275854	0.7675090274999983	0.740134587451998	0.891313222517326	0.9411080411474239	0.7623429578638907	0.8564975701393697	0.820339199350116	0.8908350034408445	0.7736459436113156	0.9614176005203463	0.8306593316871254	0.9607853496179394	0.9286534187861194	0.8015593235224094	0.895258358370652	0.8945074103373537	0.7322552935146769	0.8003665202735386	0.7985586188868404	0.8918991609553678	0.7471644764873334	0.9564467293451555	0.7705474682176425	0.8914188835471368	0.7567117052523823	0.8233635748008049	0.7928999218520045	0.9263865094192691	0.7377932350868719	0.8911804601194793	0.7847211406451223	0.792542458238164	0.8735137987129937	0.8317938155364253	0.8491280563653566	0.8824658265471279	0.8140523680763724	0.9088392312542581	0.8945334825395148	0.7894800036501083	0.8925046535450305	0.9021067711567344	0.9552405469399124
GCF_900178875.1	0.7888506355932203	0.91889448347994	0.7764716530787384	0.8840283737395409	0.8906213124865908	0.7633105824930273	0.7351104913108775	0.7077954033469213	0.8912388033683759	0.9050907798755632	0.7253881945934348	0.8191475809912035	0.7871255497747265	0.9982527891010513	0.7448616176786097	0.8936796020167346	0.7882110196309805	0.8995222993992705	0.8734965002145463	0.7663336730315383	0.9192803314739326	0.9125543070156619	0.7090572033898305	0.7708498712722591	0.7640943467067153	0.9128902059643853	0.711582144389616	0.882327759600944	0.7400735491310878	0.9131017351426732	0.7212531511478224	0.7924325520274619	0.7597243080883931	0.8769007455481657	0.7135992142244154	0.999434134305943	0.7547773412357863	0.7650427081098476	0.860853692877065	0.7906900343273976	0.8269765071872989	0.9395418767431881	0.7842854939927054	0.8634651228277194	0.9108013972323535	0.7537599227633555	0.9988226775370093	0.8707120923621541	0.891474468998069
GCF_002140455.1	0.8909741056059481	0.8525458016272436	0.8784369485521603	0.8622280125310235	0.859686955317008	0.8397063009776378	0.8143996368990515	0.7887632090417331	0.8512736494567738	0.8448154747967028	0.8050962574697449	0.8294096615014498	0.8702953189779055	0.8371601926772958	0.8139674082262713	0.8651367166712186	0.8773343685655023	0.8643711163009019	0.8679050727699184	0.8452159537840033	0.8518198883637763	0.8516228959970502	0.7890229791956578	0.8575019996889974	0.8455017009533203	0.8523022671079392	0.7748265402836763	0.8821812466874795	0.8299901756370953	0.8516741284440742	0.8029253727250719	0.8862910269976956	0.8307907728198158	0.8703364492522768	0.8016221924528832	0.837734934142854	0.809095635464543	0.8879914391302607	0.8536602877459564	0.8810050651572097	0.8519887389638273	0.8334696525321637	0.8629149602714021	0.8542368331709168	0.8504932566193585	0.8327422961011747	0.8368477469088254	0.831718368744455	0.8681038690960468
GCF_000407085.1	0.7802595175510668	0.8336007069148627	0.7650505537478445	0.8643399303954848	0.8443735497727272	0.7524193099779473	0.7228489001450786	0.6893545245812124	0.8389975185088803	0.8787592416522216	0.7118078311793189	0.8006792290689325	0.7702804833057222	0.8509634720159286	0.7288045427719937	0.9770412518326653	0.7742655112376828	0.9592625604307986	0.8788557902631685	0.7554887245928494	0.8369584885730563	0.8406426812636231	0.6855916863333843	0.7520014654928231	0.7535855660466029	0.8376512728112078	0.6973415244066576	0.9036384120247138	0.7248361391041696	0.835770173384681	0.7125166002868325	0.7778921583985463	0.7420217918527039	0.8642708757598407	0.6949799198071074	0.8487434933589262	0.7415617473124639	0.7431119599431961	0.8366266426851	0.7758809421354123	0.7934364847609846	0.8333459080972315	0.763543819961777	0.8431916285320966	0.8324411644913391	0.7435892681423472	0.8485884401261142	0.8538222060526388	0.9683537950317748
GCF_001543565.1	0.7937716499302429	0.821092668332352	0.7957735225000132	0.805702651304168	0.8134986154654105	0.7531815119542096	0.7357766920763245	0.7052791349045944	0.8209328633342351	0.8219848576475643	0.720477518553294	0.802546336818541	0.7919557744640896	0.8181614733357735	0.7517548710685318	0.8215667785964744	0.7901488507301961	0.8090973471044131	0.8341011930338282	0.7581808886484078	0.8211994260281893	0.8208629072043542	0.7133280683885821	0.7704934990531056	0.755258645384089	0.8217325514160977	0.7054860193834842	0.8340769902021633	0.7446229928227	0.821236559139785	0.7296931611417902	0.7914621030072516	0.7534732721167465	0.8208244479102015	0.711677634196413	0.8184280360297277	0.746457434844651	0.7691215631979036	0.8391907501419016	0.7946691439756831	0.9962200481669504	0.8171071582029696	0.7828210290115696	0.794308422320183	0.8211500257279416	0.7480863185702691	0.8178657346255657	0.804298555521959	0.8166280747542584
GCF_001543665.1	0.7769132430348527	0.8236449176362828	0.7709033495126987	0.800064614182006	0.806815860231972	0.7310287823583272	0.7160464899362282	0.6892667839533487	0.8232944131324936	0.8099549088543053	0.706121661210609	0.7825623041120375	0.7717831610019523	0.8136368198849016	0.7359778026724193	0.8117468066489995	0.771258372490754	0.7992871138600648	0.8248074565153333	0.7379052546950982	0.823173382571793	0.823605219612373	0.6956904406190181	0.7511856960596646	0.7343424377362315	0.8233909148328923	0.6912332885036137	0.8289941456710919	0.7281085569897408	0.8233854281141405	0.711856250550689	0.7761054043856956	0.7321451682502306	0.8119962909781238	0.692425520213556	0.8133950815116621	0.7318359755111604	0.7482664389355637	0.8222006196119211	0.7727940082449245	0.9669350963128928	0.8011729313698626	0.7672333801640916	0.7900820135354124	0.8231349755405305	0.7266787826326632	0.8152134446556293	0.7904296133057448	0.80663415301684
GCF_001298485.1	0.9623516861930396	0.9144519780292831	0.9368522660168804	0.9271144132583146	0.9177128311147895	0.8989683684033133	0.8654295536386619	0.8450950946086685	0.9139423239526142	0.8986900218595337	0.8607101024634057	0.886036527930093	0.9411440898204082	0.8889684966915248	0.868982748345568	0.9199252196352494	0.942379932924703	0.9159074661017839	0.9132312962590768	0.9029394716780448	0.9144694718763084	0.9149938985349098	0.8500198069223541	0.9065183240272546	0.9052513807504705	0.9151093579252764	0.8264073897119852	0.9323400197408345	0.8822380306126772	0.9138824561205723	0.8530617925439669	0.943219637581915	0.8864077862391845	0.9327256618797022	0.8595193546092205	0.8888650886179977	0.8668827091982259	0.9358430654196016	0.9114939628733916	0.9411491435984377	0.9084181558141967	0.8921527656022762	0.9215327098007917	0.9000852533478364	0.9131430495196384	0.8816506261047851	0.8898820642583989	0.8826155089562665	0.9218888067757945
GCF_000295495.2	0.8199105986935301	0.9060138191586351	0.8163557968050995	0.8873805246060392	0.8782909995767754	0.8109055759759571	0.7730995269653295	0.7579318968415746	0.9016742510759783	0.8972722867716088	0.7721183018101678	0.8562212776820838	0.8170407290445855	0.9142715134150093	0.7815515408836089	0.9054429828674238	0.8280820078890218	0.8998098519712036	0.9049156456564921	0.8127927942703868	0.9067297712340582	0.9058408924870314	0.7486095447678629	0.8031017696638127	0.8114368352351108	0.9039682927359745	0.7555822334067945	0.8951390490887121	0.7761152254981625	0.9016496491371315	0.7643501504818593	0.8434150771377747	0.8064080563149076	0.8919065682541573	0.7511824084014551	0.9146961642724939	0.7896113499796945	0.8084607137343355	0.873866216082751	0.8411620387091897	0.8642828695273611	0.9054682979059472	0.8262700216104857	0.8918445285822829	0.9056401549280357	0.7940824849527054	0.9139235207727718	0.911501477720805	0.9028765371309219
GCF_900178715.1	0.7866104228675623	0.917710428230499	0.7768073096827823	0.8851104764969298	0.8897008151663851	0.7634787359558094	0.7348507092483845	0.7075252058026975	0.8901801276378946	0.9057721958544499	0.7242431555519803	0.8221321695760598	0.7870250449145952	0.9996085056176762	0.7449511302389188	0.8945348322741533	0.7878884777304052	0.9010032043547046	0.874467728528142	0.762168838656048	0.9178344461427077	0.9179068457887539	0.7096338454937924	0.7713726436596681	0.7611696565039016	0.9178548923390448	0.710850561767624	0.8840854852117019	0.7393518890944681	0.9110992679591344	0.7210384656637975	0.7919170487759097	0.7582709891936824	0.8802751186549754	0.7136201834124366	0.9998766524548843	0.7540594079317835	0.764865055104175	0.8545233019601534	0.7919917947067814	0.8277565494864988	0.9392550210495267	0.7845611106641998	0.8650034859088837	0.9091810125224573	0.7546506717078272	0.9990380232215161	0.8710200305687394	0.8931069503660204
GCF_002174445.1	0.8247519869781493	0.807911228234219	0.8095784995948977	0.826733748039931	0.8098893281819017	0.7985519561515687	0.7830782574122	0.8961938691715521	0.8084453847812613	0.8128962011913997	0.7751186292495924	0.7808962334092038	0.812620885411156	0.7921548914864086	0.8726759705338892	0.810824376722783	0.8331527793896849	0.8077889470233128	0.8115218189586401	0.7978211977774109	0.8090743641834672	0.8076809441573928	0.8925386128551235	0.8055790985531643	0.7988133596982363	0.8083479991462282	0.8820934543307135	0.8339131927880445	0.8986768367534851	0.8085413059706547	0.7712308921878781	0.8235083065187235	0.7933264479980845	0.8291691211385772	0.8580582402708639	0.7912106901602799	0.796024322977628	0.804026053952374	0.8041281990357357	0.8184977057628499	0.7989488209198988	0.7866537014412708	0.8226201202383092	0.8120105776908548	0.8061703684801507	0.7825873020115259	0.7923460016423758	0.7851336068673714	0.8122712490147027
GCF_000390465.1	0.8471082259623647	0.8488316925424862	0.8362678861075835	0.8664309914429745	0.8681056543578013	0.8288364822736373	0.8030329386395002	0.7687047890688156	0.8539062279403076	0.8503662192183954	0.8066949565246492	0.7980267283730915	0.8285882807758528	0.8404207294265534	0.7909376473914267	0.8703952434553414	0.8438038692243041	0.8641595294211153	0.8596999202060073	0.8350443084991235	0.8487027114270644	0.8559493585281094	0.753251108453248	0.8095600802750574	0.8338758093129246	0.8489010634667266	0.7668045835008054	0.887682896093162	0.7943674992688166	0.8545413727843572	0.796126174207472	0.8694090608187791	0.8193490497403471	0.8652642352448219	0.7661830339635165	0.8406396487251611	0.8033407503284661	0.8150968561027415	0.8590675641428316	0.8678989359755173	0.8369124430870828	0.8352576502359832	0.8447858686895554	0.8390622445433145	0.8464347353812978	0.8119936401852169	0.8402669978808751	0.8315070885580853	0.8685922966203113
GCF_900178565.1	0.7696150046745998	0.87709755923607	0.7604526600360607	0.8981863456505891	0.8672875154784598	0.7531046474590154	0.7225056242034866	0.6977917235864136	0.8429127936227938	0.9854153132595015	0.7253823506346774	0.8114795390654221	0.7762972458103677	0.8788947871354756	0.7355080145908184	0.8997944596069076	0.7845104708130383	0.9085511451559238	0.8523846267791152	0.7575940059270763	0.8774841778432684	0.8776248837804458	0.6918578702220088	0.7487356635656498	0.7552329861188429	0.8771327357203644	0.7080829429227656	0.9003550243153414	0.7345534087142801	0.8702016774342208	0.7164520417044653	0.7782242071656112	0.7478033253718299	0.8971339556021133	0.6934927699415974	0.8769955797036204	0.7441801474895124	0.7412998711378883	0.8534892974739734	0.7787318457875837	0.8076746698009237	0.8624960910535228	0.767818422215273	0.866699196846638	0.8756411236982684	0.7465066362535302	0.8776326290613914	0.8489244225166935	0.8981589144472403
GCF_000391845.1	0.9097673255694163	0.8878707798990096	0.8857544353527157	0.9025528478435085	0.8903714232909022	0.967882879910855	0.8596491228070176	0.8400236444109019	0.8799756765068006	0.8969160789325135	0.8542446309091253	0.8505119933264731	0.8919240523618752	0.874796516462151	0.8541570447264436	0.9091966649342351	0.9001428773720133	0.9063070925901704	0.8882284556318109	0.9836148245208901	0.8875150333772808	0.887303977685973	0.8290074633459542	0.8882500627958204	0.9753489267605884	0.8863972484820003	0.8338011670183618	0.9109599638543013	0.8596159403765743	0.8805455654575529	0.8445488019020477	0.9199643636130728	0.982408681758499	0.9088123660886365	0.830947863842456	0.8756627322336058	0.880221072155195	0.8820584527804368	0.8887516576746138	0.9047741414721346	0.873688377622232	0.8765223886874149	0.9100605656524032	0.889673048882736	0.8861773184197601	0.927702429223998	0.8736964803087355	0.870471611080308	0.9118450858942646
GCF_003320135.1	0.8064390897099917	0.787635859941814	0.8212031046828164	0.812242328832844	0.7932553465305517	0.7692208491638926	0.7557704977622283	0.7404228179219526	0.7878610403199833	0.7988086822070083	0.7745707206707569	0.7731728650294204	0.8057755760140801	0.7738497425459949	0.7434183183235354	0.7956371134681921	0.8284102131663034	0.7922062866085162	0.791444882926249	0.7741557740391747	0.7869529687059411	0.7880417859944486	0.716195213346715	0.7694563865030757	0.7716848035986096	0.7873097827176398	0.7368119135788446	0.8197738440629222	0.7604070753412118	0.7876609171055569	0.7891292669008899	0.8030299790588931	0.7579130523100032	0.8094282422967597	0.7269634459413409	0.7739031978286465	0.7450674137933339	0.7874093431815783	0.7896962269925123	0.8153778152558704	0.784172291721514	0.7720753612574821	0.7949077829555159	0.7967610107859396	0.7866375825382974	0.7466954612455883	0.773328553540143	0.7715177558403237	0.7974612749886741
GCF_000322045.1	0.9083240010665448	0.8857947663124215	0.8834636041595246	0.9043846417552279	0.8905500323772522	0.9116851407458195	0.8617373252580658	0.8354751837885194	0.886845312916619	0.8812867100902754	0.8541446691806651	0.8552633984687464	0.8919936769131147	0.8696255666019121	0.8535035995886184	0.8966472403153926	0.9092884622709786	0.8847046051879786	0.8898552546375652	0.9108917076143679	0.8863779377594941	0.8863547023197349	0.8261364415495372	0.8787407153468175	0.9100068563592733	0.8873831562107187	0.8237812821391841	0.9161090161124443	0.8597859292271359	0.8869999619091151	0.8492518950215213	0.9140795337675695	0.8907191559059917	0.912656839218375	0.8292465622976422	0.8699440063992686	0.8646608006703995	0.8813110882565802	0.8879499485773055	0.9098529691844741	0.8782074429589	0.8700152363539405	0.8991871405172742	0.8826137965184931	0.8853083457128709	0.8735245495752866	0.8668529310935893	0.866176436978631	0.8994758694244467
GCF_900178665.1	0.752383417549154	1.0010990566587985	0.7430332387396349	0.8742056194394937	0.8860713958051094	0.727519388765598	0.702974735884326	0.6770598878684764	0.9685031674333685	0.8620646059932322	0.6938206595538007	0.8121896292055233	0.7515220799726087	0.8554150925133938	0.7089687878628329	0.8318500061951989	0.7555169586081895	0.845853993191902	0.8437949171624665	0.7277694036624502	1.0025676183101704	1.0011495010263853	0.6776188745167981	0.7266703470036519	0.7277135995808073	0.9842705003545293	0.6731129313821032	0.8807293372776626	0.7112580163193835	0.9949536715775309	0.6893951121299472	0.7590537393306221	0.7221417039035428	0.8644597676217152	0.6829398094653181	0.8541785749529213	0.7150258953008234	0.7325474311048168	0.8420511184304488	0.7649831594631584	0.7836355949329894	0.8488667830460264	0.7410823028232136	0.8206895051439067	1.000629293485646	0.7150952563062554	0.853681067377596	0.7966527639887748	0.824136116559278
GCF_001543645.1	0.8104672522268136	0.8394099389961115	0.8085384577586944	0.8216159602273224	0.8301782460523827	0.7669460294296813	0.7477748691980509	0.7170736845931358	0.8382124776948432	0.8386809617115283	0.7354111990565702	0.8169725162774637	0.8070488670562174	0.8338981841532589	0.7658522269481969	0.8351881979721911	0.8045004755516635	0.8375602348612688	0.849284787798953	0.7712734486010434	0.8389027511993123	0.838466912979767	0.7278605963882305	0.7848719376054678	0.768710585248273	0.8385793222194027	0.7178760307826308	0.8498077936624074	0.7588279956894085	0.8385826877654995	0.7396231799968095	0.8087373615330197	0.7641246921366708	0.8365764857371522	0.725811651924453	0.8340516530552764	0.760845977129095	0.7838387149537271	0.8569454438246604	0.8086266350664325	0.9920149053305538	0.8330742984687438	0.7956043275537932	0.8094855224303551	0.8382057466026495	0.7610118985516708	0.8334010929947504	0.8170401637540109	0.8321888232906559
GCF_003320155.1	0.8307099701483786	0.8212934236639613	0.840592341199086	0.8507829407787076	0.8306524292696157	0.8290247920556937	0.8341514278017735	0.7688879767051067	0.8207946138805459	0.831409623253845	0.874841258642585	0.8145237576026344	0.8176753118477402	0.8095719435073181	0.7815685936752679	0.8340389115611353	0.8330764762259047	0.8292696156672451	0.823055200760859	0.8265234130903667	0.8216291398738133	0.8200381529011415	0.7556777637488798	0.8014465850221459	0.8246014744392055	0.8217816048774141	0.7604789453526578	0.8503852856611429	0.78666480972111	0.8220059043538654	0.8920107971610723	0.8289280354187931	0.8072809369267673	0.8482826613206181	0.7609927817349857	0.8097911119499944	0.7913611716349123	0.8020263918387243	0.8178241118272161	0.8522207297429535	0.8060124720770975	0.8064738986144376	0.8173656173091759	0.8284933635575656	0.8204072208305311	0.8038369137564848	0.8077592225750826	0.8008129023509297	0.8375104224123555
GCF_900178865.1	0.7762728432978566	1.0005164331165421	0.7668462304938298	0.8720381568251502	0.8899353140674819	0.745924343687378	0.7263190847256201	0.6992754967292569	1.0004656684245568	0.8482138963788504	0.717079910784308	0.8322946096357894	0.7730108864231133	0.857310213270281	0.7319744666615902	0.8492269123157096	0.7801026488105117	0.8449047543737361	0.866737151489	0.7468722766857946	1.0020549937813252	1.0005138297990044	0.6989572411602726	0.7490483247326231	0.7464446817802266	0.9816423809681868	0.6947763131947197	0.9020836953571785	0.7341397760235756	1.0004601363747891	0.7099549560983038	0.7768091267106236	0.7399435470591949	0.860350237324935	0.7040024705483433	0.8553622809226938	0.7369276036917646	0.7560522251531239	0.8697293395838988	0.7896604037355003	0.8073086187382892	0.8490808011189058	0.7645312303734264	0.8376919377208345	0.9997813213268328	0.7382650580767601	0.8546519006495928	0.8196694958220008	0.8515448411683428
GCF_001582105.1	0.7405086270857342	0.8274347609819181	0.7306531686506039	0.817792878750313	0.8118826989965323	0.7114133575510176	0.7009957913106676	0.6537545922752892	0.8263851422773476	0.8050937615010012	0.6860618621925857	0.8367720649754526	0.7304587833523231	0.8128047910404473	0.6869161670066861	0.8264436435852697	0.7339766000958926	0.8103526885993951	0.7962730642954137	0.7152236808341977	0.8304901388152464	0.8269816079935692	0.6606206029225272	0.7183121784556088	0.7178469537687997	0.8122569216487959	0.6553214368292662	0.8420557545322264	0.6906193926573739	0.8286029299559816	0.6848023816532469	0.7474331390408943	0.699415017873852	0.8085716487804334	0.6684755642513055	0.8107881983361486	0.6908694934870091	0.707658749799192	0.8344394413960826	0.7558319458618372	0.7749411349934705	0.7974502096606398	0.7173179657516628	0.7906820107240017	0.8242942621979096	0.6984573297960162	0.8111342536920052	0.7781135154426428	0.8234185997634567
GCF_000395945.1	0.8245396933190647	0.8769324113515642	0.8114903068061793	0.8810421557562862	0.865959640800059	0.8044975139055688	0.7632466458947087	0.7404445746364096	0.8778355601261904	0.8753762540060701	0.7565370437115657	0.8590760885447615	0.818876226869859	0.8629099481350465	0.7688537525205366	0.8914993382939255	0.832226894907716	0.8869728095163214	0.8681775042200287	0.8109305354739861	0.8825809180945648	0.8824466286388616	0.7333456721917848	0.7934001951024009	0.8058943329849694	0.8834510163554816	0.7404807562514177	0.8945991285797186	0.7718770047745815	0.8712637264001937	0.7476690690331298	0.832570272350149	0.7936538143076022	0.8781921577741071	0.7441389262688266	0.8633952688363575	0.7695307662013618	0.7900401755086648	0.8837195952668881	0.8301245343356568	0.8379505480818873	0.8578027740165907	0.8184556155953894	0.8610883429794447	0.8733876567812	0.7792622290379726	0.8622332823543655	0.8585312769187736	0.8897125231527546
GCF_000295435.2	0.8336248083810663	0.9104585858557628	0.835126667626217	0.8899433073462891	0.8981083350917325	0.799405893967829	0.7678011718624452	0.7474326207042075	0.9102273156021481	0.890267155571517	0.7577353262168239	0.9300522768591404	0.8432005148033923	0.8698140615109005	0.7833682451269052	0.8953348388025372	0.8368377880222969	0.8861801001379237	0.9044906255196594	0.8016274159357083	0.91436328015282	0.9156324717410108	0.7551616586059784	0.8164660927065327	0.7985894610634519	0.8981016974258433	0.7481194444483261	0.9118930203895123	0.7805088085319859	0.9114545850899858	0.7497973765149599	0.8281235807622276	0.7931458763325988	0.8880368998327308	0.7620012492785905	0.8698241926851524	0.7813217479280002	0.8143944422474159	0.9066590461604247	0.8415812736772529	0.8862992287730939	0.8682241658550083	0.8209580457593699	0.8692047936524351	0.9104082793353391	0.7817280429505892	0.8694594704120803	0.8724960278809916	0.8905679466415507
GCF_900180165.1	0.768768879129342	0.8676278707334143	0.7558374072792459	0.892506042622277	0.8656658072136811	0.7481595694582844	0.722195481757655	0.7025569593576738	0.8368235059957904	0.8828017473520435	0.7268461544465634	0.7891306949601018	0.7597797467432282	0.8518959133921161	0.7301338222935687	0.8428358826391364	0.7701006626720749	0.8559507796218581	0.8267738251034856	0.7466573696575804	0.8669039268589032	0.8681157035329502	0.6947288690344553	0.7462095391476065	0.7465728119723275	0.8658306946999242	0.6958378755987334	0.8663569036796903	0.7320542574144081	0.8634718605032353	0.7158943080969837	0.7682895020983315	0.7409890777488403	0.8774375378883474	0.6955666405621915	0.8510766795107623	0.7368363197373248	0.7472629327727376	0.8027535884980734	0.7739360041420257	0.7695233938592908	0.8547559144848615	0.7624742099059979	0.9728534055932957	0.8735062559678213	0.7333245740243994	0.8501764653846854	0.815327641517043	0.8397931068574982
GCF_002140735.1	0.9181008339291776	0.8791737709643954	0.9068184188915209	0.89683137257877	0.880429690685673	0.8827423885233745	0.841023549917214	0.8283547299924326	0.8783673422940733	0.8848790831141196	0.8289149817074212	0.8669502695998013	0.9050086958500786	0.8792924972926225	0.8518151283135741	0.9037053614609787	0.9034443911292847	0.9032718017384114	0.8933799640786476	0.8782080290101903	0.876861831761379	0.8773955312623871	0.8321103510013029	0.9013016274610584	0.8811576006660813	0.8777748486049657	0.8164783039962978	0.9113489852312793	0.8636437603245439	0.8780001631064573	0.8243563458843121	0.9156018912762701	0.8692883816994554	0.9083789304388892	0.8416759757464491	0.8778916783464799	0.8495225342950292	0.9073354284294555	0.8883995273705911	0.9084923463243201	0.890914401351887	0.8789044556511646	0.9252657592131441	0.8786973483821167	0.8776147766863975	0.86799453024392	0.8779387136969595	0.8733034557706496	0.9084673113797099
GCF_001696285.1	0.8247578021421105	0.8073299637551641	0.8229523477694267	0.8081056153100118	0.8065139647446194	0.8012126107292558	0.7770290245267281	0.877907844902872	0.8079634565175093	0.8028566752791516	0.7644161082126303	0.7923919781716494	0.8328725427645323	0.7952905846384039	0.9000416295243827	0.801921519296642	0.8351542479460505	0.8044626548475017	0.8064347781493263	0.8000217951676569	0.8075539486961362	0.8078231831201329	0.8852020615664467	0.813110585211564	0.8001518874313528	0.807684040959832	0.8539376854286106	0.8099710252477033	0.9178393824350557	0.8073382594937186	0.7607953954126074	0.8192045593379096	0.799398106459967	0.8154382940341574	0.9437601717067049	0.795606576861526	0.7885008997105541	0.8194243964096044	0.8076915825403361	0.8195820154421403	0.8107591204103827	0.7961457998675698	0.8234482066875719	0.8016273976569818	0.8072662373999043	0.7846218877782655	0.7952819118208241	0.7927166432123512	0.80373451524983
GCF_003319975.1	0.872122916549618	0.8471974117982886	0.9093263968448003	0.8560792624560348	0.8449277451049843	0.825077234621909	0.794116035662801	0.7947884907239937	0.8464844768268217	0.8412458180937522	0.7991215859470502	0.8113266278594607	0.8768911708081221	0.82310174520758	0.8201386855684584	0.8444622261368312	0.9040329506469632	0.8424005424307976	0.8472399854970253	0.8215205859536805	0.847230912413688	0.8467783051410533	0.7654667281309901	0.8289664466909243	0.8244438636120154	0.8471000506347843	0.7838453053249577	0.8654123245274407	0.8352519996552228	0.846656516445487	0.787172684156547	0.8710781161068516	0.813706218447044	0.8674488827719247	0.7859118745374036	0.8219232912679599	0.8171320053363689	0.8358480314375358	0.8363892757550812	0.8688611430898525	0.8465570614935203	0.8190886506545357	0.8634141524047684	0.8453636020699192	0.8460248902593122	0.7991508989855246	0.8227007847170192	0.8240275486727301	0.8440762711302514
GCF_002158375.1	0.8085530933757485	0.8903451212072	0.7923803163518218	0.9157385520906169	0.8791051070132678	0.7774527158725234	0.7515690473690412	0.7326452675019388	0.8909943821874929	0.885760116468574	0.7484010724454383	0.8225748346714142	0.8002967085540725	0.8715898183183431	0.7598939709213463	0.9023343346290417	0.8136138176781982	0.8857030571312523	0.913031441045381	0.7780965747853775	0.8914538955490003	0.8910247688168358	0.7217354546801993	0.7945117695856175	0.777676226412801	0.8906668818490197	0.7292888954764101	0.9417694269318047	0.7695883185693705	0.8915244600549188	0.7393360656540267	0.8152378142019677	0.7734916499230712	0.9055708482832736	0.7290387122281536	0.8710371192935176	0.7716579856568357	0.7839267560686319	0.8955469745214866	0.810924938610568	0.8535023460165999	0.8631963560354092	0.799769331720366	0.892163929787979	0.8908299567598265	0.7650029762015296	0.8718102901956866	0.8519364217177967	0.8985771967254018
GCF_000396845.1	0.8073281168805895	0.8766737295224413	0.7991381176385434	0.8684550509433795	0.8782063669493857	0.7713823235589146	0.7506307747040053	0.7296962243652819	0.8848169541314975	0.8622988946846946	0.7371706058646513	0.8878084821187748	0.8097487894929835	0.8618273927273299	0.7657652705519885	0.8925142833340959	0.8152644405583184	0.8885780443286952	0.8764733155840103	0.7727828311831797	0.8880918612821439	0.8826806849445089	0.732232297167096	0.7794797977970173	0.7729443231642322	0.8657653388361242	0.7345921968986712	0.8912779990563132	0.7686618835905711	0.8713055721903298	0.728072427617109	0.7982715919558556	0.7637037724936478	0.8743698227821824	0.7427098149568205	0.860632420351677	0.7663931431802243	0.7755855535351038	0.8630083668551537	0.8124391844415962	0.8231587694925601	0.84522410511933	0.788199340511817	0.8539945195152646	0.8813648496485756	0.7515529519573306	0.8601899391520066	0.8575388075814511	0.8912025450863077
GCF_003320755.1	0.8714514373745654	0.8381625067134013	0.8849164004861916	0.867260154902903	0.8451829578539729	0.8311805692964356	0.7958564180117025	0.787549467167934	0.8368855471068773	0.8469613025411991	0.8114308024987986	0.8106283743675269	0.8838016225231082	0.8227612573140741	0.8047128077564519	0.8526122198038274	0.8942872487774542	0.8524821918195438	0.8501618283065269	0.8343669615852107	0.8373865788506657	0.8375127201288973	0.7679802555332561	0.8457627837295418	0.8318095090030245	0.8376925686180287	0.7731577013313735	0.8665004805382028	0.8286549170364926	0.8360552053594144	0.8101510161969642	0.8604336857280154	0.8137875597139385	0.8694087966758063	0.793153390621025	0.8240700172428413	0.8095220764903751	0.839138069932442	0.8427933403058484	0.8687204963676965	0.8360308251123612	0.8189335585267264	0.8508204483138763	0.842853054244283	0.8370608022161291	0.8063784379681714	0.8236746332362834	0.8230587669955055	0.8532542329762275
GCF_001543675.1	0.7715463983287353	0.812925829652192	0.76881305117451	0.794213405201971	0.7964833272202465	0.7312711499513611	0.7143027094263799	0.6827349418725183	0.8126260226131053	0.8060691788795509	0.7011408614668219	0.7763235364472866	0.7664366019742612	0.8097408582773853	0.7275608783708358	0.8046993158658523	0.7667108935206596	0.8045321893887445	0.8163608528553431	0.736778350104454	0.8130900856363723	0.8130345894397755	0.6901417704562489	0.7467246080979795	0.7344089176646945	0.813416364999123	0.6825202927902786	0.8222134689907028	0.7233501841899629	0.8128996762721865	0.7068588833782512	0.7756167572998229	0.7280016585070247	0.8045777983319247	0.6881477347026648	0.8098103879949607	0.72652590619867	0.743813290382254	0.8110855247420543	0.7728129235970466	0.960930358652144	0.7963538360948539	0.7568411820051988	0.7825330505366227	0.8125737158530946	0.7255652478989586	0.8100865932033107	0.784709203119269	0.799835425072161
GCF_000322125.1	0.7918133965843882	0.7832877424558987	0.7660087084520548	0.8034284385558895	0.7773119993634654	0.7579268451615824	0.7325950995065484	0.8495874871561306	0.7821470559588009	0.7807107375433331	0.7270700064613751	0.7368334048977497	0.779947650515058	0.7556341544721359	0.837227535060848	0.7803787518159756	0.8018689973345113	0.7746015828311249	0.7896963016515604	0.7604846442882679	0.7806198530208643	0.7820623447246507	0.8274603640593898	0.7610793377296292	0.7596841745696189	0.7814138064907326	0.8374017589756183	0.8166975788363214	0.8627774035698068	0.7802662607843918	0.7230148419569599	0.7810163153151052	0.747976190312876	0.7990783280540287	0.8142327219948775	0.7553049124284756	0.7869097478966235	0.7510233940190439	0.77818209005593	0.7811370373977806	0.7586817011387659	0.748809584235891	0.7921059418585987	0.7791790761193886	0.7800820910162193	0.7458813878100877	0.7548535764602914	0.7532893337924431	0.7804552319990342
GCF_900178735.1	0.7505192553931146	1.0037651914842745	0.7403518541239984	0.8744112955744529	0.8886566056018549	0.7267326078544261	0.7027531075099337	0.6756061649976877	0.9700219279617692	0.8540123136359203	0.692247505969628	0.8114041131445074	0.7515414067243652	0.8584428944909536	0.7074158667836997	0.8251910438276091	0.7537058884599775	0.8387215715144136	0.8416392173888422	0.7269764266545858	1.0015843502936836	1.003478586417248	0.6764804520243253	0.7250636288417192	0.7259678033341828	0.9858651162937025	0.6720715789076288	0.8722864540566729	0.709515539909205	0.9974098578300441	0.6862184176002567	0.7508580848741109	0.720431386243586	0.8627945095152253	0.6815993884080678	0.8575928320418802	0.7131504849634587	0.7310493017344168	0.8392648941826407	0.7638415146338471	0.7799543193680216	0.8464426050544424	0.7391031872622766	0.8139344803828112	1.000294155584709	0.7140389292107506	0.8564300523187954	0.7949288835615792	0.8240880390361764
GCF_001622975.1	0.9055864703462224	0.888592194857949	0.8813772777113219	0.8864372726189765	0.894772277393526	0.8980252128185523	0.8567235514884454	0.8313661072825487	0.8886230229578002	0.8878595517442044	0.8578242288312763	0.8375530405069814	0.8859219485794906	0.883247896362779	0.8505099766962401	0.8946980615975882	0.9065371937218765	0.889782692343556	0.9016328616887785	0.9039339319566747	0.8887037088487684	0.8886702165921401	0.8124966460169144	0.8785410925250231	0.9007791897385815	0.8886900074710568	0.8274969904543262	0.8957401274913196	0.8524354008585435	0.8886686942168388	0.8426549007354215	0.9103115426875937	0.8981196000872321	0.887561166185152	0.8159170427250823	0.8823005983315528	0.868258208552476	0.8768767557268904	0.8829407571457443	0.9070715474526284	0.896082281340284	0.874851996576178	0.9042247056392206	0.8815706193745854	0.8884901957127628	0.883658176506476	0.881883467499	0.8674642898328546	0.8951863634754762
GCF_000295275.2	0.9080917436099216	0.8663475606727966	0.8689463772046774	0.8794146073124425	0.8750065896788439	0.8783037211629924	0.8341299522869051	0.8512512749596024	0.8662658104540957	0.8660167396943153	0.8299817017033843	0.8386739656114267	0.8873657711070279	0.8514720769521685	0.8592738746929591	0.8717954105274417	0.9084848322783481	0.862144682606686	0.8790429112246106	0.8744450344382346	0.8662096549300348	0.8664373331092206	0.819367925645502	0.8719856516905868	0.8762034281610402	0.8664533775446666	0.8523678912645689	0.8841916469612985	0.8462679497121552	0.8663376284032349	0.8196013339802042	0.9036776138104388	0.8720093363333881	0.8807401832885744	0.8167297620457419	0.8514109552933267	0.8821650819603244	0.8682144453400465	0.8616010818533615	0.8859599729536659	0.8663353363410283	0.8547455237935158	0.9108819473360507	0.8729238691538088	0.8665412399292517	0.8522773548074095	0.8511809850519343	0.8552715520699232	0.8730029452999355
GCF_900179545.1	0.7707229212163725	0.9964568004821154	0.7604847507746207	0.8671314714015258	0.883987425210425	0.7407156933606429	0.7213726208308223	0.6941431761355452	0.9973233034724066	0.8421659797297079	0.7120351871911287	0.8285909815221386	0.766315156471127	0.8509908750743617	0.7268593965677052	0.8425192985039824	0.7731564284962249	0.8381777406588523	0.8614166855598553	0.7420663141229976	0.9968291739252036	0.9974541024701956	0.6946615277193757	0.7437130896531856	0.7418812577631627	0.9784078306291851	0.6894143886648619	0.8957764519173196	0.7292909660846273	0.9977182841496806	0.7056509042570713	0.7781290511356259	0.7345006417224904	0.8540166918898808	0.6994784834033835	0.8506782493216215	0.7323529544748436	0.7507190715273512	0.8661842282891427	0.7836565198940432	0.8001756259135745	0.8441751169278449	0.7581600811793484	0.8324193551512521	0.9929991854936483	0.7295742024329259	0.8489888430069689	0.813182859582593	0.8441941715966585
GCF_900179945.1	0.7450896118832238	0.9986649153528161	0.7364508472857244	0.8686405050595483	0.8812669937650138	0.7214274668701797	0.6996284927410837	0.6721370181878284	0.9651453692753355	0.8521195760034108	0.6905010840323876	0.7984573120379246	0.7456433668048811	0.8509566593646563	0.7048893210131993	0.825868337176332	0.7488669779881636	0.841745044848201	0.8369568960174096	0.7238033853865047	0.9985681882353531	0.9983277790890371	0.6736452099416694	0.7209720042296984	0.7223452788714794	0.9810871877576651	0.6683061234839042	0.8671251135526273	0.705030811812854	0.992252752653422	0.6827888963529807	0.74760420390452	0.7171398573948038	0.8512631184196605	0.6775496673401045	0.8506433135893148	0.7098831323558782	0.7278133348191954	0.8317114063496813	0.7597818036570989	0.7766348604531337	0.8430125144229836	0.7348499978400741	0.8170899599756335	0.9965973340879509	0.7096292628016305	0.8496106185714813	0.7913865284481026	0.8177861447951733
GCF_002761255.1	0.7759313828701172	0.8330915136088496	0.7637041706496579	0.8732531245709757	0.8392248687723192	0.7539745765978179	0.71965327033173	0.6818373372415223	0.8289939035946781	0.8791033037936339	0.7121419409050991	0.8012971305581241	0.7691453533503791	0.8552187350986227	0.7225398174359294	0.9844915781436591	0.7717442650501324	0.9517957463724652	0.868998477730235	0.7576625530238189	0.8372636603723461	0.8338620452183242	0.6851723789741386	0.7549820968461718	0.7546154652287657	0.8374105041391786	0.6908824036254165	0.9074202608085453	0.7196959537693776	0.8297020027132651	0.7100603269869857	0.7821975663432812	0.736886867548515	0.8701092027084234	0.694207252298296	0.8515024092252287	0.735775505504093	0.7403298920077174	0.8500648692692309	0.7753618456573266	0.7924278944546889	0.8313793981061932	0.7598983369704506	0.838127840718152	0.8311462318647151	0.7397867930436189	0.8517642434472164	0.8397402553552584	0.9843724467579859
GCF_003320315.1	0.8768689083285676	0.836491322717136	0.8727819755355583	0.8574459580070879	0.8348739052111791	0.8336649370301482	0.7991405138864058	0.7927715621688102	0.8365146726358818	0.8455751381217395	0.7950298826684008	0.7974910338054547	0.8911768324197242	0.8205457677575261	0.8172889768518664	0.8554734126324455	0.9221938886641023	0.8510334430082502	0.8434896767221175	0.8388541950917077	0.8364979443358848	0.8375235982294489	0.7667224625172816	0.8366864862171006	0.8317917159367377	0.8363759671484069	0.7881294589196516	0.8643125766495934	0.8472002227651949	0.8361612872984457	0.788888505532014	0.87238607243563	0.8197389757889223	0.8649552221744768	0.7926697983438286	0.8204976738950348	0.8204481860075438	0.835172575067375	0.8312780177243309	0.8832061459774189	0.8364683213046401	0.817688365014294	0.8620239361062582	0.837893014854382	0.8363508746984114	0.8094517683032869	0.8202910096888223	0.8221224100322403	0.8554549418011987
GCF_002141035.1	0.8993768911649576	0.868735516077904	0.8813586669388344	0.878183085780841	0.8688270724766456	0.857654940443313	0.827771907495017	0.8254676130496386	0.8693006141783338	0.8555134963137293	0.8178459180855407	0.8435533788813909	0.8923465604812565	0.8498403766720299	0.8360405009485843	0.871099097043779	0.8921007840829951	0.868921255493384	0.8687891741312649	0.8589344786388415	0.8708885923729017	0.8699587696020749	0.8145401317211403	0.871323110035782	0.859394512019404	0.8693989247376384	0.8009263706443169	0.8784344906462381	0.8395725516918422	0.869440575394443	0.8195265783722773	0.8872734354362287	0.8512362365216973	0.8826558409980548	0.8281775323599337	0.8501717057707547	0.8408667239019236	0.8846892185586321	0.86826422576307	0.8885829921231478	0.8596173993179799	0.8511510590523763	0.877668643884633	0.8608455308470018	0.8684285770034341	0.843409665353858	0.8499844654307053	0.844062942772748	0.8703054831776375
GCF_003320495.1	0.9235904114656419	0.8902751919143745	0.9325112580594865	0.8967709317362633	0.8946003350667535	0.8735742084200808	0.8497362419328705	0.8271979584162593	0.8900974934194235	0.8786475959877591	0.8436050706361071	0.8676096533465404	0.90034668403144	0.8634759659919474	0.8458937508216167	0.8991157875750155	0.9023560145399405	0.8979387738880278	0.9068684098697948	0.876747559607336	0.8901471725685496	0.8909152886434993	0.8198263369805472	0.8835429029131853	0.8757658231911439	0.88988731240389	0.8107300847755573	0.9123896740742099	0.8520788048878168	0.8900894683261031	0.857843114775649	0.9145541563869043	0.8703248099199326	0.9057964866905738	0.8303739846346213	0.8647290269918282	0.844550120911406	0.9171107218303939	0.8894084818357745	0.9075723251981815	0.8836724508482141	0.8623535993689984	0.8982357023408815	0.8822932812390133	0.8892330762246292	0.8599040351697804	0.863926899807092	0.8567788345424474	0.9008121394440215
GCF_002140515.1	0.8935443957529062	0.8614295988594224	0.8800234057546997	0.8717067541544309	0.8722274053851352	0.842893762873618	0.8215332943237421	0.7930467517268991	0.8597893844395209	0.8617933663163654	0.8050833241244129	0.8377843518399423	0.8676379209457954	0.848785781185179	0.8115876601672823	0.874817255765841	0.8739719674420879	0.8671756029427483	0.8745984155825804	0.8425405026440169	0.8612980773585555	0.8608915563558762	0.7890880632462622	0.8550777987721037	0.8436162253329251	0.8610966284481368	0.7807699623732566	0.8904429520961012	0.8262974161278693	0.860385035534356	0.8142717132758818	0.8895266494082438	0.8333213164468904	0.8853440482897675	0.8020108659223444	0.8486057090476286	0.8142050467299878	0.8926324408832592	0.8666368358028337	0.8816418810835488	0.8539459167646436	0.8513386751110958	0.8677589352193202	0.8553006244553905	0.8599937318954133	0.8222528582375757	0.8573484468325239	0.8443944847926	0.8758647176363811
GCF_900179935.1	0.7842346242243728	0.8505164276056717	0.7648027520901066	0.8819985510127304	0.8533618311781975	0.7608165585402357	0.7295979471037505	0.7097606213888263	0.844809520602069	0.8779078726665472	0.7341321929814474	0.7996185319228981	0.7792755392220483	0.8487273718952326	0.7437451228107067	0.865397625435148	0.7844071227088505	0.8557156962120975	0.8493240523672542	0.7603306056668216	0.8498379335667265	0.856874886027787	0.7024023288938247	0.7600394939387318	0.7597276823925047	0.8548147612703118	0.7079285231994034	0.8904664194736004	0.7475716320492327	0.845119360737045	0.7225908943799993	0.7869614145532864	0.7552719643963128	0.8686517682737501	0.7039784721891372	0.8475783677043409	0.7533961665908221	0.7560615146024074	0.8213585980637456	0.7865684465772194	0.786340748577709	0.8458454972145601	0.7814079490587332	1.003483812249364	0.8555343263769897	0.7495982428154381	0.8481431770278018	0.830094578454775	0.8628784904246912
GCF_000411015.1	0.927040029263744	0.8919212877246689	0.8947269791630749	0.9035128486125957	0.8988927900551243	0.8791506318240218	0.837485027067464	0.8264133024105109	0.8907553104250588	0.8888112653421024	0.8324710623248786	0.8545324322338941	0.9051859192218723	0.8761350569758499	0.8547456887698883	0.9001697057284679	0.9151557559775545	0.8890605018911995	0.9032118907946636	0.8747412062599226	0.8926719957063851	0.8920520900639695	0.8142554311080195	0.8838374033224544	0.8797484247500513	0.8923129451589642	0.815913884836973	0.9098011054859025	0.8497328484027123	0.892116929045915	0.8190456451441225	0.9218364198687629	0.8799560594089983	0.9056765216922	0.8190002953359409	0.8763419420511905	0.859530280928944	0.8997821710040073	0.8902740777498099	0.9036964965961408	0.8873874312819229	0.8786060593340399	0.9106998562298643	0.8874282835884666	0.8914921511100584	0.864474534396143	0.8761388048938814	0.8746636243566699	0.900370594134958
GCF_000407065.1	0.7777948717455623	0.8463244817563026	0.7672445816662709	0.8759474732284426	0.8467773650652931	0.7505003991975664	0.7244001539739148	0.6889938458510857	0.8433459647071531	0.8834484131295776	0.717717160431268	0.8097165745355221	0.7708727763285298	0.8546520218371165	0.7308953275455295	0.9865362567864387	0.7746974447830118	0.970258739638251	0.880281114573708	0.7562221775642314	0.8462084564499653	0.8472148638032775	0.6860182134089998	0.7504103353548018	0.7534090446533969	0.8475565294843701	0.698113050314919	0.9127156363972027	0.7280434126952839	0.8434507720971318	0.7083098157729674	0.7791544832082216	0.7428427289793075	0.8761442675325616	0.6964117731711671	0.8542186897537796	0.7432683687771413	0.7451327864759364	0.843204939472931	0.7810531956798843	0.7942621319361579	0.8428331456736182	0.7669801593521044	0.8443796155716218	0.8454642278275479	0.7445940059788289	0.8527879246502174	0.8538725369061435	0.9785606387673882
GCF_900180135.1	0.7730596570355258	0.9998122350739045	0.7642732962278708	0.871690724250505	0.8858126573017694	0.7436379632791474	0.7238363844323095	0.6960530126217594	1.0003100229176982	0.8448238009393435	0.7155896451048321	0.8233829272714124	0.7701903235880418	0.8543320351934384	0.7286375238638195	0.8523136433108501	0.7776389809066744	0.8439397816154464	0.863181308601547	0.7437485467675733	1.0000441036786685	1.0000006485835098	0.6982059855826371	0.7472544649299546	0.74330556423036	0.9809747756144275	0.6924747773980321	0.9018894210516587	0.7323487187070618	1.0008272682667871	0.7093398944041187	0.7748711507784786	0.7374952288575558	0.852348342528626	0.7029536168745864	0.8535183871803578	0.7348548453890414	0.753508107131727	0.8668162948823842	0.788275426176117	0.8047763635414346	0.8444265435395731	0.7611957674737315	0.8345116474248154	0.9967097358546368	0.7360521305481861	0.8517840748750747	0.8160373947308427	0.8502936299694874
GCF_000295315.2	0.8122054728124439	0.9137886352429622	0.8135565856419221	0.8927658379280975	0.908693069750762	0.795435634077461	0.7699115788058096	0.7414317453379954	0.8839422796754528	0.9120256746458669	0.7583322126591358	0.8473319549040703	0.8149434199614488	0.9176633662811547	0.7725878888739466	0.8898331736372602	0.8208745881522324	0.9141209851846871	0.8923984669176976	0.7978261722252107	0.9139861540702887	0.914985305159584	0.7424154871570737	0.7907939416352878	0.7954345834454007	0.912532429509593	0.7404217377174108	0.8797814265061861	0.7649182748341402	0.9097321448583467	0.7500063037923614	0.8207425587233279	0.7936838802223417	0.8977262220952125	0.747741141070468	0.9179298766137708	0.7793175374305182	0.8022398775103102	0.868340743791465	0.8165389798502779	0.8553587838443608	0.91942632687825	0.8116265745472476	0.8719608716603909	0.9139938587053972	0.7864026498341402	0.9173681386722252	0.8788099420611439	0.890736717209073
GCF_000294875.2	0.8451996223095881	0.9024387587924023	0.8393431727680717	0.8999988056664803	0.8911220974182724	0.8011076389571923	0.7764358699103828	0.7543930397052666	0.8983492203109763	0.8916844879962456	0.7701519192237113	0.8471193378052927	0.8392030142167842	0.8752037392474856	0.8010180639432115	0.9259007382386251	0.8395806343737617	0.9265783468737969	0.9516498663751556	0.8032381191916751	0.9019083341998106	0.9026112346036358	0.7535050176058812	0.8235663782468308	0.801480341270265	0.9029091154344423	0.7548739345842455	0.9551598018249416	0.7850161024260427	0.8979413905414405	0.7718584110586854	0.8398314444129078	0.7998500760158158	0.8999643807591465	0.7567297181091873	0.8756846341264645	0.7998795830792448	0.812358963262301	0.8876824168814125	0.8237040778761658	0.8795869432649425	0.8690399244619176	0.8204474113874783	0.8761929284214846	0.9020741357943161	0.7925077350659132	0.8747144137789555	0.8700874252136452	0.9280368388661419
GCF_000321565.1	0.9281010853829668	0.9071123288752315	0.9277179993702921	0.9306067638521354	0.9132149877058985	0.9398723485063345	0.8823560118608691	0.8538942008505167	0.9061344730553247	0.9134759958797701	0.8778107703070525	0.901421117575345	0.9164658753392079	0.9044397695893828	0.8766512363566712	0.9256069159356383	0.9143560250140369	0.9229902576130125	0.913253214099867	0.9523300425751601	0.906032947041236	0.9056683576708041	0.8607749517648674	0.9153186724836552	0.9439165365736162	0.9071735733128802	0.8360404196847021	0.9287817618175047	0.8754292248591583	0.9057994783124814	0.8715700032143053	0.9239894873306221	0.9249192518806975	0.9319870243999484	0.8656469673316415	0.9046736493546316	0.904769009821306	0.9144485082252513	0.9153725182644066	0.930670885545244	0.9028622115243125	0.9092669821782797	0.9179147789815667	0.9087688059472049	0.9050365945790863	0.9299725345414518	0.9076179037632035	0.9000848379324207	0.9256529520229984
GCF_000395525.1	0.8688835654647666	0.8444664216657428	0.8389280906980462	0.8571767790958177	0.8514454947705012	0.836861496157487	0.8132563940719887	0.7823069603117727	0.840426149238386	0.8453250997074016	0.8097999657525591	0.8093909188745052	0.8448971846965915	0.8389117145828238	0.8122702671335995	0.8619141044276387	0.8486992914482147	0.8549581714856945	0.85902265208338	0.8366393505944708	0.8456647260970128	0.8457523027132019	0.7699447733314252	0.8290002488457509	0.8316029831585895	0.8463197707059067	0.7862881363233272	0.8709957283259445	0.8101075519167353	0.8416002454993273	0.7973943464666218	0.8623313393633038	0.8247182507176121	0.8592447976463963	0.769750395963786	0.8387846216885982	0.83107787946396	0.8169424440070361	0.839831269052809	0.8569101332196973	0.8476764962518276	0.8194814538715094	0.8523006127871116	0.844530146114108	0.845063081863844	0.8290888934694545	0.8381584132825959	0.8206576861474797	0.8612412596935032
GCF_000174395.2	0.8003411549342653	0.8768789073607437	0.7962269194633247	0.8693455879173366	0.8545623166300418	0.7702327741982826	0.7375966889560672	0.7061019363343436	0.8826622271317434	0.8472265355247968	0.7297603463571047	0.8214132213752862	0.7936002819917106	0.8464419512463588	0.7430950031645446	0.8714762501916417	0.7951845198082141	0.8461815151288815	0.8478299610951028	0.7775882108595636	0.8894542045199917	0.8909522854825374	0.7098604062410322	0.7683114435957612	0.7734949413150616	0.8908307486277146	0.7094885886393507	0.9010722761002853	0.7476367469792686	0.8845124701399345	0.7312040469479508	0.8118848629942226	0.754270497141427	0.8617863886584821	0.721564307082683	0.846638506806719	0.7476734373505359	0.7685030852671124	0.8693341221763156	0.7998550075149743	0.8213486856329679	0.8443073578608465	0.7800743111055202	0.8337664107513271	0.8758076795567803	0.7599486596876339	0.8470240832976257	0.8154127077100884	0.8621618097787702
GCF_003320585.1	0.7995688846643763	0.7720986053615236	0.7788289973447979	0.7881353525444255	0.7791140467656358	0.7837709058155341	0.7381254827520557	0.8525831683400903	0.7721978292066616	0.7744400076153425	0.7321646891436141	0.7456272261816316	0.7888989904762639	0.764149478093093	0.8413158273953881	0.784095925265862	0.8024446231019057	0.7824869562717359	0.7797104416793443	0.7793468546567013	0.7724944488991938	0.7727037656325766	0.8434401994013612	0.7771229081912966	0.7788580983311811	0.7720870350898291	0.8603587415331031	0.7966559811117068	0.8512213824230743	0.7727311135474909	0.7298930591342562	0.7924110938569922	0.7671896546344023	0.7909847949099219	0.8191079180277806	0.764669439090759	0.7896626284081024	0.7658054294025848	0.7758908495629768	0.7909451754947255	0.766770670553343	0.7653794330356501	0.8114084281365166	0.7740746675212306	0.771522546076854	0.7692954440828053	0.763550628879328	0.7607415071576155	0.7856519515016285
GCF_002158435.1	0.8064120330565137	0.8899276087975373	0.7901191234831396	0.9154705428160077	0.8785763175906913	0.7771716517804459	0.7510811476045491	0.732480958112906	0.8901525036836231	0.8850143130253588	0.747628825657573	0.8221219692295243	0.7984567557816867	0.870615308362246	0.7583755643445511	0.9015955061483631	0.8122279429367159	0.8900557348195952	0.9121871449139027	0.7769352929871234	0.8906258956177528	0.8904670867851495	0.720059140274392	0.7918380352211691	0.776984520353493	0.889707434343843	0.7291132667752366	0.9397092887994255	0.766646099068389	0.8904320207159547	0.7383616053516217	0.814585124568839	0.7718645370773106	0.9035861799226523	0.7281034314171749	0.8707673737200042	0.7702690309289474	0.7828887697541667	0.897441525643749	0.8092941942053321	0.8519129552266987	0.86234207624847	0.7948840628087247	0.8909934149968137	0.8901804891042305	0.7628559290316708	0.870805137179137	0.8508016305722176	0.897872096512612
GCF_900179725.1	0.7476227274677917	0.9997885615891899	0.7385095753408308	0.8697063261432788	0.8836120822486021	0.7240781990083381	0.7005377426960558	0.6724255180789238	0.966713642538777	0.8568245584304567	0.691322160405636	0.8050816637790966	0.7466197262953265	0.8517046164679511	0.7042474687689805	0.8333436181152912	0.7511924343264464	0.8480450091294407	0.8379589270706633	0.7248638101702816	1.00000062648418	0.9999520739602163	0.6746266702459797	0.7227412817678381	0.7250188650048757	0.9815409568731422	0.6687508751200892	0.8819926206428417	0.7069545069115301	0.9936640522437687	0.6859926594848609	0.7551878371855324	0.7179812549668448	0.8603861209947692	0.6790067343916948	0.8514562154905105	0.7102435488574651	0.7278082858171186	0.8412608119422921	0.7619065667758524	0.777632259424593	0.8435496718945728	0.7352199069107157	0.8166985599321392	0.9955184454170959	0.7149070970947109	0.8505506326080631	0.7917131178582761	0.8258023147963973
GCF_002831505.1	0.8762882261545551	0.855737282640336	0.8779171440631972	0.8717848786091363	0.8704682692300534	0.8552325265425026	0.8400243295417068	0.8003391841860957	0.856387211952148	0.857194226126265	0.8309789215938084	0.8331312075507938	0.8575169573481097	0.8406325680843761	0.8112997618414812	0.8700297716760359	0.8554045009652158	0.864643473198419	0.8572753742304889	0.8596264358189221	0.8559386639448551	0.855719042928836	0.7931624160694092	0.843616435990152	0.857290263790897	0.8565487636825754	0.7801478235557312	0.8886286938207579	0.8182152181730062	0.8557663172831317	0.8301719074196913	0.8797660552268685	0.8381821186802192	0.8811206329849921	0.8029199172438233	0.84021491591493	0.8377648387497831	0.8565290350150347	0.864019228378311	0.8805488738653224	0.8571432293818674	0.8433268340402152	0.8514900355339359	0.8509447053839906	0.8547761615159954	0.8419167926695716	0.8408265046086912	0.8321458908907903	0.8708773599022649
GCF_900179315.1	0.7472456811589835	1.0007171119102745	0.7385225987583037	0.8688708752721351	0.8829434115814201	0.7242968441424453	0.7005567978378636	0.6742713810181357	0.9673418947201851	0.8513295769730468	0.6919106385624104	0.8010551341005552	0.747758711308453	0.8517961392754406	0.7058999723076749	0.8247829354994886	0.7512274732982563	0.8407882830695655	0.8400080627994115	0.7267024971444253	0.9974313955613159	1.001392151580629	0.6744983827305386	0.7230246298427817	0.7249169387233524	0.9835601152653785	0.6708936708908452	0.8731682092108064	0.7079247773467989	0.9944891645143891	0.6860497243640341	0.7500654631494275	0.718988206586001	0.8513371122995995	0.6797278993581786	0.8510331874619701	0.7116287043194376	0.7298054818244784	0.83367148111239	0.7612642142946401	0.7788946806246032	0.8474178005763269	0.7374798979465608	0.8117983119612634	0.9967403433220366	0.7155718779101274	0.8507622296780092	0.7929066203495261	0.823665509366097
GCF_900148525.1	0.8666042949935734	0.8257282418300318	0.8113907001195865	0.8328968293829238	0.835011771675684	0.8346671632937815	0.7917007303498068	0.7908949333036139	0.825639523501925	0.8342807619804571	0.7862038600538029	0.7881952565756045	0.8204190731207662	0.8155450641448176	0.8339236890400603	0.8402146250330861	0.8356789921597927	0.8371960022494862	0.8346829272942303	0.8381191127873906	0.8256171606175675	0.8267613337664156	0.768526183271536	0.819966682968354	0.8367692744233859	0.8270355540532911	0.7976026987968768	0.8414009577180179	0.8008401845634509	0.8259225423006789	0.7787533535161419	0.8358509297460823	0.8339211228074291	0.8353530806156318	0.7690181667274009	0.8155245342837681	0.9302336664792095	0.8101666071545099	0.8188261758661218	0.8219980393982698	0.8162507781183942	0.8173931182439343	0.8483286860082399	0.8336732980561887	0.8253715354942968	0.83409562662635	0.8157382648014799	0.8071281877191837	0.8400104262365758
GCF_000392065.1	0.9018125199983466	0.8853767497117941	0.8811753745910386	0.9050509125369921	0.8862677765206781	0.9700036284081393	0.8518239257538899	0.8355845028698106	0.8774202783616742	0.894319550995975	0.8461302338256435	0.8478648272525602	0.88406776702864	0.8735063435903482	0.8494574228503978	0.9045016756509319	0.8940435929507837	0.8985771894074978	0.8850418491715135	0.9824757072716668	0.8841802936101743	0.8844650547552815	0.8254957676226578	0.8854578913284108	0.9823930346811517	0.8841431674931374	0.8256435066038559	0.9104586950897074	0.8560899845218539	0.8782217431975002	0.8445192665410247	0.9220508467051145	0.9577500960686122	0.9096143629847254	0.8271281685418546	0.8718329891193685	0.8722379317155022	0.8697554575392045	0.8833991141785024	0.9076910770248278	0.8713476703935674	0.8734604143733954	0.8966340007869206	0.8856986369739382	0.8827970586929463	0.912978295383042	0.8711869181342328	0.8689987736899074	0.9091290442589244
GCF_000322365.1	0.8153758116346331	0.8768525379145224	0.800767400461304	0.8850215198739984	0.8714324178782983	0.7904002062236907	0.7544774024452623	0.7319368696377454	0.8773539260105029	0.8573527248384829	0.7491564803230478	0.8698600972004594	0.8090899030019854	0.8664232606286854	0.7580910407413256	0.8875129395918444	0.8202354971974902	0.8839252817018313	0.8813646933704752	0.7910267726397308	0.8856787904062796	0.8857260275081889	0.7279294763564809	0.7842425125819396	0.7880238425897809	0.882447435227811	0.7366801494851831	0.887800073689879	0.7603273801088613	0.8746725456614072	0.7400491670749302	0.8180764242323634	0.7773266634545437	0.8861029120998511	0.7331451272230117	0.8668851720037843	0.7624618222994212	0.7813738708645604	0.8668642527157959	0.8135247920555292	0.8196723634611569	0.859452751426223	0.8065023220409667	0.8624057451112973	0.8740554266657489	0.7699445166497287	0.8649099863282331	0.8572066272304347	0.8853265365891844
GCF_003320455.1	0.9036605072718331	0.84128289799617	0.8765566478768193	0.8715048271712362	0.8525877925442318	0.8406112915633045	0.800525683361347	0.8092270220704142	0.8416702246674845	0.8535699809219095	0.7944408714309649	0.8187408460295413	0.8868170214759128	0.8438551073975791	0.8515742577289687	0.8723104666475706	0.8976333439622978	0.8573830768870465	0.8623631971204514	0.8470877538115646	0.8433726605018673	0.8440258914368378	0.7946235454982733	0.861098170196744	0.846541533129041	0.8412821773884094	0.7974184226977032	0.8851275565812206	0.8575113450684307	0.8414641308479571	0.7896690068403691	0.8772599610511506	0.8265288144020667	0.8764744985921126	0.8123259957448111	0.8393808538121051	0.8597445085184845	0.8555293134229409	0.8522094734699245	0.8802695793632349	0.8531639184488198	0.8341427560004108	0.8846357417846211	0.8516477597205483	0.8427705927178982	0.8248969981282214	0.8425108136202073	0.8334491710308474	0.8738161765633135
GCF_003320355.1	0.8749071154806529	0.860165928604521	0.8532714153344444	0.8847156455135649	0.8620849152532175	0.8794261165696957	0.8590039319859688	0.8034097267766138	0.8593149259029729	0.8713500520454149	0.8711251737354168	0.8411159529726054	0.85182399624551	0.8503698082442344	0.8275480442355942	0.8746544094199192	0.8706103603468089	0.8690587752179589	0.863276995926619	0.8760194734087039	0.8590159656079085	0.8597887497668486	0.8048157802901307	0.8552061961119367	0.8790681163169897	0.8599794074644557	0.794913989687186	0.8834216551043615	0.8340935824694196	0.8595225058814328	0.8555784862906962	0.8822149084542211	0.8713173356357663	0.8859464594075848	0.8022575074758876	0.8502968544112249	0.8419364955686187	0.8432150678997118	0.8607179710110048	0.8744411886811752	0.845886531970325	0.8473414720729718	0.8696582000108303	0.8673748202477722	0.859574024825362	0.8503058796276798	0.8509162098904338	0.8399449311375985	0.8808457079078946
GCF_900066025.1	0.9203139694850054	0.8843795094484957	0.9374145439789433	0.9002699788767058	0.8868444674600683	0.8706778615408799	0.8344921249467901	0.8353947317594064	0.884059772458942	0.8854951467673099	0.8243737495931577	0.8747759259464655	0.9415780091323922	0.8737673775715211	0.8602883216829487	0.8948975560390706	0.940100564167504	0.894304742242649	0.8925461888001028	0.8749017554555124	0.8857265353781713	0.8840069929080346	0.8449703956439277	0.9002328802068652	0.875390157531661	0.8841163766149873	0.8238310381240465	0.9106250972883932	0.8947644597802611	0.8843680356330812	0.8237751988890287	0.9084752867402087	0.8595409938389436	0.9100016866508659	0.8713903854781273	0.8739788782356638	0.8523492063370648	0.9077788261445418	0.8947548982674156	0.9097362590542746	0.8939983913710788	0.8706885704352668	0.9032657920814611	0.8830883227538381	0.8835445981468258	0.8589497098845772	0.8737681424925487	0.8670796730268575	0.8964446088174741
GCF_000396945.1	0.7673934770572823	0.8588948693107447	0.7574365279665222	0.8375929380377651	0.842497009007522	0.7335845548180848	0.7101264829523589	0.679888932343078	0.8557652298335829	0.8381484638944144	0.6978545822755052	0.8467420768789014	0.7620311050712915	0.819617596883303	0.7102674746019643	0.8705521589385423	0.7660495233950789	0.8646667735827291	0.8422100237872608	0.7380587731975812	0.8602341336719634	0.8591787283303494	0.684390661288351	0.7409355030416369	0.7333866663165322	0.8431979031946957	0.6858352786116918	0.873329788221789	0.7133148950018616	0.8552372145427103	0.6898139941871425	0.773478626635042	0.7255130173432234	0.8404615397601142	0.6883643749427515	0.8179100660847557	0.7181595681591462	0.7343048314493285	0.8508474035809378	0.7809621257664272	0.7995317576656785	0.8104634561211165	0.750723012056818	0.816152828695771	0.857867287154973	0.719679526918307	0.8180926362030918	0.8087465467205999	0.8571998433148231
GCF_900180185.1	0.7803535693722748	0.8579974661209415	0.759771507488506	0.8801232641526535	0.8514863880616869	0.7565050465663852	0.7242362336880721	0.7045037972322946	0.8532042224362406	0.8718506641488716	0.7302250170674947	0.7944623722872138	0.7724519876866258	0.839932329910271	0.7383046092994535	0.8629305752348859	0.779176613196124	0.8516976533254391	0.8423736174025197	0.7551787701883848	0.8575472233289015	0.8584252130747116	0.6978818701148983	0.7549368584203227	0.7565598190421728	0.8553657790700024	0.7026187111906037	0.8884239024476124	0.7445897508960843	0.8541105764998692	0.7183045049709282	0.7831701135289971	0.7505971177940777	0.8657712453630861	0.700104393730638	0.8394814350649478	0.7486461743707848	0.7504745317768386	0.8192866928313914	0.7827012872183864	0.782149650140811	0.8437918332934494	0.7753982904467022	0.9973507075104149	0.8502070595200757	0.7458133288819829	0.839617388174492	0.8236730552673842	0.8599914450609246
GCF_000313195.1	0.787705979028626	0.7613685178628548	0.766960076881265	0.7722905445020136	0.7682295581108238	0.7697380466089108	0.7476261342159386	0.8638994303007075	0.7616613106716924	0.7813603538589878	0.7375272756804583	0.7394514444801432	0.77064527688155	0.7567440299831234	0.8305712736772141	0.77647334979907	0.7971102560832871	0.7749862330388545	0.7728408667522011	0.7675103991314526	0.7611779532001685	0.7618928378319654	0.8366885774472599	0.758545311290048	0.7672528696901026	0.7616242663260486	0.9717202040573532	0.7927176515594601	0.8414851078168556	0.761690874909081	0.7352209089685073	0.7881519359588751	0.7679727410607363	0.7770892120453964	0.8077323660009845	0.7569317450807602	0.7870762251526833	0.7585691763973377	0.759367410806833	0.7833568303718041	0.758394996733686	0.7520568516723029	0.7985934546915595	0.767975946821417	0.761466827857063	0.7588502147503461	0.7568163376962549	0.7553292209360394	0.7782849607792991
GCF_900180305.1	0.7959621686545524	0.9287351962157778	0.784848837074936	0.8928417759850893	0.8954968218978072	0.7771960376872415	0.7457117201992168	0.717948613374063	0.892791815443721	0.911621161789906	0.7392450588344851	0.8416995148729473	0.7947182531347691	0.9477405939934515	0.7493112582511363	0.894608068049656	0.7961654094963094	0.9155884366157069	0.868168405769321	0.7810647509008192	0.9280102585644943	0.9287185427019884	0.7159760216590842	0.7759422660062358	0.7792733086317541	0.9286842160715245	0.716809037216185	0.8683403787892692	0.7462378352879121	0.9219663925294377	0.744496013692587	0.8034820797995597	0.7740808110057295	0.8989536155458172	0.7235982329602266	0.9483421596956417	0.7605792296016547	0.7735890225474982	0.8777628689178139	0.8010234773760316	0.8383711911884559	1.0029942338058173	0.7926759885559772	0.8754432723542834	0.9205824515467715	0.7712167465015726	0.9475900326340897	0.862159546099985	0.8848939714959817
GCF_001990615.1	0.778067255395354	0.8609347733841668	0.7724310401976932	0.8701278015020449	0.8670936604831668	0.748715084807627	0.7297699211832699	0.6941734174423448	0.8605952462329576	0.8572751027609716	0.7142084213051514	0.7887019035446248	0.7785779970928995	0.8400920624807343	0.7345858542606305	0.8848190413791057	0.7841116770255229	0.8818203685336683	0.8964290642979945	0.7464789776911638	0.8608796364963636	0.8618995077017526	0.6919982510966114	0.7594300200040498	0.7458895611361681	0.8617247463380723	0.6970482741186804	0.9092359768515353	0.7241549868896734	0.861304932139711	0.7090552181421642	0.781354187759482	0.7408014904371356	0.8463679945520886	0.6906511053817471	0.8398186351073009	0.7407034693032633	0.7457457538147633	0.8428821179787527	0.776422821899469	0.8295921933905381	0.8194682869388129	0.7666826165967836	0.8271097436876325	0.8608441683229229	0.7349534335126519	0.839170534847158	0.8221229185018759	0.8746622462574628
GCF_900180035.1	0.7777310911065586	0.8993550062219576	0.7680181877479679	0.8879344683788396	0.9602060687043446	0.7431363732794625	0.7245116634000069	0.6908171504383868	0.8701358698233471	0.8603026436195645	0.7084444472590139	0.8142680729663064	0.7714720866831107	0.8569795166188013	0.7295756719872585	0.8463844568215138	0.7744817410082421	0.8538767704081794	0.8522989579408328	0.7417247963219206	0.9059999936672187	0.9061655958988908	0.6956525456197735	0.7437452702039472	0.740827124568975	0.8889895097477336	0.6985117963884148	0.871730147522141	0.7288705167866201	0.9032040707118363	0.702478650610955	0.7952358486085296	0.7394060484394444	0.8709296839625479	0.6948125021768936	0.856950069185636	0.7299464563338895	0.7457046327461789	0.8198937992571648	0.7907022104573218	0.7987875890151576	0.8517936019910265	0.76358967376677	0.8254064854013559	0.9113926736052841	0.7276850201224127	0.8563297732547647	0.8155225969469662	0.8417460111393623
GCF_900178805.1	0.8016364290348498	0.8977628522541239	0.7925903515229749	0.9150744427300261	0.8886478618515045	0.79010276424732	0.7535540562799813	0.7334990604315628	0.8619859686631235	0.9336130188216232	0.7529251000917718	0.8064724331629	0.7923977315893329	0.903901814257909	0.7574229268145101	0.8788521465525065	0.8047835630989959	0.8969254765914676	0.8592697922864625	0.7904590943165354	0.8958780006521513	0.9073756962723168	0.7230172416691039	0.7788373554930297	0.788682486377098	0.8974912346164577	0.7379078046369971	0.8903683309970183	0.7603969382506883	0.8910302309086081	0.7525650722576871	0.8081313849474077	0.7844781277207986	0.9281110808566713	0.7271587383226267	0.9031457894223756	0.7683837742077538	0.7785543084003133	0.8468486639303207	0.8179217216793231	0.8352074278011409	0.9310148347603344	0.8023793436131197	0.8954658679494549	0.8961563414986705	0.779516399587195	0.9046689323880501	0.8496999768049295	0.8789916531362089
GCF_900179755.1	0.7455838784833428	0.9979143400610535	0.7358130728452141	0.8668125888695605	0.8805583728413373	0.7217993514476124	0.6991791172634241	0.6712904891905851	0.9648945695930727	0.8484821673105085	0.6891953998551825	0.8047924219667419	0.7449911021013548	0.851580174256247	0.7031725416975665	0.8247467256608394	0.7482685677196993	0.8414807779127018	0.8363205594608486	0.7234569993259358	0.9988044425713489	0.99827450798935	0.6725860932659853	0.720878297005979	0.7217452637292138	0.9801448050153384	0.6680649227702417	0.8655663828259926	0.7046910622077543	0.9911449338253961	0.6836640708730446	0.7470889552253739	0.7161804816495692	0.8505515696693583	0.6766386077508638	0.8502692505380633	0.708767650417007	0.7267210211761234	0.8386216323360767	0.7586352761975271	0.7753780825309801	0.849155293655667	0.7341832504405179	0.8102740402712765	0.9939046580468144	0.7081817522419829	0.8498503052048018	0.7900664935025956	0.8176365355346931
GCF_900179785.1	0.7856732598988749	0.9131383669413884	0.7741495907257013	0.8885414563237928	0.8927772881850046	0.7613010121866254	0.7329369860668881	0.7053542653188676	0.8782126461144685	0.9126716565011159	0.7226683534214957	0.8191326540846524	0.7848866054103641	0.9931444381889495	0.7428789882680495	0.8904270199936613	0.7857969582247352	0.9044918539637624	0.8717438923115807	0.7663261730947449	0.9133346126637666	0.9131717989213506	0.7079191668215682	0.7691093854265988	0.7661586788751342	0.9127107719176717	0.7094593781384271	0.8789511585518336	0.7375128211643155	0.9062306512415969	0.718941021975509	0.7918397886029043	0.757536236923081	0.8821990754051622	0.7114920425201294	0.9932149796666698	0.7567067895002186	0.7627415962031969	0.8565142881595963	0.7883588508492392	0.8236212317143785	0.9411898040484791	0.7822113783737883	0.8607999336709518	0.91429578208768	0.7553517913523503	0.9930127161878984	0.8664168406244024	0.8894407765847762
GCF_002983785.1	0.9219852111590003	0.8826562800921776	0.8923621487724052	0.905675204820504	0.8861125684487507	0.8723117654741587	0.8421356526769632	0.8064891740105415	0.8809613410753012	0.8931712478721026	0.8293553549963807	0.8532069913836295	0.8960040170866381	0.8733957295210857	0.8397972714212031	0.9007833466522925	0.8999251777029554	0.8987320055696124	0.8934217623676313	0.8762462081550401	0.88311967656697	0.8824817685216546	0.8035564203655372	0.8707861727804748	0.8773692805031836	0.8821165117461414	0.8059158315568572	0.9130334685890241	0.8441013982324523	0.8808019563005318	0.8229205636613044	0.9349208352057355	0.8636219747330859	0.9069897602661136	0.8160611152064143	0.8733282123595514	0.8409432184360959	0.8768402115980464	0.8910745264021618	0.9126752217920309	0.8878252168850459	0.876728789834203	0.8964950845292725	0.8778902325910873	0.8810616944520079	0.8626730450092274	0.872792502422132	0.8661503633013604	0.9029151180148332
GCF_900179535.1	0.7693785287368503	0.9983831704979667	0.7604265147114037	0.8657669633008136	0.8849398341683506	0.7399828623827363	0.7215828644506237	0.6943423245510584	0.9984410067251577	0.8491001135399454	0.712105800876655	0.8260535078802668	0.766874123167254	0.8522226235934326	0.726837560332232	0.8436279663683954	0.7730677691953268	0.8439795072353443	0.8612379666721164	0.7418840264095077	0.9976758883676807	0.9974558522184231	0.6953029228942929	0.743921218657773	0.7403864235434157	0.9790487459231922	0.690016562486066	0.8928327020891479	0.7282673106412842	0.997296560263087	0.705824915846674	0.7776933749409521	0.7348800269859312	0.8511321360695793	0.6988380411160647	0.8513592805819552	0.7326059970028557	0.7508832141174676	0.8578001037821015	0.7837833034889785	0.8003622680331095	0.8372365786026639	0.7586261601979485	0.8390327327197308	0.9930047244766145	0.7329824171407191	0.8509612122473219	0.8134361633450148	0.8417432808197622
GCF_000396725.1	0.8910756010329182	0.8756234120547185	0.8757088459207786	0.9004608514429818	0.8784850685417762	0.959708481503757	0.8417182640594468	0.8238425506772146	0.869317561082379	0.8879905312058537	0.8404995083772442	0.8387367733443314	0.8762758848548059	0.8612822413612563	0.8392202685420787	0.8981337236577338	0.8849939194524975	0.8933653042485203	0.8784914949830285	0.9974914197558633	0.8753659763786701	0.8758902983796674	0.8114361168266535	0.8751055164949736	0.9812669237495185	0.8755024437487927	0.8152779946176665	0.9065848719304765	0.8433335689695126	0.8685373155091575	0.835818034937915	0.9038377573080922	0.9501988605541634	0.9085267912665419	0.8162858118164109	0.8605258114232639	0.8635934920563516	0.8648016630117857	0.8751811216861772	0.9041522749034995	0.8644058698358347	0.8651086200880724	0.8930821628074627	0.8764425943014099	0.8733117833336672	0.909711902638659	0.8604479380763242	0.8623002652608134	0.9024859364893713
GCF_002850515.1	0.9391578619277521	0.9086927241267273	0.9177324296832778	0.9223953056349127	0.9094499056327493	0.9251696346979827	0.8868714742484173	0.8666346967808568	0.9078001313249194	0.8985212525624985	0.8877748839288826	0.8801822363616186	0.9138587852485017	0.8864768584899878	0.8740510692885178	0.9205656506412606	0.9190669120094996	0.9147237349159628	0.9066675640669701	0.927962392517284	0.9082151789652574	0.9075417281125469	0.8633684000514402	0.9104450584692354	0.9280172781608422	0.9075433306130887	0.8484166693708863	0.9289034609604827	0.8904594729616093	0.9082167814657992	0.8797719962229062	0.9336556763173256	0.9064872827560125	0.9255634492061413	0.8713885146382415	0.8865834247760205	0.8998140698746324	0.9180605416692207	0.9167781406106088	0.9309346303972719	0.891327627630154	0.8900452265715423	0.9124093235084025	0.9013821166548281	0.9061403413887029	0.9034433329767769	0.886919949889808	0.8765778120178727	0.9208945638774744
GCF_900179055.1	0.7870891352407375	0.9091474526954013	0.7754981528074782	0.8853833443357003	0.8889287622404122	0.7630588945767928	0.7340116415308332	0.7070723571890537	0.882175696864928	0.9048140153640355	0.7234085288206221	0.8202036933138191	0.7862810303571596	0.9985581989504679	0.7437078958609229	0.8939025908900402	0.7868042565100314	0.9018704916518145	0.8719602334733513	0.7612997433078605	0.9097533639792772	0.9100405860132912	0.7089925268709938	0.7692900728298668	0.766278258564104	0.9100292042543676	0.7102204178042846	0.883164905618438	0.7386175715611355	0.9037812881205235	0.720655147433949	0.795825974245088	0.7593273514379179	0.8780444531332643	0.7130019188306514	0.9983797731414592	0.7539986797159649	0.7641016645487668	0.8583915030483028	0.7896563913932478	0.8265527062475144	0.9414284643061345	0.7832437745126264	0.8630068062918363	0.9076838924008682	0.7573830792076689	0.9985615465266219	0.8695529914610027	0.8918458401010164
GCF_000295335.2	0.8565405884903597	0.827832140392449	0.8552111261076945	0.8420462804062513	0.8392854416425941	0.8292467219572374	0.8107300553923574	0.8844157846843491	0.8284306465698879	0.8353165212133796	0.7914389187802688	0.8194324420884201	0.8470866337691842	0.8211516205470835	0.9634415021283612	0.8351783456800679	0.848412279148167	0.8370650906003995	0.8394117844644896	0.8308887969415113	0.827868020227066	0.8278416829016557	0.8926002039806769	0.8407576599629903	0.8300494378316976	0.8282417048875969	0.8656323095620523	0.8450418648963912	0.8979222522153889	0.8283871327279057	0.7854435510959381	0.8569322130681992	0.8289978533171288	0.8429287716576789	0.8875537434118517	0.8211722323669698	0.8124412181432873	0.8479656897172975	0.8324747619716504	0.8369723374109111	0.8327556934426931	0.8239311626287857	0.8558745213477382	0.8313476007841653	0.8282081152551896	0.8218669270372112	0.8210939837914756	0.8189492094221973	0.8365971259489071
GCF_000392145.1	0.8987648165043948	0.8832097334080771	0.8819807445668675	0.9016147399124642	0.8871758417655836	0.9688779798390766	0.8505015758130101	0.8330953617334019	0.8774838843389194	0.8962448922780192	0.8470864857878568	0.8460245996609	0.8836858040699644	0.8726187863218972	0.8450399555208519	0.9014587263943517	0.8951187652906631	0.9010197471816235	0.8847098339756144	0.9969967397763347	0.8838777618790146	0.8831932908069035	0.8199271325097757	0.8828892938782283	0.9900243121065725	0.8841783173330254	0.8235349451161268	0.9077264165300911	0.8513607973208502	0.8768934802409644	0.8428832980645912	0.9168975641242326	0.96344465611638	0.9073685031650095	0.8252312097395262	0.871481187752327	0.8713844440756543	0.875776148133306	0.8863433872829098	0.9072438453049491	0.8720455895972633	0.8720849753628652	0.9030345394045025	0.8850004473917064	0.882715308214647	0.9153072204432773	0.8707894513448136	0.8679009069432898	0.9043889508779202
GCF_000295075.2	0.8071050456529332	0.9043001101354807	0.7900544912551892	0.8963523236039171	0.8854952979590414	0.774409287042021	0.7449529058539388	0.7211879750556207	0.9004587749422006	0.8814803468831927	0.7348429647693825	0.8250779763225474	0.8055512170205236	0.8565678083977801	0.7649381719655262	0.8957939373870072	0.8067678688616898	0.8960241962891784	0.9280714090839316	0.7722444511626566	0.9043108354409676	0.9042856980062327	0.7242460277825632	0.779985775563598	0.7734570810142654	0.9044087038535352	0.7219692465271796	0.9468953257107694	0.7531946327890018	0.9004530771236607	0.7376090880876043	0.8071992272417396	0.7689021778403122	0.8827657077126342	0.7231517114571064	0.8569874359749537	0.7684594238231827	0.7773986307806883	0.8613854815561613	0.7994357818982316	0.8423329818561348	0.8485134391429409	0.788279453197113	0.8500977678628288	0.9046131549893786	0.7651620627175645	0.856422011276318	0.8540443451161986	0.8969264626132609
GCF_900143385.1	0.7944157641618307	0.7868880455927509	0.7634650162156538	0.7872576721467226	0.7818583864842628	0.7538167364165664	0.7308851734575279	0.8450107944643632	0.7867371147498792	0.7880869361654941	0.7202015970605106	0.7468119709719946	0.7761894103361274	0.769755170322547	0.8552857281711562	0.7932661571296171	0.7899891439312111	0.7879527754162748	0.7932179003295152	0.7574726168327933	0.7875307851004905	0.7873880681810403	0.8344778066634084	0.754644631448101	0.7563805072645308	0.7875352343090105	0.8387558917788209	0.7987260204773111	0.8476084477464416	0.7866625049454664	0.7102648032012397	0.780193013510535	0.752068197468195	0.7969590002012411	0.8064495042212722	0.7681294979786903	0.7863075950042918	0.7562925498345578	0.7801108742763191	0.772372673919561	0.7773574986960397	0.7678902674590364	0.7967902725242892	0.7773811137258767	0.7864992532174623	0.7504822257542093	0.7689152966526893	0.7654076091048603	0.7912978957297181
GCF_003320195.1	0.8169818060893689	0.7913005791456095	0.8048392494487309	0.8107897475393453	0.7986743444102028	0.8061905774493966	0.7642027852449934	0.852188625922999	0.7904369564228457	0.8075877490408991	0.7605783204248361	0.7650152747318238	0.8116858134187012	0.786204182416585	0.8432106876221247	0.8083526317218606	0.8312955857206383	0.8091496049164077	0.7984655797503922	0.8044368837783864	0.7913411330913497	0.7911616378010734	0.8414591098091532	0.788321098384225	0.8031511473769178	0.7911200259263138	0.8538770806378183	0.8164874005943445	0.8657502180215387	0.7904828000136825	0.7470114386811998	0.8270215524826244	0.7945286732265319	0.8162712304313988	0.8391514139750308	0.7866858927633776	0.7830222845695057	0.7816695459968143	0.796410728951885	0.823124141975485	0.7891759050318278	0.788374347478197	0.8305546827641146	0.7994667332456663	0.7902821461430201	0.7848902345746015	0.7856092736647261	0.7879462388683827	0.8092511661022616
GCF_000395505.1	0.8538549713466003	0.8281362721827865	0.8247172643208763	0.8409612022224594	0.833863475407237	0.8241557738086753	0.7940605776989875	0.7668239419554402	0.8258548475753171	0.8310921807491848	0.7906916346257814	0.7931802718309423	0.8282822944831731	0.8210128176289246	0.7989411992533393	0.8472102613347203	0.8315883088983557	0.8406517740144972	0.8420810541975675	0.8254943115622195	0.8302250864226032	0.8303631122636829	0.7586425210680627	0.8077362614744845	0.8208751394599887	0.8298874967709949	0.7817950521386531	0.8604958569648987	0.794092563536215	0.8249557674115079	0.777735979860048	0.8516058802485021	0.8137934055633801	0.8427923914037367	0.7547047863676362	0.8195181750828242	0.823020624259241	0.8056700459240135	0.8257150833735184	0.8392016335028003	0.8327074655291761	0.804043983307565	0.8381085522827632	0.8280350995889473	0.8283170616975509	0.8142850139746818	0.8196172616438009	0.8063938993273587	0.847701869746022
GCF_000407325.1	0.7773605885545918	0.8409176921721327	0.7639817506732112	0.8776304508115288	0.8506403731527018	0.7510542347060132	0.7256010911333219	0.6906929781564688	0.8361258475527021	0.8860813413056171	0.7157939879170274	0.8048379398021309	0.7689321678570844	0.8591008935596106	0.7316364784949602	0.9961489978631224	0.7752208219258991	0.971271723077091	0.883134908979669	0.7532880534832518	0.839379795094715	0.8409196181546968	0.6886324978099974	0.7486512504602296	0.7515087665911361	0.8411250562948653	0.6998009497020024	0.909957105158327	0.7251629300999938	0.8376319659178125	0.7101948356061533	0.7785932173956029	0.7429220943262801	0.8744782593483181	0.6943250602752293	0.8578050282910789	0.7441810449290003	0.7458007962653914	0.8414502263511009	0.776882302884512	0.797311199941707	0.8392507542629216	0.7682147393519646	0.8494995494805786	0.8384280387109655	0.7430594810825177	0.8585622604358563	0.8574130908392886	0.9891753359956832
GCF_900179665.1	0.7448898625410759	0.9978252207515005	0.7356025957345076	0.8669571997568647	0.8816518821887799	0.720819472071478	0.6985419697393483	0.6714517643713094	0.9646781973614512	0.8481485937687996	0.6894525237783469	0.8035385867841299	0.7452695660598182	0.8509937137973008	0.7033749861322275	0.8197414578427528	0.748164063171415	0.841417997321762	0.8354855595470434	0.7221785919093462	0.998184923426457	0.9984396216715393	0.6721577316543041	0.719708800215009	0.7220601494125534	0.9804007356560355	0.6677516082709739	0.8696810646699158	0.7039625109184293	0.9917462142934155	0.6824000387516348	0.7477556084397311	0.7162249032381054	0.856983653997903	0.675960704592225	0.8504621288710618	0.7094096157181631	0.7262568889625031	0.8383013033362345	0.7581488594050062	0.7752636439349785	0.8426408614113408	0.7337203288263724	0.8095194641023918	0.9940150600103442	0.7112090666324986	0.8495774040467332	0.7894226787692605	0.8223750064455845
GCF_002334625.1	0.7997595399418937	0.8694825388102404	0.7736774696804154	0.9121028306960645	0.8800867427266205	0.76131262672499	0.7325511815945503	0.7007779628416609	0.872552588022185	0.8475559413102957	0.7281007497040641	0.806066977209361	0.7903761933473369	0.8352226778642615	0.7386440735353293	0.8872445478139818	0.7893897406313037	0.8745681420700271	0.8908918183676845	0.7684749896796861	0.8704208083573055	0.8691664181543762	0.7007349886639328	0.7682848614994342	0.7683786233417502	0.8754256722528757	0.7002905965987891	0.9416316253485141	0.7416167797234807	0.8720860577442724	0.726029524562347	0.7915866326866805	0.7480967648257657	0.8993049903438325	0.7061621064118775	0.8376910885880118	0.7449922060468575	0.7588318446470452	0.8482145531401752	0.7892530046112595	0.8021771630010561	0.8238814016874527	0.7752808622964098	0.8340412135386891	0.8728465704652801	0.7584577739636387	0.8386625654542306	0.8145455871379589	0.8822409861662215
GCF_001895905.1	0.7437899978782929	0.8289324359663882	0.7319772089190643	0.8437757503688317	0.8262405201636182	0.7114463010751627	0.6976030878238687	0.6538367124396177	0.8263817617076288	0.8033738842534799	0.6885269308767584	0.7926197900990295	0.7324339310297187	0.8029079105133051	0.691882496903788	0.8738188752979025	0.734062834600601	0.8575270641002235	0.8454623224303908	0.7195621388780611	0.8284063266343312	0.8283646943014896	0.658184361538879	0.7224677673227511	0.7140716051453863	0.8286073953825733	0.6532874740337599	0.9075469242649272	0.6915340188585216	0.8276686633739089	0.6975185896075828	0.7359532508992583	0.6964416999314146	0.8428552132315572	0.6624977796089151	0.8009169598405266	0.6962884312690275	0.7067085415977934	0.8328381655622277	0.7343888003473679	0.7825635771980638	0.802942449930181	0.7195587466139036	0.7882212570374062	0.8264129088603472	0.6996887135054054	0.7999402961508287	0.7703949088899524	0.8745633230866396
GCF_000294345.2	0.8153133822278714	0.7999140220379011	0.8161467357219823	0.7991800456688136	0.7980772201203319	0.799178184673963	0.7690952029135736	0.8695022024874057	0.7994059704436798	0.7942714856507992	0.7621495979320625	0.7865766441424257	0.8218663172959001	0.7889635561378402	0.8876804001883327	0.7937645506534884	0.8242264309654656	0.7960256593970004	0.8020697984728676	0.7971456060981079	0.7995291683027913	0.7994015040560383	0.880109873135981	0.8033401135579058	0.797101314420663	0.799086251528342	0.8447729307133007	0.8083167859874532	0.9103264743266455	0.7995890923369815	0.7541897507569597	0.8123949701031177	0.7972520550035638	0.805269220820066	0.9460746966113145	0.7889739777090037	0.7845321551995266	0.8182753416321297	0.7983466921747028	0.8099674884199596	0.7985119485174385	0.7904713341658184	0.8143292881508597	0.7925701641583558	0.799656088151604	0.7850811486804616	0.7891686377703793	0.7840415969569012	0.7955600384853735
GCF_003020745.1	0.7747193031147892	0.845763053982111	0.7497539959882422	0.9057669017371668	0.8318477424401075	0.7444702713613484	0.7089599076538786	0.6868075617848537	0.8547011997426419	0.8700449115016338	0.7149904752292884	0.7907710648819811	0.7628458248703748	0.8118394161504787	0.7275029331247556	0.8677949209633264	0.7701313282955076	0.8480723377950471	0.8429832086492487	0.7482265633870337	0.8545312046627221	0.8518213758562831	0.6879369725106287	0.7411558403875509	0.7453360162488804	0.8514921089482382	0.6901320852309284	0.9639408581124553	0.7309457277303292	0.8570521150037216	0.7077021332963276	0.7703183544223952	0.7250473084637996	0.8845641944314784	0.6885693289767495	0.8115054183960538	0.7338059974516508	0.7341526107964222	0.8330102690905421	0.7716975538370318	0.7770853570842847	0.789377357538446	0.7542842544816885	0.8205167345805947	0.8447052367315528	0.7299818966278527	0.8121443980471066	0.7943371768831923	0.8700143186950433
GCF_000391925.1	0.8799760977433172	0.8628935425366999	0.8636186924028765	0.8811487601172063	0.8680043898133282	0.93865935579901	0.8322235946105425	0.8140982155251668	0.8566923512404441	0.8784311319035633	0.8236710917771073	0.8296799574638614	0.8669507148787806	0.8657829167712796	0.8372543685789345	0.8818974829666487	0.8772427542074969	0.870384512774499	0.8713992735779411	0.9574515135539041	0.8631098153038053	0.8652837682049846	0.8018701981739544	0.8637866966804375	0.9451516547298817	0.8642764908882936	0.808457911560902	0.8898950852574937	0.8334898005688198	0.8573512722488739	0.8196105518659887	0.8979888503530896	0.9272058793265311	0.8863943101553534	0.8098988569348162	0.8605429793481958	0.8620755974348104	0.8520817750531234	0.8625601532019408	0.8883931494665583	0.8647105331198544	0.8533172987157214	0.878182305969091	0.8656092998786553	0.8626020607277466	0.8915440715630871	0.8649110905647824	0.8519231251340011	0.8843640401997941
GCF_900179745.1	0.7626047731678822	0.9979011940878169	0.7493609354059294	0.8832735387465739	0.8799879668036583	0.7343436337069567	0.7114229413843269	0.6835581333902098	0.9640350681721956	0.8635811174318995	0.7028978356163511	0.7959873428601444	0.7586424135153805	0.8721571573642843	0.7161687321531462	0.8396579770859928	0.7621759711712629	0.8569217937739351	0.8493182780432368	0.7366032005755561	0.9965339301119597	0.9980126125724618	0.6849257157045946	0.7336050883230245	0.7350236048018184	0.9976296513238108	0.6799001053700526	0.8784166478316371	0.7173004256186113	0.9913956279386625	0.6954261120360614	0.7603674899962117	0.729358770703942	0.864497614052736	0.6885028857387523	0.8717369505079091	0.722025206044612	0.7402812839229493	0.846790988472962	0.7570494475234855	0.7893187873848808	0.8581333902098169	0.7474305305748239	0.827833292479889	0.9974892640331582	0.7220751851934384	0.8708650212809306	0.8043720613374675	0.8317291193801312
GCF_003202445.1	0.788074630996461	0.8769315675096744	0.7781697948515552	0.8706112201968128	0.8570570442705988	0.7510788020916069	0.7307794723818476	0.7060064097630157	0.87691060558668	0.8506970658220758	0.7204642410883169	0.8114216277915796	0.7812715043946344	0.8308274555337021	0.7410200268247108	0.8535338035573038	0.7903106786258804	0.8538629712543254	0.8683384892021532	0.7532411554604991	0.876645306248782	0.8774507026338328	0.7054378176017922	0.7592287322458244	0.7500487200944597	0.8771922814269174	0.7135359980086173	0.8962135888941112	0.7377568449685653	0.8771077786748462	0.7180208669392808	0.7986617122288255	0.7480255669954522	0.8502273877349823	0.7099567496573217	0.8306473140079688	0.7480982786658391	0.7626668151469546	0.8681432812942678	0.7873642183249786	0.8259950772233968	0.8234118477443825	0.7782700190458722	0.8338479376251778	0.876975456535944	0.7386483817559213	0.8296296781525995	0.8334719331314656	0.8506675881178649
GCF_900179695.1	0.7580507377726947	0.9990575460473131	0.7493438641949326	0.882604624328621	0.8797234534442075	0.735363387637997	0.7110127336354493	0.6841782677123236	0.9639995325937829	0.8735166300139108	0.701477710486424	0.8010358715167809	0.7591125904524957	0.8652902169140555	0.7159899093747741	0.8376686745817941	0.7628289156334962	0.853578316172287	0.8491449618353909	0.7360568554450755	0.9974273554264492	0.998582498311702	0.6847154027860339	0.7336653785401325	0.7347587524838916	0.9984353990798975	0.6804227797488297	0.8905116856330219	0.7165493322108791	0.992164259535262	0.6955236939610034	0.7674940626992963	0.7295106212331691	0.8719692225105127	0.6886663862653893	0.8654704293928464	0.7233095289417738	0.7401851858337709	0.8476453138228384	0.7582729786034297	0.7892790768536175	0.863748540549559	0.7474860200010379	0.8346474091909001	0.9977247378561147	0.7252119486604577	0.864576690120822	0.8048394373677261	0.836408460816681
GCF_900179635.1	0.769425420867699	0.9967747312060664	0.7600248201957062	0.8685140119113682	0.8835986441273621	0.7411225162846196	0.7211449074346241	0.6938833915938222	0.9977951242075723	0.8485115311838433	0.713908160107705	0.8265842255446456	0.7665464202908007	0.8521005108102224	0.7270854100274365	0.8543296124573867	0.7725676757327352	0.8486084346027897	0.8606929369682021	0.7430693059712533	0.9972915494404474	0.9972369605144409	0.6950284669943725	0.7437017622855769	0.7404425772950122	0.9790569100859017	0.6901862031496195	0.9035814211597013	0.7288474371952791	0.9977528097146323	0.7057837774632365	0.7788260215396919	0.7347343198962746	0.855814172835646	0.6989914938178848	0.8509463910905705	0.7322720040208459	0.7507382425466735	0.8669826148806182	0.7830968782240575	0.8005482149421196	0.8432154363270244	0.7589239973564748	0.839743386826174	0.9926175745332647	0.729934693555858	0.8502955231266469	0.8132506381090138	0.8462607877731142
GCF_000295155.2	0.78496306824003	0.8736792390401403	0.7823315396793459	0.8565276117349916	0.8551493679662289	0.7669148938671679	0.7405982646154136	0.7061841592998536	0.870171653996655	0.8900992516905573	0.7292589092895242	0.8472423535687377	0.7847961203596803	0.8650261658051104	0.741604654654705	0.89220944602528	0.7890514437968449	0.8909719490610777	0.8787844178843168	0.7706203306239854	0.8732166892790908	0.8755005497187247	0.7042526697384629	0.7641886383401686	0.7671399543899734	0.8742187124724174	0.7126914316099856	0.8806584666257079	0.7322112330730133	0.8707269152566512	0.7177986259215304	0.7891219851547392	0.7624523132022855	0.8538426732890445	0.7074606219665117	0.8654625144903706	0.7524888502665623	0.7581670936658228	0.8603788339647904	0.7897477877726298	0.8496777099722302	0.8539948410753593	0.7754359539895672	0.8573223777006003	0.8740437027225941	0.7516047319142876	0.864994590149672	0.881252357676932	0.8898923303740673
GCF_900148685.1	0.8502830644020555	0.8176916960936789	0.8102638875041707	0.8199639137428316	0.826549133782258	0.819059057862906	0.7828129932121412	0.7720061921800152	0.8175419665606443	0.820987545454251	0.779657515288789	0.7924482326336237	0.8196302616343626	0.8101487109402978	0.8204264196321333	0.825238640441443	0.8291197307171937	0.8212474125764889	0.8225298316298599	0.8181754376619446	0.8171881585534976	0.8182319461635946	0.7583444520708926	0.8077717546033734	0.8168354303266372	0.8188654172648949	0.7710869392296056	0.8290668214831646	0.7911143440532721	0.818138365205448	0.7688402763805621	0.8290743799451687	0.8145851682099726	0.8262777490036327	0.7601156516671987	0.8096919638791898	0.8823716150237749	0.8086920873340693	0.8101649076445925	0.8151614109560986	0.8234271290477814	0.8092866863450625	0.836137222797905	0.823815849950852	0.8171510860970009	0.8048595871712024	0.8101389929177211	0.7965121657045224	0.8233411065516388
GCF_000322025.1	0.849939867943342	0.8246344417427737	0.82186135113932	0.8482117357080948	0.8311678233612863	0.825188280308222	0.7840713477305375	0.7902142430412292	0.8230441490481276	0.8190606217590877	0.7798047001511629	0.7871495279084321	0.8398021063582651	0.8038309470674904	0.8153481670884533	0.8391352322826582	0.8492970892115933	0.837733450219374	0.8327152405175964	0.8225866918581124	0.8244285682901022	0.8233407343835596	0.7743960041415644	0.8239395745470961	0.822072894084664	0.8234799912973287	0.7810392321806073	0.8494055182589555	0.8137858675138778	0.8241890322246876	0.7771127541615848	0.8384920992076176	0.8068379042436862	0.8491057438338953	0.780982891597174	0.8050466989024571	0.8215959480135869	0.8137437006621259	0.8263569044853483	0.8377019136663829	0.8139410698757885	0.8027590586090891	0.8486741537041985	0.827445801421767	0.8238183891412206	0.8064693872199713	0.8039989057879142	0.8042363157935766	0.8421294331003408
GCF_001721065.1	0.760895573724589	0.8421601599824173	0.7430484200122061	0.8794258563324614	0.8401746594754876	0.7345600638737624	0.7034212942756369	0.6675081347781089	0.8191322655007801	0.8778287018440072	0.6968600780913864	0.7822741617344756	0.7483008697584929	0.8522559147488913	0.7087588014232524	0.9604802825147438	0.7539221085295189	0.9502749464976529	0.854126867149652	0.7408757311366587	0.8430936183977297	0.8434170848655566	0.6648772534778854	0.7339094057964446	0.7390330277268503	0.8431631543754583	0.6768799703478724	0.8909219539361399	0.707708311473995	0.839644137216835	0.6944424611514288	0.7576084466345518	0.7194629959948519	0.8770973323639687	0.6753169629913385	0.8501124061497122	0.7213671642421168	0.7212044997227873	0.8225025874213141	0.7596212648470178	0.7681086897000454	0.8338217407959511	0.7445856618055637	0.8195094360942635	0.840659238320284	0.7255778160363624	0.8497883188249413	0.8250571033174249	0.963755613322845
GCF_900180155.1	0.7737196744219094	0.8901611443127782	0.7680670577182691	0.8981742811203128	0.8847078691898179	0.7649923947568559	0.7282122283888727	0.7070106394456857	0.8552993939489633	0.9217755348012242	0.7341687916610746	0.817220217841532	0.7747298691319233	0.8749049344606988	0.7344171462706677	0.8642223967831664	0.7835893852910913	0.8747858558266952	0.8517599295791327	0.7652877887163455	0.8920390998971055	0.8899815395222644	0.6980672419283107	0.7567401138418057	0.7634861487206612	0.8903328543872253	0.7023863095097118	0.8838470161920626	0.7347954347488559	0.8835506353930648	0.7365204302093942	0.7826834666224562	0.7544496593430017	0.9062180099526054	0.6992267783505833	0.8739345422775203	0.7498513161807469	0.7502460519840737	0.8418727845453038	0.7906166694298173	0.8158337083323465	0.919761395364749	0.7782624256251958	0.8691065944563304	0.8891282522940729	0.7495628300978155	0.8738753319070213	0.8414991013181544	0.8559329449133029
GCF_000294995.2	0.8141731069772393	0.8977049891929965	0.8117632177568019	0.8855905697402517	0.8962140581594432	0.7916950925075359	0.7614918157770502	0.7354433774530031	0.8927455871690074	0.9086291521599837	0.753955598318158	0.8564946047926831	0.816550163919469	0.9225002712982989	0.7663150502472098	0.9180907235335549	0.8228626014085393	0.9143979562425221	0.9008247468285747	0.7955648084979613	0.896511276677954	0.8974723984221152	0.7289239238097608	0.7980365606426003	0.7920465706858214	0.8975916314324481	0.7427597914493689	0.8930186134825232	0.7620351035806537	0.893459257216362	0.7432619525044808	0.8176516004526015	0.7876111027014399	0.8765717157180903	0.7361795116907103	0.9224007376548906	0.7760817890066474	0.7905635885196237	0.8705775785261693	0.8224012214989905	0.8608505841035095	0.9023350316261239	0.8100721826276467	0.8878335327462231	0.8969678181465038	0.7817355073139948	0.9218622882922861	0.9179967195370027	0.9097876131763191
GCF_900179435.1	0.7720272179644261	0.8786508687004412	0.7615981525026715	0.8999232366931196	0.8678324851182097	0.7551826558939139	0.7241789530028627	0.6994085471346769	0.8437666058903217	0.9871000751451934	0.7259831496127207	0.8056399671458224	0.7767200708863184	0.878798764279043	0.7360131882726897	0.8959598293602173	0.7837381529816331	0.9083872650580029	0.8533458381148589	0.7587444474433482	0.8786136520887581	0.879392288329712	0.6938593885213613	0.7487862530250633	0.7544512685686621	0.8787304798871722	0.7089101099087449	0.9037743469455518	0.7349578546144392	0.8715046320118524	0.7175605449547543	0.776987706867727	0.7502008078917339	0.8976630556844652	0.6944506472130583	0.878735981473247	0.7451904810910487	0.7434361223785751	0.8504070202827297	0.7778181227423271	0.8067231323571578	0.8705049614597714	0.77304145153847	0.8667599994563139	0.8770660882881588	0.7476082663596134	0.8791110601944714	0.8545665429780668	0.8944533656438247
GCF_000395545.1	0.8376658246229711	0.8807241896647272	0.8128779054976698	0.8904704901959436	0.8728786755757365	0.8029741515046088	0.7705504270495421	0.7452330792534093	0.8821598352032938	0.8797330579387486	0.7622731191874577	0.8487271022099865	0.8294129254853211	0.8616327855236324	0.7834227632326227	0.8943837931570313	0.836310624739583	0.8863089745722973	0.8771230433485194	0.8066024568240605	0.8866665108175341	0.8872935743861033	0.7408701057069661	0.8062847996215616	0.7984709137388802	0.8875617265700311	0.7438923183337711	0.9100566007378998	0.7773157691360961	0.8759280472057854	0.7543340956189434	0.840580432591354	0.7894359040647746	0.8882695795786297	0.7536685281470409	0.8606206829217312	0.7824350693551558	0.8040739192435633	0.8786188512360441	0.8356381815706567	0.8433960305225943	0.8615561215018173	0.8176035720621178	0.8671481258912622	0.8780643262710758	0.7927479273211322	0.8611129828286342	0.8488051413712066	0.8964654104309825
GCF_900179385.1	0.7781093916131397	0.8848661015653233	0.7809083227521145	0.9294843183396974	0.9413309267187155	0.7664013247707693	0.7417017213785928	0.7111827199493931	0.8807337081361132	0.8868710328598306	0.7397121472827234	0.8068982575787775	0.7888179335484212	0.8545895478252573	0.745667472865137	0.8826252575598261	0.7955081174231012	0.8703440731342474	0.8793708384442308	0.7658902894799269	0.8865521259264149	0.8845488283764434	0.7044585541883656	0.7628270184750368	0.7676841409803905	0.8822668140086406	0.7109546492121757	0.9447454527988332	0.7494561264439851	0.8811418175211913	0.7313408402805597	0.8089897773336897	0.7630550892122542	0.8974844908631203	0.7082560299877078	0.8535550607850992	0.7550435327569047	0.7598660198780965	0.8428602423039196	0.790369010610844	0.8055255854196796	0.8436617573732524	0.7809132239857224	0.9045932400879085	0.882783077281998	0.7536332844734801	0.8555920134725109	0.830900252054107	0.8787336780752136
GCF_000391945.1	0.898586568893868	0.8919152265393891	0.8815449984800157	0.899430661710129	0.892753918396131	0.9701940333285496	0.8562542339664801	0.8418066672530565	0.8847288641164879	0.9026164562607151	0.8539082886211041	0.851990947991846	0.8838936443051512	0.8773276206612934	0.8545926673487307	0.9012214655735125	0.8990174883069226	0.9007226483836471	0.8922238527976198	0.9964573563383347	0.8907428325409354	0.8917832888139956	0.8266261131763352	0.8816981542606627	0.9915166357268843	0.891642092300855	0.8307339286733855	0.9077597128541294	0.8502653414255138	0.8863950601281108	0.845061131146099	0.9151412813853615	0.962773114949393	0.9099447867624025	0.8260215914930258	0.8753500979116804	0.8789139596285992	0.8826467942218992	0.8830221609084723	0.9051140142554469	0.880317823320726	0.8813490208060392	0.9055252587445393	0.8921501682784673	0.8902166247706521	0.9184258363385815	0.8746329276441169	0.8752629109937302	0.9026214714374113
GCF_900179675.1	0.7550914372161089	0.9978096102322042	0.7455395900760589	0.8787401744332944	0.8792062417559593	0.7308448546737497	0.7080493499437363	0.6800792947692175	0.9641764571411202	0.864541585426784	0.698871749797837	0.8018159528005517	0.754693126963451	0.8623296653750607	0.7123569898383393	0.8284609456480647	0.7582066793273179	0.8455088144349155	0.8455230624169263	0.7319675956562018	0.9976291357934005	0.9975366822212414	0.6805466285791723	0.7296359925555878	0.7309515562279196	0.993376588095906	0.6765128665609994	0.8792379039382056	0.713389810223212	0.9911013436796902	0.6916337749363431	0.7635990655856776	0.7256611221963929	0.8667981491554746	0.6846984905371236	0.8618145216699141	0.7184301130149933	0.7357771894240712	0.8492816800713793	0.7564193491395169	0.7850733074505547	0.859694421946705	0.7438488295441089	0.8248429080827852	0.9937052415476222	0.7214196562626847	0.8608747881008453	0.7995882016577052	0.8314096446806584
GCF_900179575.1	0.7695176697095543	0.9972631793353066	0.7607233095323157	0.8688967525109077	0.8832442883215513	0.7413541200224377	0.7218982833846049	0.6945921522920266	0.9979052733506736	0.8434179705496758	0.7120424958899193	0.8263087191905606	0.7673508448903251	0.8585734584974806	0.7277618367897886	0.8428256663018651	0.7732444661421498	0.8398990625621362	0.861598671841785	0.7414714816173915	0.9979961235109546	0.998443584798602	0.6953380288748321	0.744758576206634	0.741003651788471	0.9798623021947912	0.6907618966021717	0.8945721070609326	0.7284472543691329	0.9983362458191952	0.706000475265963	0.771181747200538	0.735182775326907	0.8545336978116751	0.6994224063653308	0.8569145539693599	0.7332694256879636	0.7515988496623833	0.8592918537150764	0.7842651402115418	0.8016753933472465	0.8443697957164634	0.7588345314669714	0.8397920468929083	0.9970333057980831	0.7296483516838802	0.8563429415730011	0.8140972937321472	0.8450561832263446
GCF_900179885.1	0.7953601681302479	0.9219286976263025	0.7844406769404619	0.8921224302055155	0.8963107281961185	0.776580139104527	0.7463145867336342	0.7185684723829002	0.8868404832996717	0.9082140614625931	0.7346859405431665	0.8413957503053684	0.795061003988062	0.9501728522819255	0.7496880023960328	0.8945337611833846	0.7957670993554713	0.9178481667187371	0.8680743926033025	0.7797074242681272	0.9218831430864697	0.9237729765710282	0.7155261770324209	0.7764237578483842	0.7795802795076983	0.9224369367087661	0.7170988285344119	0.8676079685088945	0.7450054036523183	0.9156231334112294	0.742822185332866	0.8042045480428716	0.7749320166484845	0.8982637941016389	0.7231354849807702	0.9496068201265396	0.7604313946930321	0.7745220257899889	0.8768422816841174	0.8013842460842644	0.838938524828414	1.0059778434956785	0.7936977673856012	0.8759539681573767	0.9213211904421136	0.7711241330614113	0.9499019047576958	0.8631922377783798	0.8852113985617683
GCF_003320365.1	0.7883754584353687	0.7862277573950728	0.8108075096179732	0.8185334771451827	0.7929607773421226	0.7834275680014657	0.7938684346211233	0.7335811782907753	0.7858662388346046	0.7941232525579193	0.8491993767841204	0.7774175851753523	0.7773165003739787	0.7683203040406192	0.7436106859270653	0.8063397719905949	0.7909383793368626	0.7979637730323299	0.7896056745076415	0.7897916986212805	0.7850424679011883	0.7860417332814338	0.7258573166969278	0.7744341795792555	0.7869595692383506	0.7868093459918648	0.7282450941404861	0.8318612274151809	0.7604960596231853	0.7861498378606806	0.884221399582253	0.7919734455842614	0.7676579879982858	0.8130362890927042	0.7322891881732186	0.7688720585814504	0.760052409661601	0.7671437892690761	0.7851045929353657	0.8044009093420257	0.7755696286502406	0.7636170528655962	0.7779654788383531	0.7867008904237244	0.7863828944860698	0.7633499503175221	0.7676411405313902	0.7581911155585304	0.8104031704124787
GCF_001543555.1	0.7652026803269226	0.8104841329465367	0.7592326261615097	0.7941607073358274	0.8009902045569091	0.7240547545651408	0.7085945567134645	0.6778706501931145	0.8107875399995836	0.7996870050317632	0.6943306405168895	0.7648302024374751	0.7587232681670493	0.8108976117890987	0.722395162139846	0.8087699777144051	0.7614365850873857	0.8081855564365504	0.8181863196850622	0.7325586676330276	0.810156440713568	0.810193972355265	0.6809103977786315	0.738789235546691	0.7298642742295133	0.811580435354428	0.6770430617240963	0.8244875353948613	0.7150342294880117	0.8114899178656292	0.6978961464781127	0.7694380787836468	0.7234066241139852	0.8039867434456822	0.6781087711131254	0.8116684297076506	0.7223715077438185	0.7367760887487708	0.8012992886650027	0.7667266542149926	0.9531784885030173	0.7958754933518531	0.7511809851456701	0.7850165486154609	0.8112183653992326	0.7218779193467098	0.8110411151249993	0.7835897154470776	0.8034467924323595
GCF_000395785.1	0.8897362027244995	0.8484008755458962	0.8720464582844905	0.8713343203993886	0.8544785130082211	0.8398876068294833	0.8049470877679141	0.7704434264005672	0.8431346458073278	0.8504267547000044	0.788442245019083	0.8275109108817345	0.8698558334406996	0.8369651309411414	0.7939386962983614	0.8707957287215805	0.8544074048259223	0.861979018157932	0.8555669610263797	0.8346044800971014	0.8498427523513223	0.8486300410244929	0.7757765400729809	0.8380511148143689	0.83716437465986	0.8477510453254818	0.7641704174472725	0.8803404181020311	0.8115883103780632	0.8439006428602105	0.784340851791539	0.8862043789967551	0.8245757622480324	0.8745003946152097	0.779265065254078	0.8366870345846261	0.7943920989656927	0.8572774296293011	0.8577530096010126	0.8789376155947988	0.8521798178081642	0.8397661596864481	0.843462729103875	0.8472480077388231	0.8472265344758517	0.8181696894684558	0.8363343098387674	0.8303858639749756	0.8695115571917478
GCF_900178965.1	0.7640272933508773	0.8905471246408706	0.7602628725221652	0.8718904288365554	0.8760353863357113	0.7580774676470713	0.722907885103273	0.6925214957723383	0.8561938598734642	0.8970864409682334	0.7198778902994996	0.8020393645850021	0.7664223021136196	0.8699094283728271	0.7241632336582897	0.8614242080466445	0.7708295081977867	0.8816313226850225	0.8530124303229557	0.7586897059793652	0.891534375200058	0.8907937747970336	0.689412208955253	0.7475212309240151	0.756779873347257	0.8909325358203295	0.6905882654969578	0.8580864692403858	0.7165265028679986	0.8844900597387328	0.7221188645773654	0.774507487733298	0.7480408535850227	0.8986150869953624	0.6916180867682102	0.868544565848605	0.7430766536040657	0.7409887389092734	0.8407676636770761	0.7741220765538391	0.806450795243649	0.9007052764610285	0.7710131147040215	0.843073956375744	0.8890318022717162	0.7449231176189778	0.8679917965262949	0.8436543479158062	0.8530472018205966
GCF_000395605.1	0.8321570504786004	0.8428795651188382	0.8245640506332587	0.8518123649097924	0.8555121605620095	0.8180248529975066	0.7796565763876291	0.7562551717066623	0.8374264044494938	0.8407479560935178	0.7767623067329148	0.7976480286903053	0.8292675817451143	0.830961278169834	0.7774111169446114	0.8558876611866437	0.8371013134977557	0.848902320799614	0.8470810570394022	0.8227688490168571	0.8420013394570227	0.8486194093700952	0.7388936688537149	0.7991781508703213	0.8183914376255741	0.8398831044265522	0.7530162644923523	0.8744356774288461	0.7797035568310765	0.8439697171605843	0.7796949837574547	0.86746748318906	0.8091043984325678	0.85621755305961	0.7538094452638398	0.8316320354500023	0.7872142551696492	0.8037050766655681	0.8496625809683939	0.8639638394613092	0.8344673223581988	0.826053364982835	0.826695659658579	0.8299475979447942	0.8411879262317878	0.8007446228824937	0.829177735933558	0.823427603993955	0.8561366232446204
GCF_000322425.1	0.83084756238736	0.8753146948959675	0.8146790868518815	0.88648850983276	0.8728158346822079	0.7950190066367687	0.765706866357896	0.7370590489168036	0.8736766665272745	0.8730103038036052	0.7640270203284828	0.8481369552187251	0.8235757091748288	0.8624209161739492	0.7695282525895502	0.8856810550017832	0.828102895924002	0.8818559289793328	0.8700915670777377	0.795745545994157	0.8749927329065212	0.8830091444684585	0.7382982795942395	0.8022272834057663	0.7964197282804	0.8829792261420896	0.735586251305102	0.9074177390516774	0.777622859777224	0.8744276845153283	0.7507436234017069	0.8374676720584251	0.7822336818478375	0.8832648101665193	0.7504726585594802	0.8615481849945315	0.7765610991721124	0.7974995078775293	0.9041719406216416	0.8305517789334864	0.8522956025839914	0.8578576914407408	0.8184011986369483	0.8572790438102893	0.8731983132863548	0.7792455890017512	0.8614580900344435	0.8414032918998511	0.8831169184395825
GCF_003320635.1	0.853929866625239	0.8370888439086098	0.8467960077473745	0.8574932225519466	0.8428177482434307	0.8430833166255963	0.8535680014925996	0.786142972838674	0.8368281655958042	0.8491360940157212	0.8720881987956135	0.8289156572121564	0.8311835209176478	0.8300573003281236	0.8051954353835639	0.8589512155395872	0.8392961459858738	0.8563606072563363	0.8399751133085495	0.8486136089125652	0.8371621949490098	0.8357847000262183	0.7788966423655297	0.826717006796068	0.8468072925228206	0.8373660732254032	0.7786833601095977	0.8594936370793647	0.8044427408613067	0.8351696797644039	0.871703764112082	0.853223439682311	0.8324444064941626	0.862730862995679	0.7903841676105128	0.8289532731303102	0.8203350901220975	0.8296311119754414	0.8412217048361658	0.8602132295936465	0.8320866791125201	0.83440795742179	0.8407646714305973	0.8474012478704689	0.8351542572379609	0.8314712826915243	0.8294862906905492	0.8259255678781124	0.8596433484336168
GCF_002141135.1	0.9012046670163325	0.8720902371640249	0.8901901928957445	0.8847256900665194	0.8758464665000153	0.8431259249952152	0.8277591338027037	0.7992126674487883	0.8722527733420214	0.8641146416972137	0.8094696134049613	0.84876246049823	0.8804822174463777	0.8588952215094169	0.8188254880103089	0.8795212451220884	0.8835952418173079	0.8773461823356412	0.8814373457732558	0.8476152107564616	0.8716066463782557	0.8719317187342486	0.7959422203975963	0.8594379827689737	0.8495700278904776	0.8726574701627408	0.7873007744757569	0.8969327049088117	0.8348245266727347	0.8709904699012219	0.8211108562478907	0.896316893681616	0.8387768951718354	0.890305611844614	0.808831887187474	0.858555173910058	0.8210809057611588	0.9001260842441446	0.8758844524831876	0.8874530106083163	0.8593163545728549	0.8511519249396973	0.8738598726300765	0.8613665019146397	0.8712939925167613	0.8301621124881842	0.8585559044097344	0.8449200322004258	0.8812726180962301
GCF_900180285.1	0.796153438275818	0.9154037176722672	0.7844775898215398	0.8915707246904886	0.8958700990055933	0.777636455594319	0.7454365246616652	0.7179781758063069	0.8866387995333875	0.9076655916814635	0.7360430936732679	0.8397943478982045	0.7950419706490971	0.9487586232213119	0.7491764262814847	0.8929898003301093	0.796552139048339	0.9162085969811588	0.8679705620831146	0.7766952770443527	0.9215137305340211	0.9152755759917555	0.7162324578458058	0.777171474642223	0.7799069766177122	0.9151525327865955	0.7168079057638603	0.866533131932227	0.7461220996473215	0.915020312325802	0.7441462704992698	0.8034534352847125	0.7746936156211847	0.8986093398630074	0.7239046435553912	0.9483194745443323	0.7578383960060584	0.7742816588127487	0.8790872777404645	0.8009929110798707	0.8382199387095283	1.0057650160296066	0.7906712176790652	0.8761332211215558	0.9205817292396882	0.7714989109656648	0.9482810660300144	0.8624152633396509	0.8842516933736135
GCF_900148595.1	0.8309609416474117	0.7797684968931013	0.7853065801383031	0.7953033367107486	0.7900760819395143	0.7701612288432191	0.7406547010987458	0.8204762848616484	0.7796891438044297	0.7899565325264499	0.7307123481722454	0.749887380987693	0.7911776691398957	0.7701740500846201	0.9989479651650336	0.7901010313822407	0.8013698630136986	0.7858852686015422	0.8014492161023703	0.7701508332420831	0.779085505898464	0.7797522104513216	0.8199319018821583	0.7831893427069314	0.7672230854421388	0.779533556307427	0.8076844976637619	0.7967171384652489	0.8657155153653915	0.779905718828097	0.7242518285862398	0.7954481820865773	0.7664825721212155	0.797989906564337	0.822436548715866	0.769758226039179	0.7931909505599071	0.7727819598896126	0.7724881108975008	0.7843075628691305	0.7869133935538957	0.7640669809372397	0.802767724846457	0.7845120096914724	0.7793478215671299	0.7636819971751686	0.7700988552364029	0.7667005332250343	0.7908377329827475
GCF_000322105.1	0.7256286385586959	0.7550484286554067	0.7057697461150555	0.7589319996605995	0.7409419460463208	0.6994398672187417	0.6776660482986333	0.6512910950730169	0.7528838353224273	0.762300060493852	0.6783186005470695	0.7206368275095029	0.7129585034150642	0.7496540374304946	0.6717573677666049	0.7805968563951646	0.7191144090739557	0.7734215286082202	0.7527235968142754	0.704061756226258	0.7550636894657068	0.7535754552452321	0.6539797446317047	0.6990992459328415	0.7055396130957287	0.7536703774852993	0.6506019168798601	0.7881784269523002	0.6768404384613929	0.7538788401539999	0.6708899433091419	0.726908715326676	0.6918207550682677	0.7594224821036477	0.6539498334435164	0.75150883631438	0.6990382026916406	0.6950508581764064	0.747618855768861	0.7270091314584513	0.7593400737280267	0.735167560644934	0.7181688492677558	0.7508065338243651	0.751591244690001	0.691524390132238	0.7498331993434189	0.7335932554543662	0.7791034334991879
GCF_900143475.1	0.8542843702163484	0.8176916960936789	0.8102638875041707	0.8199639137428316	0.826549133782258	0.8227522663688392	0.782548806968758	0.7720061921800152	0.8175419665606443	0.820987545454251	0.779657515288789	0.7925594500031133	0.8194906100506669	0.8101487109402978	0.8204264196321333	0.825238640441443	0.8291197307171937	0.8212474125764889	0.8253502177376947	0.8181754376619446	0.8171881585534976	0.817643105980795	0.7583444520708926	0.8077717546033734	0.8168354303266372	0.8181282872561091	0.7708133948904077	0.8290668214831646	0.7919230994877162	0.818138365205448	0.7688402763805621	0.8290743799451687	0.8147179811851885	0.8262777490036327	0.7601156516671987	0.8096919638791898	0.8822895517220156	0.8086920873340693	0.8101649076445925	0.8151614109560986	0.8234271290477814	0.8092866863450625	0.8373800499074449	0.823815849950852	0.8171510860970009	0.8048595871712024	0.8101389929177211	0.7965121657045224	0.8233411065516388
GCF_001990575.1	0.8799458572721187	0.9258215202630631	0.8692784157367016	0.9247000448737283	0.9224798987766392	0.8502905757814282	0.8137957289038305	0.7912967036200593	0.9259616587095493	0.9339175500415634	0.8123281372988959	0.8800069149679631	0.8695837042159236	0.9197459117091006	0.8339179178590083	0.9212039400604692	0.8760113140646034	0.9188392417075557	0.9237720414603824	0.8540077388790396	0.9246897459852725	0.9262213378256104	0.7923162935771718	0.8532448854984295	0.851697845325408	0.924879539786813	0.7942734502011961	0.9307407107704304	0.8274108594422416	0.9262882806005723	0.8114788468187469	0.8927253065758403	0.8508297961555721	0.945532857132348	0.7996005502548975	0.9198661880135651	0.8455979608200858	0.8548176728925899	0.9225990716287692	0.8781442874272641	0.9119838601705201	0.9386896135709925	0.8753797715118032	0.9237382022554566	0.9251028049758344	0.8468154365625253	0.9192534041504521	0.8999584366287324	0.919804394682831
GCF_000322065.1	0.8192911834299946	0.8630205577462322	0.8042733959974182	0.8719104300905266	0.8615458203126697	0.7827105419994325	0.7547219508249271	0.7256757736939866	0.8614956819139765	0.8688690348257975	0.7427599316647051	0.8176158924016593	0.8019436317381412	0.8662327578225094	0.7656915639470151	0.8985004941974831	0.8158944740465264	0.8810890996112937	0.8562124317156792	0.7888665345909827	0.863662329249505	0.8634557590468891	0.723347680714666	0.7819397476835224	0.7832677467369095	0.8630797210566902	0.7336247154228054	0.8795839448825241	0.7690087204045567	0.8636800448170433	0.741655884125481	0.8211402875737995	0.7727757854263719	0.8770947405154027	0.734631828724556	0.8645400854826272	0.7714531344688456	0.7831821772031398	0.8680250384477954	0.8218181587241316	0.8317519125292182	0.8483096173136582	0.8008432610148213	0.8602268461710475	0.8624135488660533	0.7751536825483945	0.8646888293987504	0.8607723519488294	0.8956372573761106
GCF_900148705.1	0.8163279644037366	0.8108643691662609	0.8273194630822588	0.8149235921893412	0.8137333328377017	0.7983142329295174	0.7770323065085106	0.8856280458112312	0.8109918704022422	0.8178661571573543	0.7603441418200336	0.7955720270466179	0.8268273008768963	0.8105881784422546	0.8812446797042566	0.8195173539218711	0.8327217239059241	0.8195508090566768	0.8193649471966455	0.7975692985945126	0.81062089012962	0.8111628633134709	0.9048625179821349	0.813162365203686	0.7971674652531253	0.8108706884695019	0.8832084961173458	0.8267923588472104	0.8992978138928023	0.8109019132619871	0.7601508454856013	0.8197667805380329	0.7950869275919366	0.8176423794778769	0.8827594538635105	0.810704156242914	0.7998104209027682	0.8149213618470208	0.8139474457004576	0.8091079745889665	0.8160179468212047	0.7977707728507863	0.8212395499169197	0.8047699587758395	0.8098766992420553	0.7855812086225034	0.810590408784575	0.7969228710453242	0.8194158733462941
GCF_000322465.1	0.8100981338491982	0.8724021787527282	0.7866205713900101	0.8999028783856112	0.8692073539851287	0.7786464105028954	0.7404229686002116	0.7161591047874737	0.8424757543299501	0.8585018130911732	0.7370084954948936	0.7963029612168518	0.7929569628192261	0.8381185135100268	0.7537371643002646	0.8807630398006757	0.7912629580941405	0.8913359316232078	0.8946720061501534	0.7827694479747695	0.8745530123247858	0.8742963148698617	0.713406223060826	0.7855620251841374	0.7794317194693773	0.8757055045064297	0.7157674426913008	0.9185342839960384	0.7519201035787463	0.8688252849639466	0.7326998816413024	0.8040134779395662	0.7669230112728554	0.8987986823746102	0.7200681174483479	0.8371807077307614	0.7573418449269503	0.7736656198085752	0.8218218638749275	0.7974852250105359	0.7948395210872328	0.8301628771815148	0.7862256013369439	0.826896600545019	0.8699304733620156	0.766589900013695	0.8378819945921521	0.7987167773619308	0.8821963775225652
GCF_000321725.1	0.74860043352912	0.8234330663365929	0.7407739853027852	0.8267324724619279	0.8096764756676097	0.7185133650992465	0.6907651045318973	0.6638115039477945	0.827523752220961	0.7992205202964027	0.6879244870202463	0.7541393918423512	0.751983730673568	0.7938650159700229	0.6952543495803298	0.8329997154465799	0.7580112850321828	0.8268391031712035	0.8257924628375077	0.7245135703710441	0.8293103543642689	0.8286831691261383	0.6670980037624968	0.7246134406318929	0.7246315709254009	0.8291711505853012	0.6667234134610361	0.8489780353030617	0.7064345948125236	0.8216999331944779	0.6841896465576104	0.7525700459280282	0.7082746659570245	0.8202424419723056	0.6818431563673284	0.793219393145274	0.7103338370891722	0.7168810240973111	0.8196785591148975	0.7436201340904216	0.7674783711744313	0.787142979182121	0.7371528432909618	0.7940530793535291	0.8219457676827211	0.7073346563326043	0.7928177610501066	0.7828712976557838	0.8342829714752097
GCF_000336405.1	0.9125285844265623	0.8373853596505971	0.8488461488527105	0.8587314392024116	0.8441280736701859	0.8484422737571367	0.7939415928539021	0.7903891762877948	0.8362691766106143	0.8380460866748939	0.7944812626167106	0.8034524829195222	0.8558341354107929	0.8247954044558196	0.8298138420030802	0.863149502910813	0.875602259875904	0.8535049235216364	0.8551527058403287	0.8425220473344419	0.8366562089567636	0.8367874420460292	0.7686227297815952	0.8363495305609934	0.8415981523503882	0.8375643138632319	0.7892238685619907	0.8645976284707029	0.8253627945770557	0.836113030287825	0.7854619702999167	0.8827281464448992	0.8288302956148147	0.8632859993592737	0.7768872563898058	0.8239469509535627	0.8193773025003412	0.8488808870233985	0.8373541303860393	0.8812828280099133	0.8299338465927293	0.8233328923807963	0.8684261959492486	0.8412016459576875	0.8360495190868703	0.8176625000745642	0.8249406731696054	0.8187162245854315	0.8631491520202
GCF_900179605.1	0.769013781584682	0.9960314487262788	0.7598424205159472	0.8674079537660063	0.8841925133275377	0.7395866299639992	0.7219059250867726	0.693678800850999	0.9975779856332566	0.8424469966375981	0.7115319531511376	0.821256954410585	0.7661884210920636	0.8512676500260286	0.7266443539938694	0.8498622358228196	0.7728596174638216	0.8438104292584503	0.8605375063456776	0.740928425923175	0.9964522333555943	0.9975867048849769	0.6945720397494539	0.743566161036183	0.7395130007272502	0.9787857376293194	0.6889839682025036	0.8890895034418439	0.7278476107312675	0.9972295384996945	0.705618362873297	0.7716027534751062	0.7346140730014507	0.8493319761441273	0.6987731044023825	0.8508287810227747	0.7323706418273485	0.750704321777849	0.8657190024142639	0.7838332801566623	0.7996929531653467	0.8377528098596007	0.7583998687591148	0.8330534561176207	0.9927978980790519	0.7282419146701733	0.8501280115326636	0.8129358818522016	0.841861837966593
GCF_900179845.1	0.7445764266003071	0.9980967835829938	0.7348120581595954	0.8677348913848695	0.8796894890235569	0.7209192653971894	0.6978401897844687	0.6709649875638205	0.9641462010001411	0.8475215712435055	0.6894006398604849	0.8024127812194327	0.7443065908628123	0.8496190444067174	0.7025641890499159	0.828701153173006	0.7483841086738448	0.8434546719684393	0.8353040086847132	0.7220720011692882	0.9977722936162611	0.9972657269886956	0.6716711202055748	0.7198674057167699	0.7209433132580542	0.9790636824832883	0.667401531817506	0.8645380874392713	0.7036847569042346	0.990816215628736	0.6816275592233229	0.7470077590266925	0.7153139276465451	0.8504941366942873	0.6762945556892241	0.8484350776464827	0.7085196261775644	0.7259543253044709	0.8375857446779273	0.7584395499239838	0.7745047702211278	0.8486433883373496	0.7337417721961755	0.8090990234694629	0.9927238043840811	0.7089009565427046	0.8480187685746302	0.7893616635872912	0.8213799849341713
GCF_900180125.1	0.7470480663848442	0.99949146704243	0.7375547205260686	0.8677617034601535	0.882483168936903	0.723322999843432	0.6998390480663849	0.6727371222796305	0.9660125254423046	0.8527136370753092	0.6914441834977297	0.8072350086112415	0.748713010803194	0.852057303898544	0.7043391263503993	0.827686863942383	0.7518763112572413	0.842685141694066	0.8376007515265382	0.7244712697667136	0.9994225771097542	0.9993928291842805	0.6741856896821669	0.7214708000626272	0.723583842179427	0.981293565054016	0.6690490057930171	0.8682764991388758	0.7059279787067481	0.9932212306247065	0.6856636918741194	0.7488579927978707	0.7172707061218099	0.8564490371066228	0.6783497729763582	0.8512669484891185	0.7102013464850477	0.7278067950524503	0.8343563488335682	0.7601741036480351	0.7773038985439173	0.8432040081415375	0.7351288554877095	0.8153615155785189	0.9989963989353374	0.7103911069359636	0.850050728041334	0.7913048379520902	0.8202909033975262
GCF_001953235.1	0.7819497979774426	0.837111906346118	0.7657761745306237	0.8808205862726878	0.8487761576009131	0.754480224341027	0.7230280161158069	0.6872325385206819	0.8351566844726762	0.8863166731137987	0.7156204691063125	0.8036872271082361	0.7717360715596512	0.8552257385266872	0.7296302838665287	0.998765728260255	0.775732761002635	0.9743540436933473	0.8798789110426753	0.7611952503536872	0.8382931529541866	0.838179436406736	0.6847339687618089	0.7523700796431089	0.7588020920011589	0.838597887747074	0.6961790920628086	0.9106306125584595	0.7281903001701595	0.8344092217731413	0.7136518312356995	0.7863528004776095	0.7397191137392268	0.8757036610659138	0.6954143802240536	0.852816608748955	0.7413910025295544	0.7419369058430182	0.8507646000387786	0.7843544557561176	0.792598905446288	0.8341108755503354	0.7642381262835036	0.8464963963673313	0.8353540912881945	0.7433379192618902	0.8533506932077681	0.8532369766603175	0.9868970427628522
GCF_900178845.1	0.7855694713603747	0.9124896443670364	0.7733489900045194	0.8863807655257724	0.8919339215488622	0.7604939862227524	0.7307925956139514	0.7052207744177648	0.8786299789649641	0.9123521255666809	0.721588849495019	0.8180572865938529	0.7839072295502535	0.9914871857178047	0.7422129979298747	0.8868974623775933	0.7857173374491063	0.9026076501842151	0.8713771973802001	0.7627794018199211	0.9130083439198332	0.9131799086367814	0.7070138593583213	0.767770132652237	0.7630027029787507	0.9126468563936563	0.7087839132376532	0.8777477891850142	0.7372059117062545	0.9059311324539696	0.7190944854293491	0.7908415816798255	0.7561818372378214	0.8797511577280559	0.71067145890758	0.9913820439165622	0.755359060920161	0.7618701755767946	0.8552864963881288	0.788160966423383	0.8227272514865048	0.9396215696235657	0.7811137954721601	0.8622385390429893	0.9151208596660696	0.7542188564977967	0.9908890456929579	0.8657926657084856	0.8863056642391706
GCF_000295255.2	0.8638601196631228	0.9169320957219109	0.8400301841317912	0.9279115915510193	0.9046852670952175	0.8218041351831192	0.7906210216949342	0.7700206022084938	0.9126885703183646	0.9248613340413032	0.7860100341843522	0.8558514494179643	0.8605436578616497	0.8887280372514264	0.8196995469517819	0.927933775241999	0.8610986079376108	0.9275022666722961	0.971140091439743	0.8224814533609365	0.9163538885505678	0.9167979201716302	0.768552184986221	0.83346023358711	0.8203765073281318	0.916955352817293	0.7713340913953757	0.9725852515666338	0.8052332758227108	0.9121726206023516	0.7873993772823261	0.8634676114533681	0.8154091495560042	0.9322481453360937	0.772059712771294	0.8886825964650646	0.8183234425081024	0.8294059851598263	0.8965102191677109	0.8489297800308139	0.8883501989018358	0.8820017274654847	0.843895155582812	0.8921521972945915	0.9160901888690826	0.8166732621403827	0.8884260528129277	0.8846118891702799	0.9282922923123492
GCF_000322225.1	0.801506121019344	0.7721881611882665	0.7770234674670456	0.7966693909165724	0.778377880039981	0.7878790575424228	0.7623602160795291	0.8510131931531152	0.7709907252105124	0.7832195935267267	0.7559992823927077	0.7546509210717408	0.7903686137934373	0.7613332830248856	0.8370120199221454	0.7869453849592929	0.8132405664541372	0.7873632773011131	0.777541027488346	0.7895274897698246	0.7719012606537631	0.7722849812197615	0.8199603037870871	0.7777812977870927	0.7891936030435661	0.7716506676310702	0.8316741037739879	0.8025900070336905	0.8703472991482685	0.7708106114754518	0.7557159414181857	0.7989393223167325	0.780871351806975	0.8002723775297793	0.8755581390050887	0.7626097412342276	0.7664654566061162	0.769030475528737	0.7788153499616991	0.8015018495473664	0.7571344260707868	0.7616625423231682	0.8063471225940934	0.7852830704479635	0.77176955693445	0.768359854428235	0.7613005350730564	0.757959176118485	0.7873031207374269
GCF_900179075.1	0.7820434275711846	0.8529896052068672	0.7605771837066598	0.8830505762366473	0.8534089239119431	0.7586889432450173	0.7254242989311291	0.7054687780647985	0.85483277870488	0.8772166904520086	0.7299819405573281	0.7957013301285715	0.7743836766151445	0.8433158834921018	0.7395609563340311	0.8649659875053476	0.781770413211805	0.8532404126566322	0.8448426085281064	0.7580217562399784	0.8592715480502007	0.8608185205626185	0.6987044880817476	0.7564280839029297	0.7570844940253616	0.8577546201802025	0.703917886685978	0.8901078014832909	0.7458340817279588	0.8555953247923818	0.7193187050759117	0.7844855344843915	0.7516993184438181	0.8670854410847422	0.7001133205534745	0.8416242394949888	0.7497986682385676	0.7517786754884703	0.81893628902946	0.7839695504080519	0.7836756354278586	0.8450525944528446	0.7768277429615527	0.9990552266247783	0.8515187240170993	0.7474493078302217	0.8418786392389561	0.8253932745721088	0.8607858633425971
GCF_900179465.1	0.7472925377632124	1.0015450584497934	0.7382334475960874	0.8678883991913713	0.886229768586532	0.7239446390678168	0.7005364699087153	0.6743731243957258	0.9684550043319395	0.857480129581497	0.6912651774839592	0.8051054105297523	0.7474545146344219	0.8541520699137379	0.7058437237101493	0.821478886503183	0.7518388769603596	0.8392759382730001	0.8399881970341909	0.7254708629977021	0.9980434072902148	1.001709232681659	0.6744638439999497	0.7224837081402795	0.7256937381499479	0.9835879132607577	0.6706256827513467	0.8728189625946434	0.7068388141786266	0.9951962556974423	0.6853366984342236	0.7561450760286786	0.7193769540814404	0.8573376150475258	0.6797962104945945	0.8507514973443326	0.712228625958991	0.7297955826772642	0.8345553797667031	0.7604296153991035	0.777903969061162	0.8541213068645547	0.7370566040104971	0.8186530806996396	0.9978242990419508	0.7127908363782474	0.8500703155409902	0.7933429389384865	0.8228808026016751
GCF_000321905.1	0.7872693873579805	0.7639110999656042	0.7668933224253537	0.7806451192957501	0.7676247463141033	0.7652019689177393	0.7267427758615728	0.8339900731903511	0.7625890555690307	0.7790191999627265	0.723459076576484	0.7364952085740009	0.7723103128370202	0.7543977931896385	0.8374769267452425	0.7926966553886927	0.7973311764036829	0.7839658180094033	0.7735634971859879	0.7661512783302569	0.7625613059976074	0.7632937576482615	0.8156010146065522	0.7553981481100829	0.7661091400921697	0.7625308157277719	0.8513328701553017	0.7877589446118555	0.8437866996646756	0.7628340054896189	0.7190253117201857	0.7833936972158615	0.7577123253318643	0.7809602996131504	0.8069534259415326	0.7546300673800704	0.7664506996317871	0.7449663647787366	0.7630885478546497	0.7734357121225202	0.7531350163962283	0.7564464652527404	0.7933177661663522	0.7730304313448196	0.7629436334261059	0.7538900788087829	0.7546197897610248	0.7518787487615469	0.7942170578328476
GCF_000395625.1	0.8192587124623082	0.8558263697170079	0.8147697140444023	0.8506901203644271	0.861416907056517	0.7938849267313289	0.764825986485185	0.7473242808004897	0.8509346074500536	0.8170997500574174	0.766581174763814	0.8057903701723061	0.8149003765639933	0.821891831639323	0.7667771685432004	0.8488083106750605	0.822953296231464	0.843684858167182	0.8590232235790619	0.7981621036935062	0.8553879094064217	0.8569801062946332	0.7273359461347131	0.7841892963149801	0.7981031708560617	0.8376454209858823	0.74807323297464	0.8736631506774583	0.7684714034299585	0.8514751057591863	0.7562308847132261	0.8373281939408961	0.7865371805587641	0.8372716184169495	0.7431400493419391	0.8206397614129333	0.7742811709247606	0.790195731107311	0.8337316070614336	0.8574865919375837	0.8238736587728095	0.8170243160254886	0.8201629105682405	0.8198204265929209	0.8546305382554937	0.7812914845080724	0.8205107826886979	0.8046817593102097	0.8469945263180582
GCF_002442275.1	0.8391814538316952	0.9027703375311927	0.8304313771176964	0.9122038189528825	0.9228331719305473	0.7995457144353035	0.7782852748302843	0.7574034643175019	0.902448572148779	0.8953683468159269	0.7706263572310008	0.8640579399595505	0.8351524519527657	0.8812567850714732	0.7881129881914185	0.9157071782458863	0.8381204602215813	0.9077726103459359	0.9348858513034792	0.8042539602626687	0.9031208814984558	0.9021659872493533	0.7512226564436811	0.8134683083635769	0.8001732956229853	0.9024194468339916	0.7499265799356399	0.9356018486253371	0.7845697549555509	0.9016417315831793	0.7592158217031444	0.8394421947450305	0.7997551393178227	0.9184581335735479	0.7513946344929022	0.8803646489411387	0.7937813292169555	0.8149776237834546	0.8924065796859945	0.8326566898594322	0.8695674786735084	0.8706898434826387	0.8294747492189042	0.8821236099163375	0.9018743873715409	0.7902557792079232	0.8803070917714397	0.8676798808913317	0.9125647648182841
GCF_900179085.1	0.7932499157605515	0.9174750224554206	0.7822824286460671	0.8873275873990603	0.8974950105623957	0.7688118746759859	0.7384256346966014	0.7117057923348342	0.8901682866387634	0.9099567149212264	0.7277020119314764	0.8240840836181509	0.7918241694192757	1.0032242037559158	0.7490369381970835	0.8921606887295882	0.792572964516894	0.9042965660324283	0.87924161223005	0.7720553042519757	0.9147864433008642	0.9196630556978753	0.7143980817353698	0.7770756043569081	0.7712029595620291	0.918990826585464	0.7159648174238548	0.8827413860736929	0.7457698979648626	0.911905943240657	0.7263309073946215	0.7995445167117912	0.7642506331872059	0.8811146118593628	0.7178428764795027	1.0036330054038045	0.7592262855412052	0.7698443349434677	0.8563726678995927	0.7957907596661183	0.8331822813493018	0.9392794634849396	0.7892087832990361	0.8704088657339558	0.9147945383830006	0.7620970040438309	1.0024497742315321	0.8759550088826662	0.8906519677964141
GCF_000394495.1	0.8811392996041822	0.8484585462385811	0.8548172204629123	0.8628406798447782	0.8599071788828184	0.8437046357725383	0.8269906528351485	0.7955085304065893	0.8496898834470685	0.8544567326578589	0.8225163630194862	0.8118932941720659	0.8512055136304285	0.8391095843392309	0.826867015940893	0.8672869357134874	0.8590790992189671	0.8590981479265123	0.8616632540727395	0.8507774568250261	0.849694915181137	0.8494645336427131	0.7835427073820211	0.8334542746557665	0.849402355786009	0.8500773269703462	0.8066164427724711	0.881592155670351	0.824088420506329	0.8499644723633804	0.8044301543196898	0.8765054319366318	0.8380708906636534	0.8678339570886531	0.7824874808659327	0.8385880810439842	0.8494566266320339	0.8338747838600661	0.8513050700830703	0.8647365653598894	0.8504302671742967	0.8273737834435103	0.8633398997462928	0.8482978901579641	0.8492859070832799	0.8384745076178657	0.8369897866580696	0.8285497715772437	0.8681186094731019
GCF_002442955.1	0.7745661813672321	0.8658125344362064	0.761888105150497	0.8626621216589735	0.846788561447583	0.7404851557292212	0.7321740885571038	0.6848538827057493	0.8627065396703465	0.8305939504628128	0.7148487779004716	0.8757945026832071	0.7654124783911274	0.8435809931410099	0.7210519491505218	0.8620134880517183	0.7665875960743623	0.8375721506907164	0.8288717727130358	0.7484999939578441	0.8695449538036352	0.8720748208337457	0.6928341010137431	0.7472474713577313	0.7433831043682828	0.8537919101083963	0.6894041160472804	0.8835222568530297	0.722910320361641	0.8635785697465659	0.7204398950820443	0.7720337015129232	0.7239103788235824	0.8503279584273542	0.6991770583584083	0.84109946335857	0.722861003304896	0.7363709374257998	0.8463950048026975	0.7825349685693579	0.7831600867588275	0.8288345399682084	0.74932825922874	0.8254907782002933	0.8695844727696361	0.7245185136557624	0.8414636257312234	0.8064109560944288	0.8543272124660455
GCF_900092475.1	0.7523724746189907	0.8341909536866674	0.7392174065303825	0.8683533658657626	0.846388628378876	0.7203573983468539	0.6964256192727905	0.6588388373522159	0.8183656961637341	0.8391117662823342	0.6871047085236737	0.7545699262351765	0.7399663919164583	0.810654905365345	0.6935124908821495	0.8522002171477011	0.7415694834445505	0.8600796900893435	0.8227208735290352	0.7243895738545123	0.8405269239008235	0.8409947723814771	0.6599563565512692	0.7188829575113517	0.7261054257283661	0.8429223936851762	0.6619044519556891	0.8840854203928766	0.6970169235249556	0.8404765026080032	0.6817631073206523	0.7734989963106893	0.711809919671241	0.8595128325246063	0.6655353962059353	0.812030031533171	0.7034421241482239	0.710967425705753	0.8144511703393231	0.7469462267607497	0.7623730032786064	0.8027778770924454	0.727423407764329	0.787152776822829	0.8382341302036684	0.7130249200364134	0.8123047511831433	0.7763577308218029	0.8528446929450222
GCF_001543635.1	0.8022009159456474	0.8290591207964303	0.8015820879363957	0.8111575492005023	0.8211834317154033	0.7587573185099744	0.742168250380753	0.7110577748789242	0.827832825551315	0.8276787868297896	0.7298782325577043	0.8080396851862867	0.7988715410621788	0.8244790584191016	0.759106829361852	0.8260562010776696	0.7963862048133592	0.826682380175584	0.8412559134496187	0.7665531480368918	0.8284489804374165	0.8282999538217976	0.7192138077503196	0.7769171806302824	0.764416988499556	0.8283724622872445	0.7121567626340154	0.8411199183093565	0.7502825157029278	0.8285188157797133	0.7336927792929189	0.803802784993354	0.7601617105849662	0.828489411425062	0.7169914399913926	0.8248152036552286	0.7569115269748199	0.7752234229742906	0.8471110555695524	0.8008409645430262	1.0041303094073217	0.8234749665358395	0.7894143654974649	0.8004760832330355	0.828397188676383	0.7586831393425587	0.8249755910442355	0.8077182421274852	0.8230151893540197
GCF_900178615.1	0.7466783102459013	0.9990973201516001	0.7376474442270573	0.8678339031532469	0.8827958607513863	0.7237733957564347	0.6989370279899588	0.6721801580018266	0.9650245194129359	0.8499721060975789	0.69126127684925	0.8089560233776872	0.7475700390389479	0.8517180172081755	0.7040636863317375	0.8295490136384444	0.7509113624708584	0.846608880554962	0.8371290212666366	0.7259363856323405	0.9997168369972957	0.998725297156887	0.6731228874240897	0.7210681721968975	0.7225005702370966	0.980939218826804	0.6685140575568697	0.8743960884081827	0.7051569145432831	0.9924515939886841	0.6846537229364222	0.7477433786008243	0.7172108976142031	0.8585395860313344	0.6775026837907798	0.8507818584191245	0.7104284397030199	0.7272373710083012	0.8421192607474439	0.7604087434477489	0.7772899517183613	0.8440112902251818	0.7351850212090654	0.8103264697333168	0.9956339706743254	0.7133601936647206	0.8498388161095656	0.7910275813280125	0.8221874013427245
GCF_002174435.1	0.8704251481276511	0.8733164745491502	0.8547858993916045	0.9037952666917083	0.8894665145708497	0.856971517738703	0.8267601441436978	0.7946123542268343	0.8733004440095149	0.878245501156567	0.8077202350222843	0.8296828029835749	0.8571795504235159	0.8663198726592224	0.8148811499434742	0.8941048054821531	0.8652115794417073	0.8914193257627896	0.882855009962616	0.8550223498512257	0.8737871894857148	0.874824802596656	0.7813161145906693	0.8458889498939981	0.8573373055067454	0.874597096067745	0.7825548381079446	0.9122007344173135	0.8186494197491148	0.8733299547756617	0.8035220552900598	0.9102788913133056	0.8460824093609608	0.8985427146480149	0.7888439102712403	0.8666018644246257	0.8312519742156057	0.8459658236181584	0.875526867366594	0.8799079409828396	0.8585825869720533	0.8690035307263547	0.8638890599217929	0.875464566860284	0.8730927756551481	0.8479357583410723	0.8657063401877249	0.8509655303321492	0.8957832758480611
GCF_000394475.1	0.8929644194931482	0.8880472289426733	0.8918827123013834	0.9078826375720438	0.894458258993209	0.8819403473046061	0.8504430515725856	0.8098616573099306	0.8843570941496268	0.8961945952005081	0.8463800173745715	0.851191092262711	0.8947642756391694	0.8779075784891596	0.8409729760025408	0.8995148197621738	0.899793933845852	0.8994557835838323	0.893499481565206	0.8806232426928717	0.8893628389676141	0.8876560208494858	0.7998124293574211	0.8616483424098343	0.8808167916826245	0.8883173755055906	0.7982943028219667	0.9063088376785331	0.8378201451617423	0.8844747928596116	0.8309555080193922	0.9093443434560451	0.8773908251053216	0.9050459118380615	0.8103750478734832	0.8782461023978777	0.8463306960103874	0.8603996151439007	0.886863516202255	0.8953127889923682	0.8881514763715169	0.8737118997132262	0.8860310313582992	0.8948199489972257	0.8879654003157315	0.8583946269604775	0.8768254976506964	0.8714591837687874	0.9021210054832653
GCF_900179155.1	0.7480268476081104	1.0010266885701926	0.7379039429797306	0.8687883851503128	0.8856288381229259	0.7226234418126684	0.6998060490244576	0.6736498010143922	0.9677598458430092	0.8501608729707374	0.6904196750293844	0.8006382847242982	0.7471341022152695	0.8548608041797799	0.7051778919100516	0.8232285701110975	0.7509161932909839	0.8407268189687379	0.8393224545542092	0.7252656043017404	0.9979281154885052	1.0008971369724262	0.6735324831026134	0.7218608753861061	0.7242420525741087	0.9834879744435163	0.6698197162474956	0.8660408247511935	0.7063093510217794	0.9948097802986838	0.6843379646722517	0.749770618387732	0.7184708896305082	0.850823687803862	0.6791753491854717	0.8535608966225302	0.7115099223035466	0.7292355922468544	0.8355783192734821	0.761313257959189	0.7771841128962185	0.8442344363203708	0.7368869786214769	0.8122235853545839	0.9969519300835435	0.711372842283634	0.8530455133897693	0.792549936180938	0.8215039340710978
GCF_000294915.2	0.79136266127799	0.8858170987006072	0.7748770307003282	0.8877890609471247	0.8741032107095036	0.7473350511868613	0.7240186114988779	0.7055200862135869	0.8597034983500944	0.8814841520971665	0.7205337854896717	0.8075712609588478	0.7869131390253031	0.8490116120480279	0.750732117999444	0.8755512374537914	0.7892060117669365	0.897773306861492	0.9178239910721391	0.7495830619511161	0.8873613985934297	0.8884056675413115	0.7083070956257608	0.7676824138756458	0.7466054710000062	0.8879354354280602	0.7062450819647974	0.9229962168582142	0.7371700475242247	0.8890294782486539	0.7164320254265899	0.7834748122919198	0.7416349603822895	0.8798648639355874	0.706277500473998	0.8491648631824301	0.7546554125320788	0.759987438646334	0.8402370022244336	0.7791222181071454	0.8218036414172324	0.8392113984788188	0.7732669114100381	0.8262433398792525	0.8844964537752992	0.7402065812193355	0.8487597955472687	0.824631583290518	0.8719563849891169
GCF_900180115.1	0.7699889574802925	0.860385342053493	0.7559888866990724	0.89373498537134	0.8564829590965719	0.7478669040326789	0.7199969609531178	0.7018159279174444	0.8293692062080974	0.8795141291328684	0.7248906056761993	0.7885505207452288	0.7591834574548048	0.849233078986322	0.7297378205163587	0.8445949609615596	0.7692645863698098	0.8550020731105067	0.8247125811670655	0.7469876584176242	0.8608801612253333	0.8615301795862416	0.6957060150725036	0.7460379562669465	0.7463639395008885	0.8584281439118573	0.6951365184665931	0.8682608891874544	0.7333749362400821	0.8561780803548672	0.7137081469509041	0.7691415309458417	0.7402433120675811	0.8781595454157309	0.6959943349049145	0.8474385477771612	0.7364285939245686	0.7461152311769845	0.8019262232407214	0.7726753969998503	0.767764543998483	0.8602561176241017	0.7644017866738444	0.9728398172286036	0.8590103032131102	0.7338937820646233	0.8470732777192083	0.8133323895837318	0.8416481244762434
GCF_002848645.1	0.7783633266700436	0.830844812761773	0.7661246117303124	0.8747175675014072	0.8415744477826669	0.7541540496684408	0.7236678193827172	0.684009032720091	0.8275453803946967	0.8774061360930254	0.7163601734737925	0.8044263144370886	0.7722060502073065	0.8505774086640259	0.7244140395631092	0.9739674114255525	0.7740748005732968	0.9563512393110839	0.8717496463293934	0.7615103342855214	0.8317443088711564	0.8312022432684187	0.6856214698937596	0.7576464369106356	0.7589545621668289	0.8314998353643728	0.6910965244763099	0.9058652202197509	0.7232431906608561	0.82742474359881	0.7142034307568791	0.785455298307277	0.7395665971111808	0.8694636270460656	0.6969197298119761	0.8486552197173644	0.7389259741261273	0.7437882449842133	0.8517821766653878	0.7826236935147003	0.7968882746474254	0.8348325468475557	0.7599234964319348	0.837845266829713	0.8275834593833188	0.7431972206818187	0.8495156768636225	0.8459432917461712	0.9732227912026656
GCF_000395445.1	0.8716298237950647	0.8433593942669257	0.8433221356363189	0.8566788224427538	0.8497015228844284	0.8413924934149806	0.8180873973923927	0.7850805088038596	0.8388390352640519	0.8479329798849524	0.8112633904857071	0.8067334506921057	0.8459089491327433	0.8314075352564227	0.8166807953759555	0.8595782535921755	0.8532708996965728	0.8546515980936356	0.8540504921865103	0.8398439537581361	0.8447287376527559	0.8425272848500376	0.7728600328088856	0.8219449076145641	0.8396601445138085	0.8427160619117794	0.7949792398458699	0.8752460400285437	0.8127430903869539	0.8398365020320148	0.7955668616771564	0.8682655468733089	0.8324922936732362	0.8587507571486005	0.7711308775046227	0.830815655295924	0.8384543842585479	0.8241254246153223	0.8413208149065748	0.8531179618890339	0.8418144030510916	0.8205411443509352	0.8519203630480966	0.8419786958698631	0.843438524501453	0.8313702766258159	0.8292614381334632	0.8216376126230821	0.8618595463176231
GCF_000394555.1	0.9094118981482215	0.8901929352266219	0.9013154241894008	0.9038318154345009	0.8912546183413789	0.9375121952767198	0.8624543321588852	0.838054657048989	0.8860255216405681	0.9008077834023672	0.8626609578229825	0.8704199299772989	0.8962989020681603	0.8863872157013295	0.864654241100819	0.912491453391437	0.8925177713934899	0.9069478573592844	0.8988077580203279	0.9471034333967355	0.8938971265945076	0.8904126485047599	0.8446103619002898	0.8943036358184994	0.9387015817769648	0.8931999137010662	0.82769521564422	0.9162317348465259	0.862613763093563	0.8859620665421889	0.8586228339998763	0.9055312222879688	0.928146619350315	0.9140330156876867	0.8479738787087522	0.8823931138527239	0.8896860876283181	0.8922952819547978	0.8931344756308627	0.9053412535871961	0.8948275369744927	0.8913613022255289	0.9103034422804493	0.8878026609895505	0.8881726835319742	0.960240225138689	0.8855682483378731	0.872890712870439	0.913906898679658
GCF_001635875.1	0.7801687497627118	0.8379927632709294	0.764992274859284	0.8751735019629773	0.8412485191603438	0.7581821820482015	0.720140448914008	0.6845552526130666	0.8440284115296036	0.8817979468693071	0.7129362162704784	0.8062437540902062	0.7736900561576868	0.8527416366745023	0.7291998736178562	0.9785867850866496	0.7737026042829648	0.9492602075781668	0.8704167972422439	0.7618034423046852	0.8418562988693173	0.8445991903563475	0.686720930337313	0.7584566320703056	0.7604759149996428	0.8412044398484702	0.6902482405276132	0.9121550793845885	0.7245818417687837	0.8396806469942092	0.7099378578226622	0.786596285626219	0.7396254352429864	0.8723524260030617	0.6964441186936823	0.8498002274106397	0.7396009824860346	0.7422605415513472	0.8456953817107535	0.7813305774647253	0.7938992945379619	0.8368142047352121	0.7639807029138034	0.8466628743443605	0.8346829539187796	0.746287202778348	0.8497326605822202	0.8525482668465016	0.9769207801459058
GCF_000396685.1	0.8514972694899648	0.8354708123918155	0.83567086673813	0.8529001461359557	0.8412064168590541	0.9043626111621054	0.801827091709049	0.7788229815015701	0.828394023617111	0.8434551560887485	0.791887849747418	0.8008999236156132	0.83715968473432	0.8213011877023277	0.7976006316154335	0.8538658273655803	0.8438574044000545	0.8390785660846191	0.8349576605124102	0.9159283199214903	0.8336282441076684	0.8351060074073599	0.7694553743298536	0.8251289655157658	0.9106719900379354	0.8349134417264156	0.778960630303134	0.8613801681597639	0.7977072559461786	0.8289150207649992	0.7877583857005005	0.8622117666189532	0.8912824089824045	0.8591592439728725	0.7740348715052003	0.8198758450602267	0.8162138876942685	0.8183114272041103	0.8340665093333732	0.8524604544977994	0.8257216398893389	0.8215073043015607	0.8363459164307737	0.8340846960921291	0.8322913390375567	0.8488234593497413	0.818510768344199	0.8169884296554002	0.8576319128404936
GCF_000321945.1	0.9496276497385984	0.8925338156388638	0.910452169075902	0.9088104811288028	0.8932356496530182	0.8829304951272776	0.8493941380622504	0.8312744419330732	0.894322212492569	0.8805063596782796	0.8436304647157439	0.868493039732134	0.9162464067779514	0.8751740257993725	0.8583693610674296	0.9036336434087203	0.9163648436556803	0.8986761049396583	0.8938920191883024	0.8877921379308237	0.8930522635197606	0.8943932746192064	0.8330467925001185	0.8930572302275364	0.8876733189986505	0.8942798044492533	0.814189349239024	0.9132667641669608	0.8622827447402565	0.8945606144658038	0.8363133579987683	0.9372150828981733	0.8715147083319962	0.9173226541475067	0.8398989389583973	0.8766327096676585	0.8533285347295131	0.9157115305559503	0.8970623069669921	0.9245958246033893	0.9077399645759119	0.8759912402557014	0.9075978403226374	0.8795550441120061	0.8936146476617504	0.865132870894634	0.8764386260099609	0.8682699199366707	0.9053486858091225
GCF_000321605.1	0.8885835351863333	0.8686567624295144	0.8660514395254929	0.8890170037733948	0.8760400144514592	0.947689401899818	0.8391387922805749	0.8245929699891614	0.8670762750574356	0.8766727357281502	0.8325705965437553	0.8292250311003373	0.8666683709664018	0.8579963675858732	0.840946728477608	0.8923903894036668	0.8838619983390597	0.8841364407228888	0.8725087304633677	0.9496800490537565	0.8666770177812348	0.8680315601222434	0.8093050254159964	0.8719241305909646	0.9472593168489954	0.8669916866514608	0.8185259135641832	0.8949769148841383	0.8441253727999025	0.8668044643129034	0.8309540181184606	0.9038914050284612	0.9382876825370807	0.8974976493821851	0.8153878716767565	0.8558372955169272	0.8651860061452538	0.853480474552236	0.8719188673123707	0.8925370093073562	0.8570230369944574	0.8597569342755604	0.886795900206734	0.8691703080408987	0.8652743540359384	0.900884945105884	0.8561421897269073	0.8524146606369545	0.8931603318722723
GCF_000395585.1	0.879822516555294	0.8595871597113786	0.8541018007023881	0.8737505163233485	0.8601771897475597	0.8639368897547516	0.8506448346767468	0.7974585406941871	0.8540332713682559	0.8660669471348902	0.857393091414743	0.8298288611667232	0.8559163219176766	0.8511275522940948	0.8268869947514814	0.8755326555455858	0.8516426519044942	0.8724315149087073	0.8618659483386719	0.8689346361939561	0.8592253097657689	0.8584116180566511	0.7942252363414825	0.8472055657868429	0.8650834382296538	0.8588529168456775	0.7935873863853299	0.8753925845988982	0.822696538929745	0.8548917707189216	0.8479955358033765	0.8758425436883919	0.8527440162030456	0.8821747294691574	0.7941397629412188	0.8516671266666842	0.8361041901922474	0.835470482118927	0.8527383681810018	0.8756124809238055	0.8487580187792968	0.8542580626456013	0.8696263306269267	0.8630712362428303	0.858855929124101	0.8575245020609632	0.8503006818668746	0.8448416802940888	0.8771054414173974
GCF_000394535.1	0.8503405280897877	0.850286811984739	0.8383981217150023	0.8629819553017973	0.8486792419270208	0.8340595679588769	0.7992821251656395	0.7617868608984107	0.8470848340937186	0.8600236564303692	0.7880351822701279	0.8184498812731784	0.8466913903044209	0.8562332915343774	0.794202218012682	0.8752619549460615	0.8373871205855411	0.8706533977215122	0.8518033136789307	0.8313015483400479	0.8516635095114858	0.8517873055681545	0.7627131969086559	0.8123788941952812	0.830963599334774	0.8515009382531594	0.7616513255605062	0.8710511103403502	0.7941118611207456	0.8475408873829406	0.7771069786469589	0.8481282071805271	0.8126439173625748	0.8633302206451269	0.7698168849995108	0.8571429079622565	0.7995208238841013	0.8183364015545654	0.8550963599334774	0.8566381188691159	0.8759695134423664	0.8464455768700586	0.8360040198144838	0.8428732780164172	0.8508257517142018	0.8269259980612399	0.8545129532296364	0.8472726625934918	0.8752918367528436
GCF_002140315.1	0.9026523337046641	0.8650417451519476	0.8668820361300429	0.8810858863369503	0.875401264770073	0.8639445934823744	0.8196808657393788	0.7909750496531002	0.8638962213480204	0.862884347959753	0.8057769227654672	0.8199069606784711	0.8700935875390515	0.8486736898228254	0.822201591407389	0.883934825894356	0.8870270593719577	0.8814130252900267	0.8661353137004575	0.8598637769034166	0.8651460139748888	0.8646493933955196	0.7859937947509427	0.8453163053865417	0.8616564123713705	0.8643494861625239	0.7917264301400678	0.9002781576881417	0.8301740357731641	0.8638320834809878	0.7965858589260741	0.996978712319451	0.8486192263826637	0.8879307225041143	0.7973028414508344	0.8487027131034379	0.8243715295233052	0.8618477510361491	0.860027525536008	0.9022098182533503	0.8582033586026975	0.8437931206225457	0.8750400861668953	0.8590400173709709	0.8631727892053461	0.8357070913190651	0.8492165326639107	0.8367307890068413	0.8848216483575152
GCF_900178765.1	0.791081691875047	0.9177103523891179	0.7808565106467913	0.8882256336878049	0.8983776526789685	0.7661522496039294	0.738586606725329	0.7115233220645507	0.8899993964958323	0.9099666184650024	0.7278273748816171	0.8265990921813844	0.7903059024393368	1.0030751740300357	0.7488003247459298	0.8956156939404473	0.7923706284299014	0.9042754730174635	0.8787812991927542	0.7714937672179908	0.9146955287758541	0.9187164174374269	0.7140489364334792	0.7740318562540732	0.7701933674554815	0.9180724548897492	0.7153995720177707	0.8874737821269038	0.7441118728150368	0.9117562274718468	0.7251395898396871	0.7994855716988237	0.7633444380347881	0.8845853909510113	0.7173820326357522	1.0024140166708755	0.7587864643792622	0.769317106376207	0.8631009797333861	0.7932468895091758	0.832644585606729	0.9390406846097334	0.7886696981231694	0.8711886098871514	0.9150923580526168	0.7618350033091583	1.0032494822170248	0.8753055872011264	0.8943776675137078
GCF_900178935.1	0.7905453470089984	0.9140022202971264	0.7801525241733502	0.8882097911330925	0.8948817974706397	0.7663942266885643	0.737413151757578	0.7106621416436396	0.8857372181347618	0.9098546567633511	0.7261917593025464	0.8254389061264303	0.7902253709364723	1.002502886520991	0.7483906887636529	0.896109831955303	0.7924399421752715	0.9058542822229377	0.8781810673862872	0.7652877831114608	0.9142086890681353	0.9154067468470568	0.7128282112461822	0.7749419664449513	0.7648542997374175	0.9149564226270911	0.7152276949732096	0.8871090734436027	0.7424906668031898	0.9078829305227534	0.7239158873845897	0.794723224065434	0.7592429298760649	0.883150464201077	0.7175099664126169	1.0029370435288714	0.7582964743352244	0.7687078221013873	0.8623968161370333	0.7935275240049418	0.8317468133751346	0.9386814695456879	0.7876800454837567	0.8708350903949246	0.9209002307869525	0.7581526535110469	1.002369170204367	0.8752817473522823	0.894981158461582
GCF_900179255.1	0.7728356861777426	0.9989353757841011	0.7636436836842037	0.8707752698086988	0.8869797010350784	0.744072974973701	0.7249483759529345	0.6975278899725971	0.9983668619072975	0.8525195132404317	0.7148238938168028	0.8294023299003883	0.7702106520863907	0.8536451772100936	0.7301757165677476	0.8450294809023494	0.776743529136742	0.8429713372900947	0.8651881842621333	0.7449002584449149	0.9980116624891232	0.9987019311939116	0.6971431447161651	0.7474616553461734	0.7443135625137989	0.9801815607994909	0.6930719879478954	0.8984246548656476	0.731146508396213	0.9984834218626216	0.7094179794542786	0.7817280094546682	0.73840666761906	0.8565806049429213	0.7030682216652164	0.8526841257678671	0.7362183275107469	0.7547877245159028	0.8631508201405214	0.7859293627189964	0.8045266821647035	0.8468278808815699	0.7623751607163729	0.8423888621930155	0.9981006246834374	0.7336036831647165	0.8519298951934441	0.8171352874712658	0.8475934752399382
GCF_000395825.1	0.7916421088161602	0.8730724791961469	0.7826269976242713	0.9006932454010828	0.8717989328694388	0.7553031974970466	0.7305193498552494	0.6998935465863506	0.8681954199067884	0.8395208298173416	0.7262709499019849	0.8199700762050657	0.7878467849770866	0.8319869789300134	0.734758986875073	0.8817416167936751	0.7892764413402744	0.8777720079450596	0.8912081813343027	0.7618231445299822	0.8772884238403718	0.8771378312064287	0.7041341572654455	0.7704371081021434	0.7604622934219579	0.8763735086785497	0.6977005413545547	0.9406694232042477	0.7362827636344753	0.8727388386192213	0.7178140700255747	0.7922263043788703	0.750790611328201	0.8882161263939555	0.704400290799569	0.8316251022342235	0.7433927481857482	0.7590832673408716	0.8404581391424009	0.7821859299744253	0.8006870788923652	0.8148405146113802	0.7788686728375027	0.8290815796648016	0.8717262329771904	0.7460300665982942	0.8310431785431461	0.8126377727868724	0.8790228355554401
GCF_002562805.1	0.8125310959299477	0.8927108596568399	0.7941368889045652	0.9011838752574582	0.8957622034249528	0.7795788216325588	0.7554502453250544	0.7309424979235465	0.892931986269801	0.8935363537917279	0.7431163319300386	0.8220670115382646	0.8108132948645379	0.886643783001536	0.7657438248188848	0.8963855634167046	0.8188989997412276	0.8945392240287302	0.9100150345747738	0.7797202477025047	0.8942244916716324	0.8927271389166899	0.7315536484704109	0.7866304543575339	0.7802272788165792	0.892372725863708	0.7395471042079512	0.9197537626287207	0.7631686494013811	0.8926898322795339	0.7357238522019565	0.8245835137900592	0.7748995518794575	0.8867458675268447	0.7310520437762863	0.8871246994696014	0.7731803942090603	0.7841502412891546	0.8945653386747394	0.8177279104857765	0.8522925098107977	0.8636472935560924	0.8016894480211711	0.8691819027538064	0.8922801375733118	0.7645354289262777	0.8861252207450678	0.8643639201407342	0.8959436493420296
GCF_000295615.2	0.8240742667316573	0.9118802279767084	0.8129701405633517	0.8770707674003813	0.8959458035142032	0.781581217469846	0.7582879302576011	0.7330810794954332	0.9181315433384624	0.8835625573258956	0.7493054378291389	0.8536151172202642	0.8185818959151047	0.8741437996959447	0.7758053936568609	0.880687777718275	0.8211445702378447	0.8665035305418045	0.8877993439308143	0.7846828276943469	0.9176608271711015	0.9190344315232477	0.7344297836445234	0.7871861508481589	0.7824984317988555	0.9190968525802239	0.7389145489839865	0.8941342284672084	0.7668297232018386	0.9124645300018454	0.7343820298304432	0.8216906692117175	0.7782616451939368	0.8755092176799628	0.7391836758361948	0.8736403380560719	0.7747612906218673	0.7954103809287639	0.8861388755955156	0.8187500575604009	0.869365007301217	0.8563036569529724	0.8085945267989288	0.8611673829170281	0.9118031396768363	0.770859462912853	0.8736451134374799	0.869336696111441	0.8797606715277776
GCF_900179365.1	0.7720939105563075	0.9983810538528323	0.7634022137060824	0.8711182602850124	0.8861060030133812	0.7423088702675835	0.7240994571501617	0.6965183249130831	0.9983336858894082	0.8452147974922232	0.7137343085510205	0.8282752351202951	0.7695289028930795	0.8587818257559733	0.7298446071249204	0.8503730389338704	0.7761977281546091	0.8456729040973937	0.8644439195756869	0.7440644048572278	0.9981218278064221	0.9980105455361858	0.698054863781417	0.7469149180534232	0.7426498547166163	0.9802501547569764	0.6927970198413368	0.8921162189204517	0.7304993232221116	0.9982996198883154	0.7073078385544076	0.7739941445410693	0.7376483168799955	0.8517853180077424	0.7019383879059856	0.8578042937436653	0.7352315774310472	0.7540765647974274	0.8618500369210564	0.7864055242725124	0.8040351664951471	0.8395134466617266	0.7614958153973134	0.8411596456097684	0.999014357035051	0.7316964998319411	0.857185265838095	0.8168809688500486	0.8420774810106377
GCF_900179565.1	0.7700178445191973	0.9979911171936696	0.7609672001050363	0.8693388602403544	0.8847188437217238	0.7409162083727596	0.7226855645665671	0.6947009086540421	0.9986016726892188	0.8502049953011804	0.7127928192464684	0.826977045312402	0.7675458708920901	0.8584481412659842	0.7275383165613825	0.8487394034019066	0.7751325403442006	0.8434808001640222	0.8617909972816051	0.7423135655212068	0.997716884640584	0.9990751119082252	0.6960778923934745	0.7445866558698379	0.7411234997247973	0.9793817866897608	0.6905838630958656	0.9049179469036622	0.7288755236451198	0.998735555091315	0.7067176627107759	0.7785808206667861	0.7356320575267458	0.8547683155330105	0.7002298637956761	0.8584290614067484	0.7330540128177847	0.7513289607038981	0.8608198647852416	0.7844519197248878	0.8013928944017106	0.844497530290085	0.7594977275564263	0.8471628896091087	0.9942534051080987	0.734105345400428	0.8568451097027229	0.8142666251868371	0.8407543206179546
GCF_003320215.1	0.9145038955289785	0.8645988886910518	0.9234253852897809	0.8822178898832188	0.8705375141115759	0.851686443890417	0.8309840704353498	0.8316488531744881	0.8644411627750275	0.8602951168583407	0.8145790694321529	0.8543180951527701	0.9369822853845294	0.8494598357918877	0.8448082387887553	0.8703914576547324	0.9376440566503307	0.8686421680801142	0.8739875332532533	0.8506542614041672	0.8642461698764581	0.8636201598565334	0.8325285798230534	0.8775869967592782	0.8540372752640968	0.8637564290250317	0.8147390539531799	0.8808367529240465	0.8635580482189582	0.8635779992298157	0.8140618488865266	0.9061895940797445	0.84933787112174	0.8835116941156187	0.8524603925380208	0.8505383196806935	0.841868664377696	0.8904234018581544	0.8750754279962372	0.8910866788606241	0.8812436782587059	0.84609225573281	0.8912820481933607	0.8601614827290122	0.8633645610570573	0.8363305649109902	0.8495302289811395	0.8477914795632009	0.8715749666761654
GCF_002158295.1	0.8156068430140921	0.8850554526246024	0.8122395630067524	0.9233717852335391	0.8905671655280358	0.7970511993624215	0.7651455708422856	0.7387407002682596	0.8818788573431764	0.9368220764299985	0.7631425253641496	0.8464727776157357	0.8197440511158308	0.8828100287156819	0.7717671578595656	0.9627531450997792	0.829794539775396	0.9518892508589372	0.9176156398448231	0.8003585694468979	0.8804239020736365	0.8849945156744898	0.7304673110920312	0.7987098483696969	0.7967194695609664	0.8783017214346064	0.7459613865141737	0.9480050338028901	0.7691410491836502	0.881212316658519	0.7540529918673136	0.8235389168012073	0.7916038468332642	0.919052793308712	0.736379906965025	0.8878482820572862	0.7829826377620118	0.7919680991642737	0.8745499908936917	0.8297555127399306	0.848594273569933	0.8709899721059399	0.8145315454842981	0.9053738173781227	0.8795420280090871	0.7867271791121828	0.8841882992839566	0.8938101752382361	0.9581400810392968
GCF_000294955.2	0.8120206701734336	0.8861080288679151	0.7939934899892059	0.8919754940135884	0.8746059584616886	0.7733776728976258	0.7417630848633358	0.7235084133215987	0.8814991479140083	0.8878256221704085	0.7362751075131537	0.8340608247467649	0.8135359370915934	0.8527765185970829	0.76937342236589	0.9034081090938496	0.811199285448975	0.9000131864459441	0.9431526611288068	0.7740527652446891	0.8847289883378804	0.8857815552825808	0.7212616845164618	0.7885226248207835	0.7723985876745988	0.8837643310328074	0.7245056173253123	0.955080522881168	0.7561057774416483	0.8810404743362571	0.7394311306823768	0.8106859199961883	0.7666042687176232	0.8973084551290074	0.7239405797942713	0.8529979703610301	0.7702971446479303	0.7790619370385793	0.8629458520239182	0.801949647908472	0.8529181135128189	0.8482219939852359	0.7956647797410558	0.85974520296893	0.8850172111639873	0.7640132830794412	0.8526100942411469	0.8523131475576723	0.900328587443081
GCF_900179065.1	0.7843883896085473	0.8501339125043674	0.7651158911256531	0.8839932853288639	0.8606843657972095	0.7607576597427094	0.7289119001521046	0.7092906643478809	0.8517570844246425	0.8771551441053541	0.7337643402625447	0.7986363779655807	0.7774431971922376	0.8493911217126089	0.7429280537173691	0.8659689512135533	0.784193004762793	0.8492321868128693	0.849555639036513	0.7604420885884742	0.8542005443191938	0.8555748057973147	0.7018404267336382	0.7602821685550585	0.7589039665422334	0.8542041564760061	0.7078372637977822	0.8913982067940073	0.7470800637841217	0.8449097486201561	0.7218892105532774	0.7864200636265004	0.7546153512723986	0.8689522643625922	0.7029624939906846	0.8484532744529881	0.7531130224163884	0.7556060673726354	0.8229087582324337	0.7864476473694304	0.7866538686856215	0.8449721404196406	0.7812179010610546	1.0032075952492914	0.8547167543654557	0.7508649473675915	0.8484870973758666	0.8295101389957942	0.8621804554732714
GCF_003320715.1	0.8846343819385996	0.8558509917942893	0.8698613725948733	0.8827121844188845	0.8571840650508138	0.8501188845578677	0.8120061369505563	0.8190540747821408	0.8562745146639854	0.8579711206975519	0.8170830230552344	0.8178064963882012	0.8800927367803568	0.8402424318187451	0.8170539260641865	0.8658937643711296	0.9047820725176046	0.8611904692626212	0.8627426680072836	0.8499557977191551	0.8574638990758293	0.8558107589177787	0.7892903674949969	0.8486870252206252	0.8500341081395061	0.8561351364846452	0.8088471377002528	0.8917936786248115	0.8436787505392822	0.8566998336442401	0.8099517456937352	0.8795032532950546	0.8385716897772212	0.8859563193096613	0.7921314551764446	0.839839384609416	0.8268628450463091	0.8468869632188888	0.857800130972382	0.8831806100525434	0.8472587581044999	0.8355405735986835	0.8795046901835014	0.8633432873780486	0.8565108828134851	0.8269174468072877	0.8396741424380333	0.8349726434400834	0.8657062504288214
GCF_003320165.1	0.9077231724720711	0.8741435194076508	0.9005426223744197	0.8847141666839021	0.880017742702741	0.8469311476766072	0.8239372844948574	0.8023701503032953	0.8779361883178854	0.8617118088692831	0.8201331662968424	0.8585277988707309	0.8882856058076697	0.8520696618988385	0.8258190303413513	0.8832309299185401	0.890730952078452	0.8768256074031834	0.8812210259152782	0.8505299173583022	0.8803530960351486	0.8799745308746665	0.8064283688236632	0.8624460406146864	0.8530125661473368	0.8792170312218385	0.7905781225531764	0.898108725391418	0.8382452009017607	0.8717554195757706	0.8154190143862148	0.8972696033966713	0.8434158469961501	0.8909056460500696	0.81476640498273	0.8539285091697715	0.8208969445913564	0.8979901698631109	0.8737778808624047	0.8930691921087076	0.8761951579115317	0.8510495672907883	0.8750790370188714	0.8630576541812799	0.8708900750186882	0.8341515265224598	0.8523326261859246	0.8461684773776846	0.8845254381014569
[truncated: 155 more rows]
[truncated: 526 more columns]
