# Supplementary material for: SpeciesPrimer: a bioinformatics pipeline dedicated to the design of qPCR primers for the quantification of bacterial species
Source: PeerJ. 2020 Feb 18;8:e8544. doi: 10.7717/peerj.8544 (PMC7034379; doi:10.7717/peerj.8544)
Supplement: Dataset S3 — Dataset content: ANIm alignment coverage and ANIm percent identity files, row and column labels (Fig. 4), Phylogeny trees (Figs. 2 and 3). [file peerj-08-8544-s003.zip › ANIm_data/Ecfaeci_ANIm_labels_Fig4.csv]

Index	Rows	Colums
1	GCF_003269465.1	GCF_003269465.1
2	GCF_000294345.2	GCF_000294345.2
3	GCF_001696275.1	GCF_001696275.1
4	GCF_001696285.1	GCF_001696285.1
5	GCF_001696305.1	GCF_001696305.1
6	GCF_000322305.1	GCF_000322305.1
7	GCF_000322265.1	GCF_000322265.1
8	GCF_000393735.1	GCF_000393735.1
9	GCF_002141175.1	GCF_002141175.1
10	GCF_002140865.1	GCF_002140865.1
11	GCF_002140385.1	GCF_002140385.1
12	GCF_002141125.1	GCF_002141125.1
13	GCF_002140535.1	GCF_002140535.1
14	GCF_000322225.1	GCF_000322225.1
15	GCF_000321865.1	GCF_000321865.1
16	GCF_000415285.2	GCF_000415285.2
17	GCF_003320195.1	GCF_003320195.1
18	GCF_900143455.1	GCF_900143455.1
19	GCF_900148705.1	GCF_900148705.1
20	GCF_002141115.1	GCF_002141115.1
21	GCF_002140415.1	GCF_002140415.1
22	GCF_000322085.1	GCF_000322085.1
23	GCF_000322145.1	GCF_000322145.1
24	GCF_000321905.1	GCF_000321905.1
25	GCF_000258325.1	GCF_000258325.1
26	GCF_000313155.1	GCF_000313155.1
27	GCF_000313195.1	GCF_000313195.1
28	GCF_000321885.1	GCF_000321885.1
29	GCF_003320555.1	GCF_003320555.1
30	GCF_003320585.1	GCF_003320585.1
31	GCF_900148725.1	GCF_900148725.1
32	GCF_900143385.1	GCF_900143385.1
33	GCF_003320395.1	GCF_003320395.1
34	GCF_002141355.1	GCF_002141355.1
35	GCF_001546375.1	GCF_001546375.1
36	GCF_000321625.1	GCF_000321625.1
37	GCF_003320815.1	GCF_003320815.1
38	GCF_000322125.1	GCF_000322125.1
39	GCF_002591965.2	GCF_002591965.2
40	GCF_002141255.1	GCF_002141255.1
41	GCF_002174445.1	GCF_002174445.1
42	GCF_000295335.2	GCF_000295335.2
43	GCF_900143335.1	GCF_900143335.1
44	GCF_900148595.1	GCF_900148595.1
45	GCF_900148665.1	GCF_900148665.1
46	GCF_900143355.1	GCF_900143355.1
47	GCF_900148525.1	GCF_900148525.1
48	GCF_900143405.1	GCF_900143405.1
49	GCF_000322285.1	GCF_000322285.1
50	GCF_000322025.1	GCF_000322025.1
51	GCF_900180135.1	GCF_900180135.1
52	GCF_900178885.1	GCF_900178885.1
53	GCF_900179605.1	GCF_900179605.1
54	GCF_900179585.1	GCF_900179585.1
55	GCF_900179625.1	GCF_900179625.1
56	GCF_900179255.1	GCF_900179255.1
57	GCF_900179545.1	GCF_900179545.1
58	GCF_900179135.1	GCF_900179135.1
59	GCF_900179575.1	GCF_900179575.1
60	GCF_900179395.1	GCF_900179395.1
61	GCF_900179615.1	GCF_900179615.1
62	GCF_900179325.1	GCF_900179325.1
63	GCF_900179595.1	GCF_900179595.1
64	GCF_900179635.1	GCF_900179635.1
65	GCF_900179535.1	GCF_900179535.1
66	GCF_900179565.1	GCF_900179565.1
67	GCF_900179485.1	GCF_900179485.1
68	GCF_900179505.1	GCF_900179505.1
69	GCF_900179365.1	GCF_900179365.1
70	GCF_900178865.1	GCF_900178865.1
71	GCF_900178825.1	GCF_900178825.1
72	GCF_900178945.1	GCF_900178945.1
73	GCF_900179455.1	GCF_900179455.1
74	GCF_900179245.1	GCF_900179245.1
75	GCF_900179165.1	GCF_900179165.1
76	GCF_900179675.1	GCF_900179675.1
77	GCF_900179745.1	GCF_900179745.1
78	GCF_900179965.1	GCF_900179965.1
79	GCF_900179695.1	GCF_900179695.1
80	GCF_900179715.1	GCF_900179715.1
81	GCF_900179265.1	GCF_900179265.1
82	GCF_900179415.1	GCF_900179415.1
83	GCF_900179125.1	GCF_900179125.1
84	GCF_900179315.1	GCF_900179315.1
85	GCF_900179405.1	GCF_900179405.1
86	GCF_900179155.1	GCF_900179155.1
87	GCF_900179645.1	GCF_900179645.1
88	GCF_900179655.1	GCF_900179655.1
89	GCF_900179755.1	GCF_900179755.1
90	GCF_900179865.1	GCF_900179865.1
91	GCF_900179845.1	GCF_900179845.1
92	GCF_900179705.1	GCF_900179705.1
93	GCF_900179555.1	GCF_900179555.1
94	GCF_900180045.1	GCF_900180045.1
95	GCF_900179945.1	GCF_900179945.1
96	GCF_900179895.1	GCF_900179895.1
97	GCF_900179905.1	GCF_900179905.1
98	GCF_900179185.1	GCF_900179185.1
99	GCF_900179195.1	GCF_900179195.1
100	GCF_900179685.1	GCF_900179685.1
101	GCF_900180025.1	GCF_900180025.1
102	GCF_900179145.1	GCF_900179145.1
103	GCF_900180455.1	GCF_900180455.1
104	GCF_900179375.1	GCF_900179375.1
105	GCF_900179465.1	GCF_900179465.1
106	GCF_900179855.1	GCF_900179855.1
107	GCF_900179665.1	GCF_900179665.1
108	GCF_900179985.1	GCF_900179985.1
109	GCF_900179525.1	GCF_900179525.1
110	GCF_900179835.1	GCF_900179835.1
111	GCF_900178585.1	GCF_900178585.1
112	GCF_900180125.1	GCF_900180125.1
113	GCF_900180145.1	GCF_900180145.1
114	GCF_900178895.1	GCF_900178895.1
115	GCF_900178695.1	GCF_900178695.1
116	GCF_900178955.1	GCF_900178955.1
117	GCF_900180015.1	GCF_900180015.1
118	GCF_900178605.1	GCF_900178605.1
119	GCF_900178675.1	GCF_900178675.1
120	GCF_900178705.1	GCF_900178705.1
121	GCF_900179305.1	GCF_900179305.1
122	GCF_900180235.1	GCF_900180235.1
123	GCF_900179735.1	GCF_900179735.1
124	GCF_900179015.1	GCF_900179015.1
125	GCF_900179725.1	GCF_900179725.1
126	GCF_900178665.1	GCF_900178665.1
127	GCF_900179775.1	GCF_900179775.1
128	GCF_900179025.1	GCF_900179025.1
129	GCF_900178575.1	GCF_900178575.1
130	GCF_900179795.1	GCF_900179795.1
131	GCF_900178615.1	GCF_900178615.1
132	GCF_900178735.1	GCF_900178735.1
133	GCF_900179045.1	GCF_900179045.1
134	GCF_900180295.1	GCF_900180295.1
135	GCF_900179995.1	GCF_900179995.1
136	GCF_900179885.1	GCF_900179885.1
137	GCF_900180285.1	GCF_900180285.1
138	GCF_900180305.1	GCF_900180305.1
139	GCF_900180265.1	GCF_900180265.1
140	GCF_900179425.1	GCF_900179425.1
141	GCF_900179765.1	GCF_900179765.1
142	GCF_900180075.1	GCF_900180075.1
143	GCF_900180085.1	GCF_900180085.1
144	GCF_900179915.1	GCF_900179915.1
145	GCF_900178905.1	GCF_900178905.1
146	GCF_900178715.1	GCF_900178715.1
147	GCF_900178845.1	GCF_900178845.1
148	GCF_900178555.1	GCF_900178555.1
149	GCF_900178745.1	GCF_900178745.1
150	GCF_900178875.1	GCF_900178875.1
151	GCF_900180175.1	GCF_900180175.1
152	GCF_900178835.1	GCF_900178835.1
153	GCF_900178935.1	GCF_900178935.1
154	GCF_900178915.1	GCF_900178915.1
155	GCF_900178815.1	GCF_900178815.1
156	GCF_900179785.1	GCF_900179785.1
157	GCF_900178925.1	GCF_900178925.1
158	GCF_900178755.1	GCF_900178755.1
159	GCF_900178595.1	GCF_900178595.1
160	GCF_900178975.1	GCF_900178975.1
161	GCF_900179085.1	GCF_900179085.1
162	GCF_900178765.1	GCF_900178765.1
163	GCF_900178855.1	GCF_900178855.1
164	GCF_900178785.1	GCF_900178785.1
165	GCF_900178985.1	GCF_900178985.1
166	GCF_900178625.1	GCF_900178625.1
167	GCF_900179055.1	GCF_900179055.1
168	GCF_900179295.1	GCF_900179295.1
169	GCF_900178725.1	GCF_900178725.1
170	GCF_000295535.2	GCF_000295535.2
171	GCF_900179385.1	GCF_900179385.1
172	GCF_900180205.1	GCF_900180205.1
173	GCF_900178645.1	GCF_900178645.1
174	GCF_900178635.1	GCF_900178635.1
175	GCF_900180245.1	GCF_900180245.1
176	GCF_900179445.1	GCF_900179445.1
177	GCF_900179475.1	GCF_900179475.1
178	GCF_900179175.1	GCF_900179175.1
179	GCF_900179975.1	GCF_900179975.1
180	GCF_900180035.1	GCF_900180035.1
181	GCF_003020705.1	GCF_003020705.1
182	GCF_003020765.1	GCF_003020765.1
183	GCF_002973755.1	GCF_002973755.1
184	GCF_900180195.1	GCF_900180195.1
185	GCF_900179935.1	GCF_900179935.1
186	GCF_900180325.1	GCF_900180325.1
187	GCF_900179065.1	GCF_900179065.1
188	GCF_900179095.1	GCF_900179095.1
189	GCF_900180465.1	GCF_900180465.1
190	GCF_900179075.1	GCF_900179075.1
191	GCF_900179105.1	GCF_900179105.1
192	GCF_900179215.1	GCF_900179215.1
193	GCF_900180185.1	GCF_900180185.1
194	GCF_002973715.1	GCF_002973715.1
195	GCF_900179925.1	GCF_900179925.1
196	GCF_900180165.1	GCF_900180165.1
197	GCF_900180115.1	GCF_900180115.1
198	GCF_000295055.2	GCF_000295055.2
199	GCF_900179115.1	GCF_900179115.1
200	GCF_900178995.1	GCF_900178995.1
201	GCF_900178565.1	GCF_900178565.1
202	GCF_900179435.1	GCF_900179435.1
203	GCF_000394735.1	GCF_000394735.1
204	GCF_000394755.1	GCF_000394755.1
205	GCF_000394635.1	GCF_000394635.1
206	GCF_000394715.1	GCF_000394715.1
207	GCF_000394695.1	GCF_000394695.1
208	GCF_000394675.1	GCF_000394675.1
209	GCF_002158275.1	GCF_002158275.1
210	GCF_002158295.1	GCF_002158295.1
211	GCF_002158285.1	GCF_002158285.1
212	GCF_002158385.1	GCF_002158385.1
213	GCF_001720985.1	GCF_001720985.1
214	GCF_001721105.1	GCF_001721105.1
215	GCF_001721065.1	GCF_001721065.1
216	GCF_002848745.1	GCF_002848745.1
217	GCF_001721025.1	GCF_001721025.1
218	GCF_002761275.1	GCF_002761275.1
219	GCF_002777275.1	GCF_002777275.1
220	GCF_002761255.1	GCF_002761255.1
221	GCF_002848625.1	GCF_002848625.1
222	GCF_002848705.1	GCF_002848705.1
223	GCF_002848725.1	GCF_002848725.1
224	GCF_002848685.1	GCF_002848685.1
225	GCF_002848645.1	GCF_002848645.1
226	GCF_002848665.1	GCF_002848665.1
227	GCF_000394655.1	GCF_000394655.1
228	GCF_002880635.1	GCF_002880635.1
229	GCF_001635875.1	GCF_001635875.1
230	GCF_000407065.1	GCF_000407065.1
231	GCF_000407105.1	GCF_000407105.1
232	GCF_001953255.1	GCF_001953255.1
233	GCF_001953235.1	GCF_001953235.1
234	GCF_000407325.1	GCF_000407325.1
235	GCF_000407085.1	GCF_000407085.1
236	GCF_000407345.1	GCF_000407345.1
237	GCF_000294935.2	GCF_000294935.2
238	GCF_000295575.2	GCF_000295575.2
239	GCF_000294815.2	GCF_000294815.2
240	GCF_002973685.1	GCF_002973685.1
241	GCF_900178685.1	GCF_900178685.1
242	GCF_900178805.1	GCF_900178805.1
243	GCF_900180275.1	GCF_900180275.1
244	GCF_002997345.1	GCF_002997345.1
245	GCF_002140595.1	GCF_002140595.1
246	GCF_002141195.1	GCF_002141195.1
247	GCF_000390465.1	GCF_000390465.1
248	GCF_000393675.1	GCF_000393675.1
249	GCF_000397045.1	GCF_000397045.1
250	GCF_002848385.1	GCF_002848385.1
251	GCF_001412695.1	GCF_001412695.1
252	GCF_002631165.1	GCF_002631165.1
253	GCF_000322345.1	GCF_000322345.1
254	GCF_002909305.1	GCF_002909305.1
255	GCF_002562805.1	GCF_002562805.1
256	GCF_001518735.1	GCF_001518735.1
257	GCF_003020745.1	GCF_003020745.1
258	GCF_003071445.1	GCF_003071445.1
259	GCF_003071425.1	GCF_003071425.1
260	GCF_001721005.1	GCF_001721005.1
261	GCF_001592725.1	GCF_001592725.1
262	GCF_001895905.1	GCF_001895905.1
263	GCF_002158445.1	GCF_002158445.1
264	GCF_002158325.1	GCF_002158325.1
265	GCF_001720965.1	GCF_001720965.1
266	GCF_001676845.1	GCF_001676845.1
267	GCF_000294915.2	GCF_000294915.2
268	GCF_000295595.2	GCF_000295595.2
269	GCF_000295255.2	GCF_000295255.2
270	GCF_000295235.2	GCF_000295235.2
271	GCF_000395865.1	GCF_000395865.1
272	GCF_002158355.1	GCF_002158355.1
273	GCF_000294875.2	GCF_000294875.2
274	GCF_000294975.2	GCF_000294975.2
275	GCF_000295075.2	GCF_000295075.2
276	GCF_000295455.2	GCF_000295455.2
277	GCF_000294835.2	GCF_000294835.2
278	GCF_000294955.2	GCF_000294955.2
279	GCF_000295355.2	GCF_000295355.2
280	GCF_000295395.2	GCF_000295395.2
281	GCF_000322405.1	GCF_000322405.1
282	GCF_002630975.1	GCF_002630975.1
283	GCF_001298485.1	GCF_001298485.1
284	GCF_002761555.1	GCF_002761555.1
285	GCF_003320855.1	GCF_003320855.1
286	GCF_002140455.1	GCF_002140455.1
287	GCF_002140475.1	GCF_002140475.1
288	GCF_002140515.1	GCF_002140515.1
289	GCF_002141135.1	GCF_002141135.1
290	GCF_003320695.1	GCF_003320695.1
291	GCF_003320165.1	GCF_003320165.1
292	GCF_002140435.1	GCF_002140435.1
293	GCF_000321945.1	GCF_000321945.1
294	GCF_000321825.1	GCF_000321825.1
295	GCF_000415365.1	GCF_000415365.1
296	GCF_003320495.1	GCF_003320495.1
297	GCF_003320475.1	GCF_003320475.1
298	GCF_000321765.1	GCF_000321765.1
299	GCF_000321645.1	GCF_000321645.1
300	GCF_000393855.1	GCF_000393855.1
301	GCF_000336405.1	GCF_000336405.1
302	GCF_002140955.1	GCF_002140955.1
303	GCF_003320115.1	GCF_003320115.1
304	GCF_000411035.1	GCF_000411035.1
305	GCF_000321965.1	GCF_000321965.1
306	GCF_000321845.1	GCF_000321845.1
307	GCF_000411015.1	GCF_000411015.1
308	GCF_000262105.1	GCF_000262105.1
309	GCF_002140215.1	GCF_002140215.1
310	GCF_000392165.1	GCF_000392165.1
311	GCF_000395785.1	GCF_000395785.1
312	GCF_003320715.1	GCF_003320715.1
313	GCF_000415305.1	GCF_000415305.1
314	GCF_000321985.1	GCF_000321985.1
315	GCF_000395605.1	GCF_000395605.1
316	GCF_002983785.1	GCF_002983785.1
317	GCF_002140295.1	GCF_002140295.1
318	GCF_002140315.1	GCF_002140315.1
319	GCF_000322245.1	GCF_000322245.1
320	GCF_001990615.1	GCF_001990615.1
321	GCF_002630985.1	GCF_002630985.1
322	GCF_001542895.1	GCF_001542895.1
323	GCF_001886635.1	GCF_001886635.1
324	GCF_003202445.1	GCF_003202445.1
325	GCF_000295195.2	GCF_000295195.2
326	GCF_000295215.2	GCF_000295215.2
327	GCF_001996345.1	GCF_001996345.1
328	GCF_000393775.1	GCF_000393775.1
329	GCF_000396945.1	GCF_000396945.1
330	GCF_000295115.2	GCF_000295115.2
331	GCF_000294855.2	GCF_000294855.2
332	GCF_001721085.1	GCF_001721085.1
333	GCF_001990605.1	GCF_001990605.1
334	GCF_000294895.2	GCF_000294895.2
335	GCF_000294995.2	GCF_000294995.2
336	GCF_000295155.2	GCF_000295155.2
337	GCF_000295035.2	GCF_000295035.2
338	GCF_000295615.2	GCF_000295615.2
339	GCF_000295515.2	GCF_000295515.2
340	GCF_000295555.2	GCF_000295555.2
341	GCF_900179335.1	GCF_900179335.1
342	GCF_900178965.1	GCF_900178965.1
343	GCF_900179285.1	GCF_900179285.1
344	GCF_900179235.1	GCF_900179235.1
345	GCF_900179225.1	GCF_900179225.1
346	GCF_900178655.1	GCF_900178655.1
347	GCF_900180155.1	GCF_900180155.1
348	GCF_900179345.1	GCF_900179345.1
349	GCF_900178795.1	GCF_900178795.1
350	GCF_900178775.1	GCF_900178775.1
351	GCF_000295135.2	GCF_000295135.2
352	GCF_000295375.2	GCF_000295375.2
353	GCF_002894545.1	GCF_002894545.1
354	GCF_001990575.1	GCF_001990575.1
355	GCF_000295495.2	GCF_000295495.2
356	GCF_000295315.2	GCF_000295315.2
357	GCF_002562855.1	GCF_002562855.1
358	GCF_002562875.1	GCF_002562875.1
359	GCF_000295175.2	GCF_000295175.2
360	GCF_002973795.1	GCF_002973795.1
361	GCF_002997315.1	GCF_002997315.1
362	GCF_000322385.1	GCF_000322385.1
363	GCF_000322365.1	GCF_000322365.1
364	GCF_002174435.1	GCF_002174435.1
365	GCF_001587115.1	GCF_001587115.1
366	GCF_000295415.2	GCF_000295415.2
367	GCF_000295435.2	GCF_000295435.2
368	GCF_001543825.1	GCF_001543825.1
369	GCF_001582105.1	GCF_001582105.1
370	GCF_001750885.1	GCF_001750885.1
371	GCF_002442955.1	GCF_002442955.1
372	GCF_000394595.1	GCF_000394595.1
373	GCF_000394575.1	GCF_000394575.1
374	GCF_000396925.1	GCF_000396925.1
375	GCF_000396965.1	GCF_000396965.1
376	GCF_000396885.1	GCF_000396885.1
377	GCF_000322425.1	GCF_000322425.1
378	GCF_000393695.1	GCF_000393695.1
379	GCF_000397005.1	GCF_000397005.1
380	GCF_000395665.1	GCF_000395665.1
381	GCF_000395545.1	GCF_000395545.1
382	GCF_000395905.1	GCF_000395905.1
383	GCF_000395945.1	GCF_000395945.1
384	GCF_000395645.1	GCF_000395645.1
385	GCF_000392215.1	GCF_000392215.1
386	GCF_900044005.1	GCF_900044005.1
387	GCF_000322205.1	GCF_000322205.1
388	GCF_000174395.2	GCF_000174395.2
389	GCF_000322065.1	GCF_000322065.1
390	GCF_000393755.1	GCF_000393755.1
391	GCF_000390485.1	GCF_000390485.1
392	GCF_000321545.1	GCF_000321545.1
393	GCF_000250945.1	GCF_000250945.1
394	GCF_002024245.1	GCF_002024245.1
395	GCF_003020685.1	GCF_003020685.1
396	GCF_002025045.1	GCF_002025045.1
397	GCF_002007625.1	GCF_002007625.1
398	GCF_002025065.1	GCF_002025065.1
399	GCF_900179515.1	GCF_900179515.1
400	GCF_002894565.1	GCF_002894565.1
401	GCF_002562865.1	GCF_002562865.1
402	GCF_001720945.1	GCF_001720945.1
403	GCF_002158365.1	GCF_002158365.1
404	GCF_002158375.1	GCF_002158375.1
405	GCF_002158435.1	GCF_002158435.1
406	GCF_001721905.1	GCF_001721905.1
407	GCF_000395845.1	GCF_000395845.1
408	GCF_000395885.1	GCF_000395885.1
409	GCF_000321725.1	GCF_000321725.1
410	GCF_900092475.1	GCF_900092475.1
411	GCF_003020725.1	GCF_003020725.1
412	GCF_000322445.1	GCF_000322445.1
413	GCF_000322465.1	GCF_000322465.1
414	GCF_002442475.1	GCF_002442475.1
415	GCF_002442275.1	GCF_002442275.1
416	GCF_002442315.1	GCF_002442315.1
417	GCF_002334625.1	GCF_002334625.1
418	GCF_000395825.1	GCF_000395825.1
419	GCF_000396845.1	GCF_000396845.1
420	GCF_000395685.1	GCF_000395685.1
421	GCF_000295275.2	GCF_000295275.2
422	GCF_900148685.1	GCF_900148685.1
423	GCF_900143475.1	GCF_900143475.1
424	GCF_000396745.1	GCF_000396745.1
425	GCF_000321605.1	GCF_000321605.1
426	GCF_000391865.1	GCF_000391865.1
427	GCF_000392065.1	GCF_000392065.1
428	GCF_000396785.1	GCF_000396785.1
429	GCF_000396685.1	GCF_000396685.1
430	GCF_000392085.1	GCF_000392085.1
431	GCF_000391805.1	GCF_000391805.1
432	GCF_000321745.1	GCF_000321745.1
433	GCF_000391925.1	GCF_000391925.1
434	GCF_000396765.1	GCF_000396765.1
435	GCF_000391905.1	GCF_000391905.1
436	GCF_000392125.1	GCF_000392125.1
437	GCF_000391885.1	GCF_000391885.1
438	GCF_000396705.1	GCF_000396705.1
439	GCF_000396725.1	GCF_000396725.1
440	GCF_000391785.1	GCF_000391785.1
441	GCF_000392145.1	GCF_000392145.1
442	GCF_000392195.1	GCF_000392195.1
443	GCF_000395425.1	GCF_000395425.1
444	GCF_000391825.1	GCF_000391825.1
445	GCF_000392025.1	GCF_000392025.1
446	GCF_000392045.1	GCF_000392045.1
447	GCF_000392105.1	GCF_000392105.1
448	GCF_000392005.1	GCF_000392005.1
449	GCF_000391945.1	GCF_000391945.1
450	GCF_000391965.1	GCF_000391965.1
451	GCF_002442445.1	GCF_002442445.1
452	GCF_000391845.1	GCF_000391845.1
453	GCF_000397025.1	GCF_000397025.1
454	GCF_000321565.1	GCF_000321565.1
455	GCF_000394555.1	GCF_000394555.1
456	GCF_000321665.1	GCF_000321665.1
457	GCF_000415345.1	GCF_000415345.1
458	GCF_000395625.1	GCF_000395625.1
459	GCF_002630965.1	GCF_002630965.1
460	GCF_002562815.1	GCF_002562815.1
461	GCF_001543835.1	GCF_001543835.1
462	GCF_001543675.1	GCF_001543675.1
463	GCF_001543555.1	GCF_001543555.1
464	GCF_001543665.1	GCF_001543665.1
465	GCF_001543745.1	GCF_001543745.1
466	GCF_001543645.1	GCF_001543645.1
467	GCF_001543585.1	GCF_001543585.1
468	GCF_001543565.1	GCF_001543565.1
469	GCF_001543635.1	GCF_001543635.1
470	GCF_001543765.1	GCF_001543765.1
471	GCF_001543715.1	GCF_001543715.1
472	GCF_001543575.1	GCF_001543575.1
473	GCF_001543795.1	GCF_001543795.1
474	GCF_001543735.1	GCF_001543735.1
475	GCF_001582095.1	GCF_001582095.1
476	GCF_000322105.1	GCF_000322105.1
477	GCF_003320665.1	GCF_003320665.1
478	GCF_003320755.1	GCF_003320755.1
479	GCF_003320775.1	GCF_003320775.1
480	GCF_003320315.1	GCF_003320315.1
481	GCF_002140895.1	GCF_002140895.1
482	GCF_003320505.1	GCF_003320505.1
483	GCF_003320485.1	GCF_003320485.1
484	GCF_003319975.1	GCF_003319975.1
485	GCF_000395805.1	GCF_000395805.1
486	GCF_000395745.1	GCF_000395745.1
487	GCF_002141035.1	GCF_002141035.1
488	GCF_002141005.1	GCF_002141005.1
489	GCF_003320595.1	GCF_003320595.1
490	GCF_003320215.1	GCF_003320215.1
491	GCF_900143345.1	GCF_900143345.1
492	GCF_900148565.1	GCF_900148565.1
493	GCF_900143375.1	GCF_900143375.1
494	GCF_900148715.1	GCF_900148715.1
495	GCF_000395765.1	GCF_000395765.1
496	GCF_000393435.1	GCF_000393435.1
497	GCF_000321785.1	GCF_000321785.1
498	GCF_000321485.1	GCF_000321485.1
499	GCF_002141075.1	GCF_002141075.1
500	GCF_002006745.1	GCF_002006745.1
501	GCF_002140735.1	GCF_002140735.1
502	GCF_002803675.1	GCF_002803675.1
503	GCF_000322165.1	GCF_000322165.1
504	GCF_003319985.1	GCF_003319985.1
505	GCF_003320255.1	GCF_003320255.1
506	GCF_003320135.1	GCF_003320135.1
507	GCF_003320055.1	GCF_003320055.1
508	GCF_000393415.1	GCF_000393415.1
509	GCF_000395725.1	GCF_000395725.1
510	GCF_000395705.1	GCF_000395705.1
511	GCF_002141335.1	GCF_002141335.1
512	GCF_002140805.1	GCF_002140805.1
513	GCF_000322005.1	GCF_000322005.1
514	GCF_001990565.1	GCF_001990565.1
515	GCF_000395925.1	GCF_000395925.1
516	GCF_000394495.1	GCF_000394495.1
517	GCF_000395445.1	GCF_000395445.1
518	GCF_000395465.1	GCF_000395465.1
519	GCF_000395525.1	GCF_000395525.1
520	GCF_000395505.1	GCF_000395505.1
521	GCF_002216245.1	GCF_002216245.1
522	GCF_001622975.1	GCF_001622975.1
523	GCF_002973675.1	GCF_002973675.1
524	GCF_003320405.1	GCF_003320405.1
525	GCF_003320415.1	GCF_003320415.1
526	GCF_003320065.1	GCF_003320065.1
527	GCF_003320635.1	GCF_003320635.1
528	GCF_000391985.1	GCF_000391985.1
529	GCF_000394475.1	GCF_000394475.1
530	GCF_000321505.1	GCF_000321505.1
531	GCF_003320155.1	GCF_003320155.1
532	GCF_000321925.1	GCF_000321925.1
533	GCF_003320805.1	GCF_003320805.1
534	GCF_003320275.1	GCF_003320275.1
535	GCF_000322185.1	GCF_000322185.1
536	GCF_003320355.1	GCF_003320355.1
537	GCF_000321525.1	GCF_000321525.1
538	GCF_002831505.1	GCF_002831505.1
539	GCF_003320325.1	GCF_003320325.1
540	GCF_003320655.1	GCF_003320655.1
541	GCF_003320075.1	GCF_003320075.1
542	GCF_000322325.1	GCF_000322325.1
543	GCF_000321465.1	GCF_000321465.1
544	GCF_000415265.2	GCF_000415265.2
545	GCF_000321705.1	GCF_000321705.1
546	GCF_003320455.1	GCF_003320455.1
547	GCF_002140375.1	GCF_002140375.1
548	GCF_002140255.1	GCF_002140255.1
549	GCF_003320795.1	GCF_003320795.1
550	GCF_900066025.1	GCF_900066025.1
551	GCF_003320575.1	GCF_003320575.1
552	GCF_002174355.1	GCF_002174355.1
553	GCF_000391745.1	GCF_000391745.1
554	GCF_000396805.1	GCF_000396805.1
555	GCF_002265255.1	GCF_002265255.1
556	GCF_000394535.1	GCF_000394535.1
557	GCF_000321685.1	GCF_000321685.1
558	GCF_000396825.1	GCF_000396825.1
559	GCF_000394415.1	GCF_000394415.1
560	GCF_000394435.1	GCF_000394435.1
561	GCF_000392315.1	GCF_000392315.1
562	GCF_003320735.1	GCF_003320735.1
563	GCF_003320245.1	GCF_003320245.1
564	GCF_003320365.1	GCF_003320365.1
565	GCF_003320235.1	GCF_003320235.1
566	GCF_000395585.1	GCF_000395585.1
567	GCF_000321805.1	GCF_000321805.1
568	GCF_000395965.1	GCF_000395965.1
569	GCF_002141435.1	GCF_002141435.1
570	GCF_002140555.1	GCF_002140555.1
571	GCF_002850515.1	GCF_002850515.1
572	GCF_000395565.1	GCF_000395565.1
573	GCF_000322045.1	GCF_000322045.1
574	GCF_000321585.1	GCF_000321585.1
575	GCF_000395485.1	GCF_000395485.1
