# Supplementary material for: SpeciesPrimer: a bioinformatics pipeline dedicated to the design of qPCR primers for the quantification of bacterial species
Source: PeerJ. 2020 Feb 18;8:e8544. doi: 10.7717/peerj.8544 (PMC7034379; doi:10.7717/peerj.8544)
Supplement: Dataset S3 — Dataset content: ANIm alignment coverage and ANIm percent identity files, row and column labels (Fig. 4), Phylogeny trees (Figs. 2 and 3). [file peerj-08-8544-s003.zip › ANIm_data/Ecfaeci_ANIm_percent_identity.tab]

	GCF_000321645.1	GCF_900179645.1	GCF_003320505.1	GCF_003020705.1	GCF_900179175.1	GCF_000321745.1	GCF_002141435.1	GCF_001546375.1	GCF_900179135.1	GCF_900179115.1	GCF_003320275.1	GCF_000394575.1	GCF_000395725.1	GCF_900178925.1	GCF_900143335.1	GCF_001953255.1	GCF_000393415.1	GCF_000394735.1	GCF_002158445.1	GCF_000396705.1	GCF_900179015.1	GCF_900179555.1	GCF_002141115.1	GCF_002174355.1	GCF_000392195.1	GCF_900179965.1	GCF_000258325.1	GCF_001518735.1	GCF_002140385.1	GCF_900179185.1	GCF_003320805.1	GCF_002140295.1	GCF_002442445.1	GCF_002848385.1	GCF_000322305.1	GCF_900179295.1	GCF_900148665.1	GCF_000415365.1	GCF_000250945.1	GCF_000321985.1	GCF_001543575.1	GCF_900180075.1	GCF_002803675.1	GCF_900180465.1	GCF_900179375.1	GCF_000397025.1	GCF_900178725.1	GCF_000295055.2	GCF_002880635.1
GCF_000321645.1	1.0	0.9955631749810854	0.994854879739068	0.9946249789162934	0.9942553451790228	0.99157967805576	0.9917056411588244	0.9514555575649802	0.9955760844256776	0.9943409710349768	0.9932096274179262	0.9955730281242154	0.9933346650414392	0.9952533259008993	0.9535225242772708	0.9947009664603069	0.9933181452791139	0.9945635233236978	0.9953448647538881	0.9923513107504813	0.9955087029899997	0.9955622406238701	0.9505761065938874	0.9905055038309213	0.9923226147387815	0.9955548870265047	0.9527650826904915	0.9951855633740435	0.9499408804217083	0.9955540929879585	0.9939364937472911	0.9958549623001037	0.9923701547286983	0.994759223827193	0.9465278341587507	0.9952435780868945	0.9833748183348116	0.9980914602355161	0.9954714647466313	0.9968861558489043	0.9928443709078955	0.9938481933261338	0.9926437709106753	0.9934790679336305	0.995579894107408	0.9924001682032718	0.9952553385412238	0.994505301202338	0.9947690966539686
GCF_900179645.1	0.9955631749810854	1.0	0.9939618321550696	0.996344341491598	0.9967096577277438	0.9906100156369864	0.9910629961242859	0.9505896361451099	0.9999089807201083	0.9962548803337379	0.9922624759804622	0.9967398946065165	0.9920438627348299	0.9959044126674189	0.9506987864002169	0.9963373547392138	0.9921183557325584	0.9954589664720046	0.9965196560926766	0.9911870267913867	0.9999053637744436	0.99994423483775	0.950192235356148	0.9906479359067937	0.9912892748005163	0.9999244019379898	0.9511226442270535	0.996502107662654	0.9483986191579846	0.9999183271637231	0.9921596630895225	0.9952101417911885	0.9911564602097449	0.9947352722781836	0.9461345755750957	0.9959938141390063	0.9829817437159074	0.9962593854188314	0.9975402541449254	0.9945986429177969	0.9927003854893391	0.9958776923833216	0.992776615394048	0.9951126139665748	0.9998899285225303	0.9911340491262184	0.9960101728156995	0.9960033628406112	0.99647160720721
GCF_003320505.1	0.994854879739068	0.9939618321550696	1.0	0.9930668578988282	0.9930995217585801	0.9914172077240804	0.9913084027063815	0.9508985894038946	0.9939389662659985	0.993159312031463	0.9922166702472196	0.9940263088169224	0.9947826875780339	0.9929836300530124	0.9497618549631861	0.9932517431534564	0.9946451987298895	0.9931663232724913	0.9930680781485093	0.9921496033799564	0.9938453665343505	0.9939106033239142	0.9497456153138756	0.9925932218801775	0.9920375269372655	0.9939466782938446	0.9516230522211534	0.9931270543683355	0.9472569705044355	0.9939220058740346	0.9928551522792117	0.9936281340355716	0.9919896806687517	0.9933408520190269	0.9455454099332038	0.9929673430805004	0.9832988598171052	0.9944553218569859	0.9942441069312146	0.9944087978209669	0.9935598349426811	0.9927654291328185	0.9938917022641887	0.9926276225511149	0.9939213176926772	0.9915239017830682	0.9929911182262011	0.993368272691434	0.9932942687671109
GCF_003020705.1	0.9946249789162934	0.996344341491598	0.9930668578988282	1.0	0.9971730879410621	0.9898511212781906	0.9904271513050797	0.9506708704992775	0.9964736076307493	0.9954642685516135	0.9922175743663074	0.9947522404483508	0.990746030726875	0.994470097133715	0.951918313461417	0.9952003314627976	0.9910473297213152	0.9947967851904127	0.9957295761612683	0.9907520849657451	0.9961512779010743	0.9963108371678115	0.9493752797057277	0.989588660060465	0.9908173189508039	0.9963563823273919	0.951069239525718	0.9968857635628268	0.950208325059614	0.996367202412939	0.9923422750316042	0.994793303567971	0.990577463529236	0.9962210686772717	0.9476794316498267	0.9944688494311391	0.9820196330397228	0.9953844959717795	0.9956193080139789	0.9948440330127926	0.9911885535961762	0.9939799552607449	0.9914624799120253	0.995513025398159	0.9963476380561366	0.9907341012160651	0.9944313982246629	0.9944440197556472	0.9953152218254689
GCF_900179175.1	0.9942553451790228	0.9967096577277438	0.9930995217585801	0.9971730879410621	1.0	0.990111573563658	0.9902504937946399	0.9495178897048525	0.99706968579158	0.9949798817846711	0.9912435016138172	0.9951429321709199	0.9907616959765715	0.9941198151135984	0.9517263286842765	0.9952634916039593	0.9914771451990204	0.9943920588917141	0.9946774951893539	0.9905078026232872	0.996563974741261	0.996719938982209	0.9489752028459447	0.989710195890082	0.9905094670063143	0.9966607555705655	0.9506789283840809	0.9946538842409667	0.9491735611720461	0.9968172139972891	0.9914286063031389	0.9944444239411374	0.9902349666583552	0.9941863339117584	0.9468675665222701	0.9941253339889186	0.9821284501935514	0.9952339469965349	0.9955469275469928	0.9938343681108469	0.9909659878551581	0.9945721266405555	0.9922913900037251	0.9955808700023295	0.9967818954936962	0.9901717056704802	0.9941303314303969	0.9954097540436031	0.9953632849941861
GCF_000321745.1	0.99157967805576	0.9906100156369864	0.9914172077240804	0.9898511212781906	0.990111573563658	1.0	0.9926274367700619	0.9528462699667456	0.9904877811355907	0.9895744120236583	0.9910563235177166	0.9913682288106148	0.9907308526686177	0.9901986298849125	0.950639560672141	0.9896870643482364	0.9911608222542617	0.9896681641391052	0.9897438066063728	0.9983135670675691	0.9905160616272054	0.9905485086631814	0.9519490307753427	0.9901736533243772	0.9984794513932865	0.990640304608447	0.9537286514994016	0.9896961007192668	0.9495751783721297	0.9905038495902612	0.9923731547475981	0.9913512735286139	0.9974305744149308	0.990301356572009	0.947274804373464	0.990189963713122	0.986156347864287	0.991644213025324	0.9902741247905271	0.9917381813503473	0.9907652649694808	0.9896518474627042	0.991077500914208	0.9889815168545624	0.9905794245684133	0.9948806384866	0.9903019144056101	0.9898538353910189	0.9896997382914235
GCF_002141435.1	0.9917056411588244	0.9910629961242859	0.9913084027063815	0.9904271513050797	0.9902504937946399	0.9926274367700619	1.0	0.9539986296029505	0.9910540831912086	0.9902964084039493	0.9941266042102177	0.9914686840340102	0.9911127811062984	0.9905475514313004	0.9521567140422823	0.9904109425360198	0.9910284907863709	0.9902844649809155	0.9905102506246443	0.991652455298618	0.990984799301529	0.9910538254720314	0.9529346922245573	0.989231996924599	0.9916832879371215	0.9910780925311745	0.9545961476213619	0.990282896458	0.9494280720204563	0.9910585079631182	0.9952273271388525	0.991191499865205	0.9915894335313176	0.9909893681714335	0.9477863603820783	0.9905225137619449	0.9849253719673091	0.9916106157942194	0.9907567754783964	0.9917081253033694	0.9927906932766867	0.9901562956643818	0.9908177241073323	0.9897474108211808	0.9910581922692384	0.9917928703266221	0.9905374479778416	0.9904824702476681	0.9903892170453195
GCF_001546375.1	0.9514555575649802	0.9505896361451099	0.9508985894038946	0.9506708704992775	0.9495178897048525	0.9528462699667456	0.9539986296029505	1.0	0.9506595710519397	0.9519606061152651	0.9531692503097745	0.950020588150801	0.9512818641980938	0.9513367996363223	0.9810579004614719	0.9514689312078592	0.9526287067273416	0.9514335618458801	0.9521068171167781	0.9520726102181686	0.9505897009850774	0.9506214561452263	0.9966151377205225	0.9494019194831864	0.952156185524678	0.9507536392216461	0.9954582771238918	0.9526026374901692	0.9875429574731427	0.9506478614197384	0.9528695503268024	0.9524876375925767	0.9520373096789797	0.9524564191046123	0.9807341286601061	0.9513528515521952	0.9605069538732524	0.9503103596283021	0.9501499735506308	0.9521308690180459	0.9500079359190968	0.9514706953349558	0.9522247710853532	0.950313876027646	0.9506327905867017	0.9523266589614636	0.9513295561358939	0.9512850579373755	0.9514716802040286
GCF_900179135.1	0.9955760844256776	0.9999089807201083	0.9939389662659985	0.9964736076307493	0.99706968579158	0.9904877811355907	0.9910540831912086	0.9506595710519397	1.0	0.9962157550277507	0.9922630139671382	0.9968282168844771	0.9920033574364945	0.9958136595978636	0.950594985455911	0.9963188745693574	0.9920830308533736	0.9969419408379313	0.9965206317569177	0.9910997547567312	0.9999422767415156	0.9999432973957628	0.9500842139634705	0.9906489588679236	0.9912357389994353	0.9999455157479301	0.9511125780068632	0.9965546149645989	0.9483531718383464	0.9999753710146008	0.9921396116985568	0.9952200067781293	0.9910839931717658	0.9950052867352248	0.9460275849246319	0.9959066033249144	0.9830782779028936	0.9962555404364205	0.9975885071965288	0.9945807210047523	0.9926195479473118	0.995812621620824	0.9928710299081143	0.9951793935141418	0.9999305556456962	0.9910662625034667	0.9959290990730558	0.9959916362383084	0.9965157367268801
GCF_900179115.1	0.9943409710349768	0.9962548803337379	0.993159312031463	0.9954642685516135	0.9949798817846711	0.9895744120236583	0.9902964084039493	0.9519606061152651	0.9962157550277507	1.0	0.9918701722464931	0.995956796100836	0.990905131907676	0.9958245078950418	0.9519508177664897	0.9982097672156088	0.9913291746799365	0.9976325264263334	0.9960732093922234	0.990268842822547	0.9960244609182899	0.9962846171340599	0.9507695112715169	0.989975703252501	0.990207773156422	0.9963292411845287	0.9535214811101111	0.9971641479421508	0.9496070069082194	0.9962926048917934	0.9917297069718927	0.9939361909149728	0.9903222381803995	0.9956348015878191	0.9465088066243932	0.9958201853901648	0.9823314096907899	0.9953148857412917	0.9961574745438438	0.9938483155053442	0.9920207426019209	0.9953294874390782	0.9920352870738274	0.9953891176623899	0.9963124454320893	0.9900454624843718	0.9958088194508644	0.998014931169896	0.9983677529531427
GCF_003320275.1	0.9932096274179262	0.9922624759804622	0.9922166702472196	0.9922175743663074	0.9912435016138172	0.9910563235177166	0.9941266042102177	0.9531692503097745	0.9922630139671382	0.9918701722464931	1.0	0.992813479128896	0.9919888575663104	0.9924741762988498	0.9512698722824695	0.9918237185491952	0.9921542125336051	0.9917528100557308	0.992416893421279	0.9921046910495076	0.9922214593091634	0.9922903939523471	0.9516165698162248	0.9907597397932344	0.9921745879518745	0.9922407705805069	0.953661352700019	0.9925497654434423	0.9495732565606222	0.9922690129713817	0.9963969107396443	0.992803693225822	0.9921293538220862	0.9929313942150156	0.946747886357331	0.9925179322285431	0.9841040981650708	0.9929210454564585	0.9921733080466786	0.9933700240035707	0.9935543988884232	0.991491868960641	0.9918947193852258	0.9908192648888711	0.992288154845745	0.9919230585371415	0.992496530107211	0.991956472610606	0.9919235946128198
GCF_000394575.1	0.9955730281242154	0.9967398946065165	0.9940263088169224	0.9947522404483508	0.9951429321709199	0.9913682288106148	0.9914686840340102	0.950020588150801	0.9968282168844771	0.995956796100836	0.992813479128896	1.0	0.9923008894246643	0.9952488237319724	0.9501741984720827	0.9960642096201399	0.992413009244598	0.9959950980255227	0.9948111224502895	0.9921473659924078	0.996701188210523	0.9968027523523857	0.9496140882315772	0.991752342111127	0.9921744676786548	0.9967629691277295	0.9509939844819585	0.9949595064964594	0.9473036918823126	0.9967881290500051	0.9929766887222713	0.9947160332509887	0.9922379497001961	0.9946362658877905	0.9458478695771384	0.9952432732951247	0.983127051587713	0.996026710564416	0.9970116333687554	0.9945913976614745	0.9936573716111591	0.9954584666579267	0.9935525518508691	0.9956146091077787	0.9967863615865061	0.992082888094624	0.9952484311686889	0.9961567409955047	0.9962239675492338
GCF_000395725.1	0.9933346650414392	0.9920438627348299	0.9947826875780339	0.990746030726875	0.9907616959765715	0.9907308526686177	0.9911127811062984	0.9512818641980938	0.9920033574364945	0.990905131907676	0.9919888575663104	0.9923008894246643	1.0	0.9909858701566775	0.949621466005489	0.9912060947201751	0.9975607368339161	0.9910017072154496	0.9909402988395309	0.9912952319044364	0.9919863120444959	0.9919624450002432	0.9501929269091474	0.9916281299215168	0.9913090373297087	0.9920532024955983	0.9518275026340113	0.9910009488210202	0.9475136188157137	0.9919098150496052	0.9926836539917075	0.9924735774747844	0.991596278764063	0.9915130923894797	0.9458472211242519	0.9910211866771107	0.9829703694756761	0.9938445721628033	0.9917948280368435	0.9929129206043372	0.9920567675010324	0.990708158826373	0.993240061924247	0.9910695987319794	0.9919074504083206	0.9910744928948815	0.9910283230042214	0.9908552279935037	0.9913262801397149
GCF_900178925.1	0.9952533259008993	0.9959044126674189	0.9929836300530124	0.994470097133715	0.9941198151135984	0.9901986298849125	0.9905475514313004	0.9513367996363223	0.9958136595978636	0.9958245078950418	0.9924741762988498	0.9952488237319724	0.9909858701566775	1.0	0.9513528324535813	0.9959420645461968	0.9913861922327802	0.9955539883790455	0.9950335703796769	0.990967859307073	0.9957437722210666	0.9959038342008525	0.9506177327296846	0.9889512553851554	0.9909863270728163	0.9958824851326267	0.9524926302059773	0.9955183086974123	0.9489351474879456	0.9958915995542752	0.9923603728680016	0.9943416646937464	0.990937216774242	0.9945754894857971	0.9467305974709725	0.9999691573037851	0.9820280725876147	0.995590429062424	0.99446527580742	0.9943600158820327	0.9906675531957971	0.9978188799012712	0.9921460428138793	0.9938773897930163	0.9959004459054583	0.9903543127991532	0.9999667723462684	0.9958751273874691	0.996218285920379
GCF_900143335.1	0.9535225242772708	0.9506987864002169	0.9497618549631861	0.951918313461417	0.9517263286842765	0.950639560672141	0.9521567140422823	0.9810579004614719	0.950594985455911	0.9519508177664897	0.9512698722824695	0.9501741984720827	0.949621466005489	0.9513528324535813	1.0	0.9519319613515639	0.950509854182828	0.9515242052685791	0.9524994274666232	0.9500654738676806	0.9505517390526589	0.9506105204554035	0.9817005319524349	0.9485429324347523	0.949817983090042	0.9506443414667536	0.9815197609075628	0.952294395810264	0.9830705760247015	0.9506011244694327	0.9507060043864518	0.951472708081304	0.9501423547750596	0.9514838811678894	0.9806835461277981	0.9513499619158403	0.9575542627806575	0.9495404287299081	0.9499751937177754	0.9507656783599009	0.9496944607497546	0.9514333968866725	0.9505602040182055	0.9517308731155363	0.9505729075631448	0.9505812753163653	0.9513566317896273	0.9510876934174346	0.9519850777398227
GCF_001953255.1	0.9947009664603069	0.9963373547392138	0.9932517431534564	0.9952003314627976	0.9952634916039593	0.9896870643482364	0.9904109425360198	0.9514689312078592	0.9963188745693574	0.9982097672156088	0.9918237185491952	0.9960642096201399	0.9912060947201751	0.9959420645461968	0.9519319613515639	1.0	0.9913926260100332	0.9996679421799399	0.9967128259771817	0.9903237659911172	0.99613691756163	0.9963030457268026	0.9506859762865356	0.9896221861704276	0.9904500200433239	0.9963330118942586	0.9530490668916826	0.9969849165123978	0.9497858731655531	0.9963905672365657	0.9916301474212483	0.9937670977621765	0.9903523671315426	0.995448412229594	0.9472601419175947	0.9959595004814316	0.9821865483645346	0.9956513451764172	0.996548985556754	0.9941416548191465	0.9915192871535222	0.995649742735381	0.9918524243035711	0.9952258328810982	0.9963753105685872	0.990426437185815	0.9959513183519616	0.9984766756661404	0.9999040740030177
GCF_000393415.1	0.9933181452791139	0.9921183557325584	0.9946451987298895	0.9910473297213152	0.9914771451990204	0.9911608222542617	0.9910284907863709	0.9526287067273416	0.9920830308533736	0.9913291746799365	0.9921542125336051	0.992413009244598	0.9975607368339161	0.9913861922327802	0.950509854182828	0.9913926260100332	1.0	0.9916868462129036	0.9910347071860163	0.9917387186798339	0.9920605524332174	0.9920169752487418	0.9503072575529886	0.9914093302293617	0.9916727481512928	0.992134119893513	0.9533237153795016	0.9911445893063525	0.9488488816792349	0.992002550892478	0.9928027310943445	0.9925087393312061	0.9914038311963924	0.9914352693189095	0.9459436339247682	0.9913164741547373	0.9833270121001748	0.9937655912891047	0.9918143945554402	0.9933954600499775	0.9923076277058095	0.9910906974011686	0.9936836309129287	0.9915889974994316	0.9919644772548755	0.9910224454258719	0.9913070439356009	0.9912701078798651	0.9912796060976453
GCF_000394735.1	0.9945635233236978	0.9954589664720046	0.9931663232724913	0.9947967851904127	0.9943920588917141	0.9896681641391052	0.9902844649809155	0.9514335618458801	0.9969419408379313	0.9976325264263334	0.9917528100557308	0.9959950980255227	0.9910017072154496	0.9955539883790455	0.9515242052685791	0.9996679421799399	0.9916868462129036	1.0	0.9968206472287856	0.9902591344414615	0.9952833057757488	0.9955261137783428	0.9506256663486897	0.9894545688010514	0.9907788592165895	0.9954917779414799	0.9526880343809033	0.9970242906239284	0.9491811533282907	0.995535129360304	0.9916568087849029	0.9942124264788256	0.9903541294090275	0.9942361206977978	0.9470188579834402	0.995535957115178	0.9819793605025571	0.9956384905257245	0.9965377325097646	0.9941488661493811	0.9917351479806561	0.995299161299985	0.9919182791934944	0.9953364707010215	0.9954987549348012	0.9908409226877143	0.9955813865249945	0.9989367897746184	0.9998046223619859
GCF_002158445.1	0.9953448647538881	0.9965196560926766	0.9930680781485093	0.9957295761612683	0.9946774951893539	0.9897438066063728	0.9905102506246443	0.9521068171167781	0.9965206317569177	0.9960732093922234	0.992416893421279	0.9948111224502895	0.9909402988395309	0.9950335703796769	0.9524994274666232	0.9967128259771817	0.9910347071860163	0.9968206472287856	1.0	0.9906524169963874	0.9963500541590409	0.996534748255033	0.951324210260146	0.9886772658804045	0.9906452381477451	0.9964972365631559	0.9531291871590024	0.9980424066689536	0.9491567775098363	0.9965299915379376	0.9923389864650588	0.9948426292455644	0.9908745217360649	0.9966870691816135	0.9469497445430148	0.9950025058408908	0.9821580042515771	0.9959186660680482	0.9959215838079964	0.9942247008486349	0.9907317480249876	0.9947844236267098	0.9917502011532788	0.9942464065676636	0.9965303153272769	0.9906439972295945	0.9950318080085399	0.9954513548433674	0.9969029835522918
GCF_000396705.1	0.9923513107504813	0.9911870267913867	0.9921496033799564	0.9907520849657451	0.9905078026232872	0.9983135670675691	0.991652455298618	0.9520726102181686	0.9910997547567312	0.990268842822547	0.9921046910495076	0.9921473659924078	0.9912952319044364	0.990967859307073	0.9500654738676806	0.9903237659911172	0.9917387186798339	0.9902591344414615	0.9906524169963874	1.0	0.991157856351567	0.9911737096499795	0.9511325669498278	0.9908970611632807	0.9998295885480447	0.9912726571922043	0.9528643190888693	0.990623760067056	0.9488875272233284	0.9911097239326162	0.9931154086810592	0.992021435623092	0.998804733382123	0.9910847814332169	0.9467183240913718	0.9909473702717195	0.9853528861525753	0.9920302482643866	0.9909218109521811	0.9923068457059228	0.9912140197979635	0.9900885707766269	0.9917683447198353	0.9896787098991968	0.9911804851187732	0.9956765929769811	0.9909630266476434	0.9904167937624673	0.9902952952658933
GCF_900179015.1	0.9955087029899997	0.9999053637744436	0.9938453665343505	0.9961512779010743	0.996563974741261	0.9905160616272054	0.990984799301529	0.9505897009850774	0.9999422767415156	0.9960244609182899	0.9922214593091634	0.996701188210523	0.9919863120444959	0.9957437722210666	0.9505517390526589	0.99613691756163	0.9920605524332174	0.9952833057757488	0.9963500541590409	0.991157856351567	1.0	0.9999150751882291	0.9500703215282346	0.9905784037436461	0.9912342052097922	0.9999198863982744	0.9511395906644478	0.9963608685498158	0.9484017960936737	0.9999350528357792	0.992127670184746	0.9952031733810347	0.9911178492509518	0.9945560820114949	0.9461684382348335	0.9958370493771586	0.9830948601968059	0.9962636176547294	0.9973334551583469	0.9945307954861964	0.9925919919117882	0.9957365812843535	0.9927451254050815	0.9950517784884505	0.9999037222064731	0.9910367696403742	0.9958282320701114	0.9958207950585999	0.9962969850681447
GCF_900179555.1	0.9955622406238701	0.99994423483775	0.9939106033239142	0.9963108371678115	0.996719938982209	0.9905485086631814	0.9910538254720314	0.9506214561452263	0.9999432973957628	0.9962846171340599	0.9922903939523471	0.9968027523523857	0.9919624450002432	0.9959038342008525	0.9506105204554035	0.9963030457268026	0.9920169752487418	0.9955261137783428	0.996534748255033	0.9911737096499795	0.9999150751882291	1.0	0.9500640472861532	0.990513778474488	0.9912794700564395	0.9999454314299646	0.9511206556867648	0.9964711416412093	0.9483282796237003	0.9999489549470691	0.9921454913865596	0.9952146932085262	0.9911471003773954	0.994758427345685	0.9460888569018774	0.9959737654854467	0.9830081477252268	0.9962600709012094	0.9974879998917792	0.9945387382781093	0.9926855816798229	0.9958818377401056	0.9927840833653908	0.9951951903996581	0.9999529830234235	0.991083590186004	0.9960038963023796	0.996020636666482	0.9964357650669063
GCF_002141115.1	0.9505761065938874	0.950192235356148	0.9497456153138756	0.9493752797057277	0.9489752028459447	0.9519490307753427	0.9529346922245573	0.9966151377205225	0.9500842139634705	0.9507695112715169	0.9516165698162248	0.9496140882315772	0.9501929269091474	0.9506177327296846	0.9817005319524349	0.9506859762865356	0.9503072575529886	0.9506256663486897	0.951324210260146	0.9511325669498278	0.9500703215282346	0.9500640472861532	1.0	0.949475996479836	0.9511330056600233	0.9501421011254186	0.9948636562470318	0.9513937165179642	0.9876177378996924	0.9500984531970793	0.9511209782189598	0.9514439934092476	0.9509865193529252	0.9512120959565662	0.9804153860734643	0.950608715208596	0.9590209097122243	0.949936761208392	0.9498204631273137	0.9504080622190574	0.9495417191223677	0.9508539603842893	0.9499665383780821	0.9491387437199089	0.9500079197957625	0.9507588145935002	0.9505557829710345	0.9506503550486629	0.9506337670407551
GCF_002174355.1	0.9905055038309213	0.9906479359067937	0.9925932218801775	0.989588660060465	0.989710195890082	0.9901736533243772	0.989231996924599	0.9494019194831864	0.9906489588679236	0.989975703252501	0.9907597397932344	0.991752342111127	0.9916281299215168	0.9889512553851554	0.9485429324347523	0.9896221861704276	0.9914093302293617	0.9894545688010514	0.9886772658804045	0.9908970611632807	0.9905784037436461	0.990513778474488	0.949475996479836	1.0	0.9909924501141967	0.9906671985145298	0.950081180464996	0.9889808310663525	0.9463244772778785	0.9905873307745775	0.9911307958170615	0.9903290605451888	0.9905119264642591	0.9901401249386299	0.945410734704046	0.9888545775547758	0.9824481802994304	0.991223253862965	0.9910128373302066	0.991048509350311	0.9901811831102241	0.9894078679658889	0.9919555186005624	0.9889778019483182	0.990601120047672	0.9901850888697434	0.9890173330055141	0.990097520940343	0.9896105164797825
GCF_000392195.1	0.9923226147387815	0.9912892748005163	0.9920375269372655	0.9908173189508039	0.9905094670063143	0.9984794513932865	0.9916832879371215	0.952156185524678	0.9912357389994353	0.990207773156422	0.9921745879518745	0.9921744676786548	0.9913090373297087	0.9909863270728163	0.949817983090042	0.9904500200433239	0.9916727481512928	0.9907788592165895	0.9906452381477451	0.9998295885480447	0.9912342052097922	0.9912794700564395	0.9511330056600233	0.9909924501141967	1.0	0.9913752261223261	0.9528576480382993	0.990634476519175	0.9489295644966584	0.9911983231246673	0.9931867348883445	0.9921477132197389	0.9989130257860614	0.9911092785091691	0.9466901220994155	0.9909635785776828	0.9852957192770428	0.9920563692510871	0.9909650498269986	0.9923804769136996	0.9913929688584832	0.9901528373979904	0.9917454185143619	0.9897445745282245	0.9912921910364917	0.9957795916325527	0.9909774462386863	0.9904440204967051	0.9903526598170397
GCF_900179965.1	0.9955548870265047	0.9999244019379898	0.9939466782938446	0.9963563823273919	0.9966607555705655	0.990640304608447	0.9910780925311745	0.9507536392216461	0.9999455157479301	0.9963292411845287	0.9922407705805069	0.9967629691277295	0.9920532024955983	0.9958824851326267	0.9506443414667536	0.9963330118942586	0.992134119893513	0.9954917779414799	0.9964972365631559	0.9912726571922043	0.9999198863982744	0.9999454314299646	0.9501421011254186	0.9906671985145298	0.9913752261223261	1.0	0.9510712654094456	0.9965450234444838	0.9483213028778934	0.9999778566096736	0.9921937009474304	0.9952648673383614	0.9911474577247366	0.9947972790149009	0.9460585555905427	0.9959543070347959	0.9830284172677701	0.9962759800714609	0.9974959783610484	0.9948405794910621	0.9925970215642871	0.9959034020800283	0.9928083810659455	0.9951525905842975	0.9999457150666874	0.9912020385402746	0.9959647903193262	0.9960182142068598	0.9965039088056917
GCF_000258325.1	0.9527650826904915	0.9511226442270535	0.9516230522211534	0.951069239525718	0.9506789283840809	0.9537286514994016	0.9545961476213619	0.9954582771238918	0.9511125780068632	0.9535214811101111	0.953661352700019	0.9509939844819585	0.9518275026340113	0.9524926302059773	0.9815197609075628	0.9530490668916826	0.9533237153795016	0.9526880343809033	0.9531291871590024	0.9528643190888693	0.9511395906644478	0.9511206556867648	0.9948636562470318	0.950081180464996	0.9528576480382993	0.9510712654094456	1.0	0.9536174965317462	0.9877369324201196	0.9511169849692278	0.9532827989242061	0.9536696418892061	0.9533397863991893	0.9530624305214046	0.9791227641363395	0.952489634376178	0.9617763531614915	0.9511152101099729	0.9510684612750226	0.9530521384726826	0.9510927564769808	0.9524711151733279	0.9526584957392156	0.9513410354576429	0.9510688562589726	0.9524644175693842	0.9525049108972456	0.9525686815000972	0.9529887533231945
GCF_001518735.1	0.9951855633740435	0.996502107662654	0.9931270543683355	0.9968857635628268	0.9946538842409667	0.9896961007192668	0.990282896458	0.9526026374901692	0.9965546149645989	0.9971641479421508	0.9925497654434423	0.9949595064964594	0.9910009488210202	0.9955183086974123	0.952294395810264	0.9969849165123978	0.9911445893063525	0.9970242906239284	0.9980424066689536	0.990623760067056	0.9963608685498158	0.9964711416412093	0.9513937165179642	0.9889808310663525	0.990634476519175	0.9965450234444838	0.9536174965317462	1.0	0.9504201375771817	0.9966085406911511	0.9922632679653455	0.9951142593005631	0.9909914347764841	0.9972122894268628	0.9474109403039049	0.9956532883232675	0.9820191924016477	0.9957767035735258	0.9960389960743455	0.9948359622906282	0.9915380917102408	0.9942957958847065	0.9914238095953801	0.9943636823304238	0.9965408335351361	0.9908927620049371	0.9956106289410439	0.9963706555549862	0.9970725721857132
GCF_002140385.1	0.9499408804217083	0.9483986191579846	0.9472569705044355	0.950208325059614	0.9491735611720461	0.9495751783721297	0.9494280720204563	0.9875429574731427	0.9483531718383464	0.9496070069082194	0.9495732565606222	0.9473036918823126	0.9475136188157137	0.9489351474879456	0.9830705760247015	0.9497858731655531	0.9488488816792349	0.9491811533282907	0.9491567775098363	0.9488875272233284	0.9484017960936737	0.9483282796237003	0.9876177378996924	0.9463244772778785	0.9489295644966584	0.9483213028778934	0.9877369324201196	0.9504201375771817	1.0	0.9483614379894023	0.9493240567158662	0.9493111803332516	0.9482379624911323	0.9495888895978222	0.9820057827776246	0.9489683602748387	0.9566631577069246	0.9474678735158653	0.9479305289676129	0.9495582906133042	0.9473050177517531	0.9488566071092017	0.9483306468372402	0.9495336094398222	0.9483172500306504	0.9496376793486089	0.9489503706559543	0.948725862299945	0.9497445414799264
GCF_900179185.1	0.9955540929879585	0.9999183271637231	0.9939220058740346	0.996367202412939	0.9968172139972891	0.9905038495902612	0.9910585079631182	0.9506478614197384	0.9999753710146008	0.9962926048917934	0.9922690129713817	0.9967881290500051	0.9919098150496052	0.9958915995542752	0.9506011244694327	0.9963905672365657	0.992002550892478	0.995535129360304	0.9965299915379376	0.9911097239326162	0.9999350528357792	0.9999489549470691	0.9500984531970793	0.9905873307745775	0.9911983231246673	0.9999778566096736	0.9511169849692278	0.9966085406911511	0.9483614379894023	1.0	0.9921295758306653	0.9952089445316945	0.991080128036019	0.9946902791405555	0.9460980659631424	0.9959726775409193	0.9830664973066647	0.9962495299542818	0.9974991993758698	0.9945243032166579	0.9926766753582977	0.9959196810884217	0.992866222929255	0.9951198008684885	0.999926152005052	0.9910712148732418	0.9959948675546435	0.9960043583040747	0.9965307516051947
GCF_003320805.1	0.9939364937472911	0.9921596630895225	0.9928551522792117	0.9923422750316042	0.9914286063031389	0.9923731547475981	0.9952273271388525	0.9528695503268024	0.9921396116985568	0.9917297069718927	0.9963969107396443	0.9929766887222713	0.9926836539917075	0.9923603728680016	0.9507060043864518	0.9916301474212483	0.9928027310943445	0.9916568087849029	0.9923389864650588	0.9931154086810592	0.992127670184746	0.9921454913865596	0.9511209782189598	0.9911307958170615	0.9931867348883445	0.9921937009474304	0.9532827989242061	0.9922632679653455	0.9493240567158662	0.9921295758306653	1.0	0.9935434988207325	0.9933160087432683	0.9933342875163536	0.9461186103779562	0.9923708664114802	0.9839862026936664	0.9931996551210878	0.9920970375340339	0.9942164661287081	0.9936059281387829	0.9914635913531492	0.9926204462556902	0.9910560456338652	0.9921292428407605	0.9926312699716381	0.9924160306442519	0.9917281047754708	0.9919383616468495
GCF_002140295.1	0.9958549623001037	0.9952101417911885	0.9936281340355716	0.994793303567971	0.9944444239411374	0.9913512735286139	0.991191499865205	0.9524876375925767	0.9952200067781293	0.9939361909149728	0.992803693225822	0.9947160332509887	0.9924735774747844	0.9943416646937464	0.951472708081304	0.9937670977621765	0.9925087393312061	0.9942124264788256	0.9948426292455644	0.992021435623092	0.9952031733810347	0.9952146932085262	0.9514439934092476	0.9903290605451888	0.9921477132197389	0.9952648673383614	0.9536696418892061	0.9951142593005631	0.9493111803332516	0.9952089445316945	0.9935434988207325	1.0	0.9919793929755006	0.9948421031499066	0.9470506194996432	0.9943561119487468	0.9829921810479457	0.9962639778723086	0.9947313141294337	0.9965842092898	0.9919549282425986	0.9935542724586639	0.992647119306021	0.9927889263781181	0.9952128243205779	0.9915261851282657	0.9943276804627151	0.9934610771365942	0.9937390510245823
GCF_002442445.1	0.9923701547286983	0.9911564602097449	0.9919896806687517	0.990577463529236	0.9902349666583552	0.9974305744149308	0.9915894335313176	0.9520373096789797	0.9910839931717658	0.9903222381803995	0.9921293538220862	0.9922379497001961	0.991596278764063	0.990937216774242	0.9501423547750596	0.9903523671315426	0.9914038311963924	0.9903541294090275	0.9908745217360649	0.998804733382123	0.9911178492509518	0.9911471003773954	0.9509865193529252	0.9905119264642591	0.9989130257860614	0.9911474577247366	0.9533397863991893	0.9909914347764841	0.9482379624911323	0.991080128036019	0.9933160087432683	0.9919793929755006	1.0	0.9911836960061772	0.9462620568445015	0.9909548231013888	0.9851812533641989	0.9920665340552929	0.9908339789414374	0.9924082854982187	0.9912821864838738	0.9901445976697835	0.9913321514633603	0.9897164324506199	0.9911526869779007	0.9964831338849296	0.9910466647181458	0.9905516156479938	0.9903637962313327
GCF_002848385.1	0.994759223827193	0.9947352722781836	0.9933408520190269	0.9962210686772717	0.9941863339117584	0.990301356572009	0.9909893681714335	0.9524564191046123	0.9950052867352248	0.9956348015878191	0.9929313942150156	0.9946362658877905	0.9915130923894797	0.9945754894857971	0.9514838811678894	0.995448412229594	0.9914352693189095	0.9942361206977978	0.9966870691816135	0.9910847814332169	0.9945560820114949	0.994758427345685	0.9512120959565662	0.9901401249386299	0.9911092785091691	0.9947972790149009	0.9530624305214046	0.9972122894268628	0.9495888895978222	0.9946902791405555	0.9933342875163536	0.9948421031499066	0.9911836960061772	1.0	0.9470389108478465	0.9945674322197784	0.9822175115271325	0.9949218054121207	0.995020232591998	0.9950253566435378	0.9917006568749032	0.9943655868603716	0.9918206948412168	0.9937879777276644	0.9946852455414362	0.9909149049198253	0.9945271163769556	0.9948292761460114	0.995653503894231
GCF_000322305.1	0.9465278341587507	0.9461345755750957	0.9455454099332038	0.9476794316498267	0.9468675665222701	0.947274804373464	0.9477863603820783	0.9807341286601061	0.9460275849246319	0.9465088066243932	0.946747886357331	0.9458478695771384	0.9458472211242519	0.9467305974709725	0.9806835461277981	0.9472601419175947	0.9459436339247682	0.9470188579834402	0.9469497445430148	0.9467183240913718	0.9461684382348335	0.9460888569018774	0.9804153860734643	0.945410734704046	0.9466901220994155	0.9460585555905427	0.9791227641363395	0.9474109403039049	0.9820057827776246	0.9460980659631424	0.9461186103779562	0.9470506194996432	0.9462620568445015	0.9470389108478465	1.0	0.9467941695275485	0.9529839578398442	0.9460437166992496	0.9466250817482278	0.9461970990878276	0.9455888814493106	0.9471068338939616	0.9460103664064502	0.947074810470605	0.9461378942295086	0.9473593777068097	0.9467723472566149	0.9465013086796399	0.9470641037602949
GCF_900179295.1	0.9952435780868945	0.9959938141390063	0.9929673430805004	0.9944688494311391	0.9941253339889186	0.990189963713122	0.9905225137619449	0.9513528515521952	0.9959066033249144	0.9958201853901648	0.9925179322285431	0.9952432732951247	0.9910211866771107	0.9999691573037851	0.9513499619158403	0.9959595004814316	0.9913164741547373	0.995535957115178	0.9950025058408908	0.9909473702717195	0.9958370493771586	0.9959737654854467	0.950608715208596	0.9888545775547758	0.9909635785776828	0.9959543070347959	0.952489634376178	0.9956532883232675	0.9489683602748387	0.9959726775409193	0.9923708664114802	0.9943561119487468	0.9909548231013888	0.9945674322197784	0.9467941695275485	1.0	0.9820670779525162	0.9955731449729301	0.9946029661880958	0.9944098597295938	0.9906229090691115	0.9977953535308088	0.9921562239048537	0.993861170153261	0.9959690615731177	0.9904495242067709	0.9999550362126264	0.9958421334581258	0.996250996745375
GCF_900148665.1	0.9833748183348116	0.9829817437159074	0.9832988598171052	0.9820196330397228	0.9821284501935514	0.986156347864287	0.9849253719673091	0.9605069538732524	0.9830782779028936	0.9823314096907899	0.9841040981650708	0.983127051587713	0.9829703694756761	0.9820280725876147	0.9575542627806575	0.9821865483645346	0.9833270121001748	0.9819793605025571	0.9821580042515771	0.9853528861525753	0.9830948601968059	0.9830081477252268	0.9590209097122243	0.9824481802994304	0.9852957192770428	0.9830284172677701	0.9617763531614915	0.9820191924016477	0.9566631577069246	0.9830664973066647	0.9839862026936664	0.9829921810479457	0.9851812533641989	0.9822175115271325	0.9529839578398442	0.9820670779525162	1.0	0.9828927746207896	0.9828431557848926	0.9830415235566928	0.9833736381861973	0.9818972360377977	0.9831943535665556	0.9812323367204149	0.9830536371535017	0.9857470352246176	0.9820808352445184	0.9821040801639701	0.982309169353207
GCF_000415365.1	0.9980914602355161	0.9962593854188314	0.9944553218569859	0.9953844959717795	0.9952339469965349	0.991644213025324	0.9916106157942194	0.9503103596283021	0.9962555404364205	0.9953148857412917	0.9929210454564585	0.996026710564416	0.9938445721628033	0.995590429062424	0.9495404287299081	0.9956513451764172	0.9937655912891047	0.9956384905257245	0.9959186660680482	0.9920302482643866	0.9962636176547294	0.9962600709012094	0.949936761208392	0.991223253862965	0.9920563692510871	0.9962759800714609	0.9511152101099729	0.9957767035735258	0.9474678735158653	0.9962495299542818	0.9931996551210878	0.9962639778723086	0.9920665340552929	0.9949218054121207	0.9460437166992496	0.9955731449729301	0.9828927746207896	1.0	0.9963052527357459	0.9965217912079384	0.9933624826298888	0.9947053454498679	0.9933134182606072	0.9943332842313564	0.9962608246930179	0.9926701706782625	0.9955916001601939	0.9955348422953212	0.9956309234058228
GCF_000250945.1	0.9954714647466313	0.9975402541449254	0.9942441069312146	0.9956193080139789	0.9955469275469928	0.9902741247905271	0.9907567754783964	0.9501499735506308	0.9975885071965288	0.9961574745438438	0.9921733080466786	0.9970116333687554	0.9917948280368435	0.99446527580742	0.9499751937177754	0.996548985556754	0.9918143945554402	0.9965377325097646	0.9959215838079964	0.9909218109521811	0.9973334551583469	0.9974879998917792	0.9498204631273137	0.9910128373302066	0.9909650498269986	0.9974959783610484	0.9510684612750226	0.9960389960743455	0.9479305289676129	0.9974991993758698	0.9920970375340339	0.9947313141294337	0.9908339789414374	0.995020232591998	0.9466250817482278	0.9946029661880958	0.9828431557848926	0.9963052527357459	1.0	0.9949212762145108	0.993034124877254	0.994486052175544	0.9928330492368415	0.995167281211342	0.9975470195346786	0.9906982295849065	0.994665143313792	0.99581764985548	0.9967360081262584
GCF_000321985.1	0.9968861558489043	0.9945986429177969	0.9944087978209669	0.9948440330127926	0.9938343681108469	0.9917381813503473	0.9917081253033694	0.9521308690180459	0.9945807210047523	0.9938483155053442	0.9933700240035707	0.9945913976614745	0.9929129206043372	0.9943600158820327	0.9507656783599009	0.9941416548191465	0.9933954600499775	0.9941488661493811	0.9942247008486349	0.9923068457059228	0.9945307954861964	0.9945387382781093	0.9504080622190574	0.991048509350311	0.9923804769136996	0.9948405794910621	0.9530521384726826	0.9948359622906282	0.9495582906133042	0.9945243032166579	0.9942164661287081	0.9965842092898	0.9924082854982187	0.9950253566435378	0.9461970990878276	0.9944098597295938	0.9830415235566928	0.9965217912079384	0.9949212762145108	1.0	0.9929284126070285	0.9933548182029879	0.9928253833646641	0.9927099624957609	0.994548546904215	0.9920019126900465	0.9944399201420527	0.993731261576701	0.994303457815455
GCF_001543575.1	0.9928443709078955	0.9927003854893391	0.9935598349426811	0.9911885535961762	0.9909659878551581	0.9907652649694808	0.9927906932766867	0.9500079359190968	0.9926195479473118	0.9920207426019209	0.9935543988884232	0.9936573716111591	0.9920567675010324	0.9906675531957971	0.9496944607497546	0.9915192871535222	0.9923076277058095	0.9917351479806561	0.9907317480249876	0.9912140197979635	0.9925919919117882	0.9926855816798229	0.9495417191223677	0.9901811831102241	0.9913929688584832	0.9925970215642871	0.9510927564769808	0.9915380917102408	0.9473050177517531	0.9926766753582977	0.9936059281387829	0.9919549282425986	0.9912821864838738	0.9917006568749032	0.9455888814493106	0.9906229090691115	0.9833736381861973	0.9933624826298888	0.993034124877254	0.9929284126070285	1.0	0.9907394753585939	0.9924529546365495	0.9916365170947655	0.9926413084556186	0.9909414177185409	0.9906366419250656	0.9913990950882399	0.9916874375857562
GCF_900180075.1	0.9938481933261338	0.9958776923833216	0.9927654291328185	0.9939799552607449	0.9945721266405555	0.9896518474627042	0.9901562956643818	0.9514706953349558	0.995812621620824	0.9953294874390782	0.991491868960641	0.9954584666579267	0.990708158826373	0.9978188799012712	0.9514333968866725	0.995649742735381	0.9910906974011686	0.995299161299985	0.9947844236267098	0.9900885707766269	0.9957365812843535	0.9958818377401056	0.9508539603842893	0.9894078679658889	0.9901528373979904	0.9959034020800283	0.9524711151733279	0.9942957958847065	0.9488566071092017	0.9959196810884217	0.9914635913531492	0.9935542724586639	0.9901445976697835	0.9943655868603716	0.9471068338939616	0.9977953535308088	0.9818972360377977	0.9947053454498679	0.994486052175544	0.9933548182029879	0.9907394753585939	1.0	0.9919572751470043	0.9940997294904147	0.9959245326457996	0.9897892154788105	0.9978390491530622	0.9954993737642676	0.995975811781869
GCF_002803675.1	0.9926437709106753	0.992776615394048	0.9938917022641887	0.9914624799120253	0.9922913900037251	0.991077500914208	0.9908177241073323	0.9522247710853532	0.9928710299081143	0.9920352870738274	0.9918947193852258	0.9935525518508691	0.993240061924247	0.9921460428138793	0.9505602040182055	0.9918524243035711	0.9936836309129287	0.9919182791934944	0.9917502011532788	0.9917683447198353	0.9927451254050815	0.9927840833653908	0.9499665383780821	0.9919555186005624	0.9917454185143619	0.9928083810659455	0.9526584957392156	0.9914238095953801	0.9483306468372402	0.992866222929255	0.9926204462556902	0.992647119306021	0.9913321514633603	0.9918206948412168	0.9460103664064502	0.9921562239048537	0.9831943535665556	0.9933134182606072	0.9928330492368415	0.9928253833646641	0.9924529546365495	0.9919572751470043	1.0	0.9911617945922666	0.9928882324515463	0.9904094076014741	0.992140076889809	0.9922359538804214	0.9919632601395529
GCF_900180465.1	0.9934790679336305	0.9951126139665748	0.9926276225511149	0.995513025398159	0.9955808700023295	0.9889815168545624	0.9897474108211808	0.950313876027646	0.9951793935141418	0.9953891176623899	0.9908192648888711	0.9956146091077787	0.9910695987319794	0.9938773897930163	0.9517308731155363	0.9952258328810982	0.9915889974994316	0.9953364707010215	0.9942464065676636	0.9896787098991968	0.9950517784884505	0.9951951903996581	0.9491387437199089	0.9889778019483182	0.9897445745282245	0.9951525905842975	0.9513410354576429	0.9943636823304238	0.9495336094398222	0.9951198008684885	0.9910560456338652	0.9927889263781181	0.9897164324506199	0.9937879777276644	0.947074810470605	0.993861170153261	0.9812323367204149	0.9943332842313564	0.995167281211342	0.9927099624957609	0.9916365170947655	0.9940997294904147	0.9911617945922666	1.0	0.9950802344278354	0.9893683193601381	0.99387151244632	0.9944120829501225	0.9954613640738529
GCF_900179375.1	0.995579894107408	0.9998899285225303	0.9939213176926772	0.9963476380561366	0.9967818954936962	0.9905794245684133	0.9910581922692384	0.9506327905867017	0.9999305556456962	0.9963124454320893	0.992288154845745	0.9967863615865061	0.9919074504083206	0.9959004459054583	0.9505729075631448	0.9963753105685872	0.9919644772548755	0.9954987549348012	0.9965303153272769	0.9911804851187732	0.9999037222064731	0.9999529830234235	0.9500079197957625	0.990601120047672	0.9912921910364917	0.9999457150666874	0.9510688562589726	0.9965408335351361	0.9483172500306504	0.999926152005052	0.9921292428407605	0.9952128243205779	0.9911526869779007	0.9946852455414362	0.9461378942295086	0.9959690615731177	0.9830536371535017	0.9962608246930179	0.9975470195346786	0.994548546904215	0.9926413084556186	0.9959245326457996	0.9928882324515463	0.9950802344278354	1.0	0.9910748749909669	0.9960133022300798	0.9959966478407907	0.9964821319445882
GCF_000397025.1	0.9924001682032718	0.9911340491262184	0.9915239017830682	0.9907341012160651	0.9901717056704802	0.9948806384866	0.9917928703266221	0.9523266589614636	0.9910662625034667	0.9900454624843718	0.9919230585371415	0.992082888094624	0.9910744928948815	0.9903543127991532	0.9505812753163653	0.990426437185815	0.9910224454258719	0.9908409226877143	0.9906439972295945	0.9956765929769811	0.9910367696403742	0.991083590186004	0.9507588145935002	0.9901850888697434	0.9957795916325527	0.9912020385402746	0.9524644175693842	0.9908927620049371	0.9496376793486089	0.9910712148732418	0.9926312699716381	0.9915261851282657	0.9964831338849296	0.9909149049198253	0.9473593777068097	0.9904495242067709	0.9857470352246176	0.9926701706782625	0.9906982295849065	0.9920019126900465	0.9909414177185409	0.9897892154788105	0.9904094076014741	0.9893683193601381	0.9910748749909669	1.0	0.9903970919107039	0.990403095954704	0.9903278182264573
GCF_900178725.1	0.9952553385412238	0.9960101728156995	0.9929911182262011	0.9944313982246629	0.9941303314303969	0.9903019144056101	0.9905374479778416	0.9513295561358939	0.9959290990730558	0.9958088194508644	0.992496530107211	0.9952484311686889	0.9910283230042214	0.9999667723462684	0.9513566317896273	0.9959513183519616	0.9913070439356009	0.9955813865249945	0.9950318080085399	0.9909630266476434	0.9958282320701114	0.9960038963023796	0.9505557829710345	0.9890173330055141	0.9909774462386863	0.9959647903193262	0.9525049108972456	0.9956106289410439	0.9489503706559543	0.9959948675546435	0.9924160306442519	0.9943276804627151	0.9910466647181458	0.9945271163769556	0.9467723472566149	0.9999550362126264	0.9820808352445184	0.9955916001601939	0.994665143313792	0.9944399201420527	0.9906366419250656	0.9978390491530622	0.992140076889809	0.99387151244632	0.9960133022300798	0.9903970919107039	1.0	0.9958857920504574	0.996242704170463
GCF_000295055.2	0.994505301202338	0.9960033628406112	0.993368272691434	0.9944440197556472	0.9954097540436031	0.9898538353910189	0.9904824702476681	0.9512850579373755	0.9959916362383084	0.998014931169896	0.991956472610606	0.9961567409955047	0.9908552279935037	0.9958751273874691	0.9510876934174346	0.9984766756661404	0.9912701078798651	0.9989367897746184	0.9954513548433674	0.9904167937624673	0.9958207950585999	0.996020636666482	0.9506503550486629	0.990097520940343	0.9904440204967051	0.9960182142068598	0.9525686815000972	0.9963706555549862	0.948725862299945	0.9960043583040747	0.9917281047754708	0.9934610771365942	0.9905516156479938	0.9948292761460114	0.9465013086796399	0.9958421334581258	0.9821040801639701	0.9955348422953212	0.99581764985548	0.993731261576701	0.9913990950882399	0.9954993737642676	0.9922359538804214	0.9944120829501225	0.9959966478407907	0.990403095954704	0.9958857920504574	1.0	0.998544635851331
GCF_002880635.1	0.9947690966539686	0.99647160720721	0.9932942687671109	0.9953152218254689	0.9953632849941861	0.9896997382914235	0.9903892170453195	0.9514716802040286	0.9965157367268801	0.9983677529531427	0.9919235946128198	0.9962239675492338	0.9913262801397149	0.996218285920379	0.9519850777398227	0.9999040740030177	0.9912796060976453	0.9998046223619859	0.9969029835522918	0.9902952952658933	0.9962969850681447	0.9964357650669063	0.9506337670407551	0.9896105164797825	0.9903526598170397	0.9965039088056917	0.9529887533231945	0.9970725721857132	0.9497445414799264	0.9965307516051947	0.9919383616468495	0.9937390510245823	0.9903637962313327	0.995653503894231	0.9470641037602949	0.996250996745375	0.982309169353207	0.9956309234058228	0.9967360081262584	0.994303457815455	0.9916874375857562	0.995975811781869	0.9919632601395529	0.9954613640738529	0.9964821319445882	0.9903278182264573	0.996242704170463	0.998544635851331	1.0
GCF_000391745.1	0.9925700504511041	0.9897150421823495	0.991817638066235	0.9897134588786751	0.989521502197719	0.9902860020081681	0.9899342016727448	0.9541295419604431	0.9895892551212588	0.9887015565478872	0.9917108039060344	0.9901267564943862	0.9902634588475507	0.9895146273951808	0.9524240550045371	0.9891292163968106	0.9904191490305317	0.9891088883223104	0.9895311831277335	0.9913945487959379	0.9895871267394943	0.9896144933013311	0.9527392946366064	0.9891064272385206	0.9912726754816805	0.98970485518484	0.9546723965752891	0.9893811839287415	0.9508903114434455	0.9895821170264646	0.9922812227539071	0.9917990875011483	0.9911739116851949	0.9903997779870295	0.9482649663043058	0.9895551673185421	0.9819458823716958	0.9923166133844656	0.9896598303815062	0.9919065540130765	0.9895477712299265	0.9887112825923868	0.9908254165937607	0.9890021755686947	0.9896596423685227	0.9902371442824945	0.9895749018942808	0.9891592107808089	0.9892834485291663
GCF_000394635.1	0.9945308289669302	0.9953279851632214	0.9932275702617548	0.9942024861795452	0.9943688890468616	0.9895989304242693	0.990371486959872	0.9513960688757118	0.9965425778754131	0.997226123946713	0.9918149000814735	0.9961011251786397	0.9912760190184033	0.9951681690323898	0.9514782716841038	0.9998357991220416	0.9911226370274934	0.9999118256015682	0.9968056114917218	0.9902040511743352	0.9951812183739518	0.9954254226983659	0.9506230563824997	0.9894171721053184	0.9903028945223088	0.9953824009726907	0.9526300824828446	0.9970315421608543	0.9491355090027163	0.9954387345733698	0.9917060079192485	0.993663741275769	0.990376686098372	0.9941774504490639	0.9470060614554501	0.9951665465396926	0.9821235109987602	0.9956502169722943	0.9966493825236071	0.9940441912234413	0.9916182438337177	0.9948517888576118	0.9918428185643829	0.9952867847807593	0.9953922263813675	0.9902489588057779	0.9952014837257921	0.998484416023832	0.9998345725324099
GCF_000295455.2	0.9951942405879399	0.9956550819044492	0.9933116381246	0.9947710221788456	0.9935401191874136	0.9898396852407692	0.9903661394445389	0.9521986155100979	0.9955908282358708	0.9952395834818595	0.9922653149457654	0.9946891202286181	0.9906493408835982	0.9947185682039603	0.9520392923071123	0.9957895307064409	0.9909321532095086	0.9957383879203677	0.997855120020182	0.9907970028945439	0.9955589374010577	0.9957060002503858	0.9512121287035192	0.9888835456488279	0.9908186218840621	0.9956232040104316	0.9527169755413032	0.997737541816918	0.9489548412673965	0.9955817004792672	0.9924155576487138	0.9948105535673177	0.9906216791000132	0.9959647279968847	0.9465027350022326	0.9946459372654143	0.9819207288783376	0.9958382508230325	0.995339485176326	0.9941256566177369	0.9918078553056723	0.9941192011861326	0.9914881031325967	0.9936729008992662	0.9955795197022387	0.9903111677910911	0.9947115718040829	0.9947451676034671	0.9959550372229369
GCF_900179775.1	0.9955418797504259	0.999907839041827	0.9938443853822858	0.9962194079057801	0.9966013651372809	0.9905174586060439	0.9909766164527151	0.9506010147824695	0.9998739235698104	0.9961201505541126	0.9922759241086032	0.9966185972476628	0.9919583060577069	0.9958128833168775	0.9505576247871202	0.9962251198471833	0.9919873683119783	0.9953649175038641	0.9964165411116387	0.9912018976282246	0.9998081609586166	0.9999326595530098	0.9500370159943529	0.9905999723069003	0.9913131750395013	0.99994477476724	0.9511108966578236	0.9963909991843335	0.9482535328449246	0.9999053947687091	0.9921550680779756	0.9951795003484173	0.9910988735657672	0.9945713193468495	0.9460600139051539	0.9958833638187397	0.9829401815347004	0.9962630258213638	0.9973342818803062	0.9945029263869426	0.9924252482577466	0.9957896832990524	0.9928558676518272	0.9949893565514997	0.9999127798601455	0.9910921311767471	0.9959379222104907	0.9958331006728739	0.9963357543254305
GCF_003320595.1	0.9943370902053	0.9939456027691118	0.995373808031095	0.9929513516827227	0.9932127835589071	0.9917978144160183	0.991386240336956	0.9509956981165504	0.9939414889667005	0.993257715034121	0.9924783334368118	0.9938870483444034	0.9952400400063304	0.9930692982185989	0.949811731049449	0.9934839756498332	0.9952601675611481	0.9934395826998159	0.9931210316525879	0.9925331796647813	0.9939142790924975	0.993942433142949	0.949717555538248	0.992906324834604	0.992493423876556	0.993937152970361	0.9515271450314335	0.9929895086713176	0.9470634842249657	0.9939355687299315	0.9931029259201454	0.9932828255437027	0.9922935807407185	0.9933829590195682	0.9455927801369914	0.9930366057010924	0.9835803613298396	0.9943138890355276	0.9941155079790961	0.9942463223267354	0.9939471066542742	0.9927013204019114	0.9941311590420736	0.9927029920304347	0.9939573994926857	0.9917484159446214	0.9930508243629922	0.9932887059983265	0.9934551393896265
GCF_000295115.2	0.9949131357852623	0.9962881001075724	0.9942110949284719	0.9945169478893618	0.994355678989711	0.9904769045215851	0.99074977947399	0.9505430446756961	0.9967798767135329	0.9949611142502147	0.9917124286992096	0.9972267421069273	0.9915907585706536	0.9935994337725969	0.9500964039649334	0.9955146824906822	0.9919778376480416	0.9944520940253612	0.9945948690578588	0.9908692446178049	0.9963411478318641	0.9962823600296523	0.9496360055924968	0.9900807915711943	0.9910615129600056	0.9962917456264107	0.9514728641867798	0.9950576934125234	0.9478333170781456	0.9962505418860594	0.9921298013946165	0.9945788781343786	0.9911202352481819	0.9943114380647025	0.946175992334941	0.9936539714293238	0.9826432300596291	0.9961014339208276	0.9961558591633697	0.9948937849457771	0.9923557954404165	0.9936126875234856	0.9923508832112922	0.9950836330600713	0.9962305268757279	0.9910251901349628	0.9935934529853196	0.9954328132863614	0.9954997624169805
GCF_000394695.1	0.9946101851611737	0.9953981082528108	0.9932205979642484	0.9942207767717004	0.9944022797502248	0.9897289760993325	0.99036968498075	0.9514674351381149	0.9964435757757545	0.9974105886883198	0.9918040755616385	0.9961848088302276	0.9909285152778656	0.9951693271669402	0.9515123844813516	0.9997018583607601	0.9911812820591324	0.9998681171803518	0.9968366572527882	0.9902613464441399	0.9952159220328224	0.9954622443797255	0.9507273834747743	0.9895157616608388	0.9903321202539027	0.9954210003094726	0.952732575827173	0.9971583155855406	0.9493291341873289	0.9954706456519395	0.9916437305541654	0.9937216066934667	0.9904080325453607	0.9942986702955126	0.94701966651688	0.9951267223392923	0.9820110158773545	0.9956564916718958	0.996456763357607	0.9941855030040264	0.9913984212066365	0.9948499953920814	0.9918535471789407	0.995142118149942	0.9954111771471816	0.9903274615497039	0.9951877706086074	0.998416783969778	0.9998064032299177
GCF_003269465.1	0.946028323760508	0.9456671421587839	0.9455159711021826	0.9472476484591784	0.9463282118092389	0.9470214020700896	0.9476334082391935	0.9806873193839497	0.9456937031120354	0.9462635035744067	0.9464116028638087	0.9454810306538423	0.9460179371755729	0.9463140112629469	0.9803682474178537	0.9470396084759222	0.9459868499776142	0.9468952403863947	0.9465207491888024	0.9466451548857504	0.945672661441726	0.9456745214036497	0.9803942827890112	0.9451928757562296	0.9466537864175826	0.9456591430115744	0.978734090136404	0.9471838177551413	0.9816560128757742	0.9456589549935329	0.94640857862039	0.9468524526470044	0.9459543176337173	0.9470512580781983	0.9966477614702554	0.9463262662255748	0.9527477222655849	0.9450996916147171	0.9460078419204764	0.9464934065312128	0.9451786190057931	0.9465117696502202	0.9455527963104952	0.9466339416871316	0.9456007160219716	0.947235108101589	0.9463106195594194	0.9462530466905325	0.9469725248732315
GCF_000395865.1	0.9952957180273283	0.9959018248324114	0.9933431666871062	0.9948145872973256	0.9936250818719211	0.9898477484978153	0.9906133367505486	0.9523076097158227	0.99590115393411	0.9954879589275648	0.9924932826973302	0.9951747996009179	0.9910807701535754	0.9948858859253003	0.9525112643869884	0.9960404682122171	0.991044772440853	0.996219682376237	0.9983748605070736	0.9908532746599855	0.9959392729993541	0.9959384028810598	0.9515242013776525	0.9891742097177333	0.9908322880543053	0.9959046352352611	0.9530585639606112	0.997843638317352	0.9496526111256487	0.9959214740458285	0.9924458539638294	0.9951257523778474	0.9908732756819694	0.9960697442542857	0.9470127599044611	0.9950016384910462	0.9822938465983644	0.9958531903812252	0.9955099543820428	0.9946355285774565	0.9917720198606417	0.9944830318028685	0.991768432749589	0.9940424263600941	0.9958798692959888	0.9906169673615166	0.9950446994178789	0.9947844428236314	0.9963419297199635
GCF_900178985.1	0.9952546576349662	0.9959647109442971	0.9930012446740858	0.9944302786035745	0.9940768626009844	0.9902559865703907	0.9905496017068274	0.9512919234293609	0.9958600250440587	0.9958576107179711	0.9924993851576123	0.9952127774845165	0.9909834355749869	0.9999466467660223	0.9513614900846414	0.995962631725944	0.9913465956469207	0.995151707224715	0.9950101744732323	0.9909711244970023	0.9958629572385368	0.9959615648320492	0.9505735251114761	0.9890065853451595	0.9909506453915592	0.9959265686296866	0.9524984307050235	0.9956602582666311	0.9489393559684424	0.9959858225506811	0.9923108512136702	0.99431419678353	0.9910206029849271	0.9945860027003185	0.946724141735322	0.9999321961759314	0.9820774607825011	0.9955898397552648	0.9946390287126421	0.9943740118926702	0.9906462343965533	0.9978042424904237	0.9921502938832543	0.993737735833688	0.9959549189992088	0.9903881477217049	0.9999489986967824	0.995813179843534	0.99619404719201
GCF_000394755.1	0.994551356554923	0.9953996536901573	0.9930206479166588	0.9941571286502124	0.9944486497321399	0.9896739449271394	0.9902786784739637	0.9517751692402866	0.996515832079015	0.9972262053078207	0.9917849218133407	0.9960279228234196	0.991055402124073	0.9950699400471419	0.9522650605506848	0.9996966318674758	0.991236349822753	0.9999224197100101	0.9968283933758112	0.990285335409215	0.9951675175168669	0.9954666599506073	0.9509609726935949	0.9896665989118257	0.9903465530926736	0.9954160366450235	0.9529734589719503	0.9970355126770374	0.9495800910111113	0.9953651121179602	0.9916152598439276	0.9937819395377508	0.9903665818199555	0.9942413437989184	0.9473376594391314	0.9949840289521196	0.9820497645930916	0.9956371898250743	0.9964795198735675	0.9941456511349318	0.9914165903574772	0.9947953557876132	0.9919000009625916	0.99521537522833	0.9953538427863393	0.9902731141694576	0.9950442358539181	0.9984088560908003	0.999816624229526
GCF_003071445.1	0.9951989865796901	0.9963257480188327	0.9935177646465302	0.9968985398654875	0.9942899518829423	0.9899239883538603	0.9904368892082426	0.9523387174200273	0.9963651986600542	0.9973422082331606	0.9925104569940589	0.9947298409122421	0.9910945747266025	0.9956503411561647	0.9519393229219923	0.9965460187050423	0.9912576812815055	0.9964354929311984	0.9972316865417377	0.9909673386466635	0.9961683135483499	0.9963097926655513	0.9511781661786237	0.9889777304131462	0.9910652206651239	0.9963304836496308	0.9528017851346815	0.9992397916268524	0.9499941750071291	0.996368161063711	0.9924971493425193	0.9952001412206141	0.9908886979513214	0.9971795060807731	0.9473427754975563	0.9957978736424684	0.9820785045339612	0.9956369288018329	0.9960340692624453	0.9952280626669514	0.9921644826137246	0.9943102314715822	0.9914914418884341	0.9939959725440429	0.9963839876276381	0.9909166039398238	0.995796129147446	0.9961925561248945	0.9966817035662439
GCF_002140955.1	0.9964239141965282	0.9956269089555068	0.993841080693211	0.994812688651476	0.9947831031830795	0.9917126506732672	0.9919929549447258	0.9515473468316742	0.9957007771075087	0.9946791161332972	0.9932417189117075	0.9952649726667071	0.9926252670200183	0.9947943115083311	0.9501807872642024	0.9942323224967146	0.9929554629013597	0.9942477579338629	0.9941064939103736	0.9924391578495195	0.9955730321815698	0.9956426138447834	0.9499936902560303	0.9910757530347118	0.992388807466124	0.9956596771138383	0.9527350651842037	0.9940728688949675	0.9485858734221579	0.9956816389140609	0.9936555532397914	0.9962178438164486	0.9919136218633515	0.9946696453422552	0.9455590344961676	0.9948137353012092	0.9834592190757997	0.9971699295021115	0.9955820933552035	0.996918669135705	0.992087628351445	0.9941677042994822	0.9936382095734267	0.9935125748001842	0.9956503168593333	0.9921849493334222	0.9948099610843122	0.9945741144052749	0.9942544841890845
GCF_900143375.1	0.9926552555605901	0.9923210139974724	0.9928998659670795	0.9916373566505605	0.9919840452476241	0.9932732810686062	0.991101854418981	0.9508797860003658	0.9922636876867758	0.9916615415421142	0.9923214042739328	0.9931108519665819	0.9921828024260119	0.9916861148537176	0.950546585065988	0.9914987418794612	0.9922039021697465	0.9914487532340603	0.9913324239058362	0.9938611153836675	0.9922491018749237	0.9922644964113821	0.9496328363130594	0.99142613914524	0.993707144309762	0.9922601013205844	0.9521179440333701	0.9915615469129667	0.9478019884574815	0.9922658427254264	0.9921019990826827	0.9920752964613087	0.9942432621457508	0.9918383341076271	0.945509221832989	0.9916813168254585	0.9853280017401025	0.9926350270461538	0.9920040915968439	0.9927018851997749	0.9918652295124537	0.9914424520134788	0.9916676786580951	0.9909595176366648	0.9922952231505924	0.9935824753567226	0.9917210015795316	0.9916154982546814	0.9914975597765457
GCF_900179895.1	0.9955688774461566	0.9998731174387392	0.993922058438119	0.9963803356547025	0.9968065805172303	0.990485565300348	0.9910865897147315	0.95063609773172	0.9999206378514043	0.99631426857062	0.9922690255724522	0.9967386773537761	0.9920760078988206	0.9958960463888805	0.9506035797911885	0.996420895726073	0.992108144800347	0.9955512182860269	0.9965306293409205	0.9911639911899185	0.9998700850676716	0.9998869522901086	0.9500975092241912	0.9905003792822132	0.9912630343950325	0.9999324689357104	0.9511185333546824	0.9965569305730849	0.9484036776371129	0.9999064910924107	0.9921510358685043	0.9952277126762198	0.9910693489588104	0.9947294448348559	0.9461147429319762	0.9959805318958908	0.9830508847677653	0.9962884876856617	0.9975154877237178	0.994524348247339	0.9926786957418556	0.9958847232871468	0.99287805430915	0.9951271341966978	0.9999280023869253	0.9911626758824982	0.9960061550165114	0.9960156129705929	0.9965537084787818
GCF_000322185.1	0.9939890789654457	0.992548934467404	0.9930283368815054	0.9923227986770353	0.9917418971278275	0.9917102147835513	0.9936848333494085	0.9519539012597327	0.9925853418337595	0.9915247539816202	0.9954550273135377	0.9936502193001716	0.9925914308933185	0.992318208338095	0.950373665334991	0.9915962313409761	0.9924987287984427	0.9915149072517735	0.9921745174688907	0.9926344032782093	0.9925182891940494	0.9925707999323266	0.9507696197849933	0.9905395607224734	0.992672929428425	0.9925465331689474	0.9526760859288829	0.9922242654863278	0.9488402592175538	0.9925274873196887	0.9960033464406615	0.9934356774961463	0.9927714664655057	0.9929156442006565	0.9461032608950026	0.9922617676377313	0.9830524392873347	0.9940348708196043	0.9921375193801729	0.9941510409887745	0.9928813028068351	0.9914959319502809	0.9918304085395805	0.9911271748980853	0.9925778921009147	0.9921243102563455	0.9922832151650027	0.9916951881987992	0.9916508763619137
GCF_900143345.1	0.9926634696680467	0.9924043569952212	0.9928121951039954	0.9914817077167745	0.9921724886995871	0.993435383788951	0.9910668330396589	0.9509918544329933	0.9923522429880931	0.9916104017370072	0.9922193007860513	0.9929723262611507	0.9919349142553814	0.9919372934600792	0.9505072691780131	0.9914371423517058	0.9922737590585066	0.9913525260114099	0.9912189124660644	0.9940868567181422	0.992310561980434	0.9923407593468899	0.9498966148066288	0.9915010191743711	0.993886003186993	0.99234982926823	0.9523797246903918	0.9913810562074851	0.9481949723502774	0.9923508400967455	0.9920241197147588	0.9923859701728149	0.9939073885463519	0.99182815821725	0.9456974801715252	0.9919108402394137	0.9856402013898774	0.9926169852021771	0.9919345656462716	0.9927382469055586	0.9917681344429115	0.9916979306985829	0.9918922162064411	0.9909190374741026	0.9923730396937903	0.993235509804056	0.9919280986008308	0.991485263788891	0.9914443349259915
GCF_001696305.1	0.9464697519513486	0.9465395792836659	0.9450706058061212	0.9475236703086714	0.9469718718782435	0.9471205401185584	0.9476304679959499	0.9805741320703466	0.9462333809655504	0.9470342528083825	0.9469336722837947	0.9458039374721774	0.9454255522736503	0.9468884979831556	0.9802636535760292	0.9471887208799196	0.9456196368852672	0.9480252849730126	0.9472169672114237	0.9464981892572559	0.9465040039306467	0.9465075775572533	0.9803305423352718	0.944811239545005	0.9465415617151294	0.9465067249863314	0.9784691841310476	0.9470812483075421	0.9816605949044783	0.9464939304562442	0.9460829504261484	0.9467621756195235	0.9461885782172	0.9466898318271384	0.9952441334494914	0.9468993896086687	0.9528739470852351	0.9452440894911457	0.9456651452527775	0.9460412060337406	0.9444941282746161	0.9472179026737327	0.9464415172797263	0.9468314588144069	0.9464879941938596	0.9469883258989834	0.9468913147712448	0.9468150095252051	0.9471419658510095
GCF_000395965.1	0.9918365214665703	0.9906859586176159	0.991621169382907	0.9899944044414852	0.9899013784512927	0.9920318512801704	0.9957225462539588	0.9523454397723414	0.990687502142648	0.9901192732078427	0.9948352135798864	0.9914959198504283	0.9906883110633451	0.9910349199241819	0.9513532364528934	0.990560038939083	0.9908870824449183	0.9904172828650226	0.9902826366059353	0.9920475351871242	0.9905001900488077	0.9906311179036699	0.9517506534991628	0.9892550477413892	0.9920549265322959	0.990614579122601	0.9534629538640489	0.9897977276062836	0.9499614372080722	0.9906835254252158	0.995575715584618	0.9913099032033499	0.9918152617383282	0.9902043709290733	0.9469039239441457	0.9909769309207807	0.9839886072261861	0.9919700857900696	0.9901162149684809	0.9921529726200748	0.9918550312695449	0.9904960574854391	0.9902766052325103	0.9896881669402045	0.9906370808237651	0.9918985001331907	0.9910329722675338	0.9903078266803993	0.9905737848805496
GCF_000390485.1	0.9963350493445804	0.9979270083964419	0.9949462538766173	0.9960133519527979	0.9962753732126874	0.9910063846840644	0.9911795718561128	0.9506897574689455	0.9979049737047764	0.9960383323742045	0.9922224862329511	0.9968410702263161	0.9940886087322333	0.995415227074054	0.9499867185917205	0.9960581827894774	0.9940502880005518	0.9959932162055886	0.9961346247293442	0.9917176431741926	0.9978933792449584	0.9979304451214981	0.9500091593052991	0.9917304712945004	0.9915806427996193	0.9979228360607536	0.9510655865246725	0.9961842013492607	0.9471060643112571	0.9979261980683026	0.9922799433376887	0.995427146036385	0.9915964496984024	0.9951798630079148	0.9458141766837875	0.9954079662923592	0.9831843041206207	0.9964050941420799	0.9979099945559144	0.9956742754004311	0.993041883770117	0.9957458326716531	0.9936227167082358	0.9951124553407575	0.9979128413809075	0.9911366207604153	0.9954181872396389	0.9959143879523951	0.9960392473122602
GCF_002894545.1	0.9948451931214595	0.9968765310390748	0.994728649001178	0.9944433721434507	0.9953671912179448	0.9907676608198395	0.9916846184054317	0.9507849147077904	0.9969490826141117	0.9957131268195613	0.9926053798501057	0.9973596282681259	0.9928075234851115	0.9956250273031303	0.9503002442331846	0.9961012304749863	0.9929750153340788	0.9959511147079793	0.9952489532506594	0.991442209222702	0.9968993507592528	0.9969290033487672	0.9502887763543126	0.990617782217608	0.9914543333833361	0.9969375262521922	0.9521005332978459	0.9949643532082516	0.9478536864608055	0.99694799812405	0.9928334813227473	0.9944765430965631	0.9914507018873625	0.9941682744667746	0.9457367763776461	0.9955924818681634	0.983101247654926	0.9957106585882913	0.9964890797518133	0.994143110073033	0.9936933096458503	0.9953690527811537	0.9929506291913864	0.9949595813244636	0.9969355099427712	0.9908553246838925	0.9956213761019402	0.9961685434944799	0.9962761688120664
GCF_001721085.1	0.9951477841899176	0.9960652761250981	0.9943405506634527	0.9944134918228781	0.9940188456114063	0.9901175611284553	0.9909673108178116	0.950477766077802	0.9966021275425585	0.9950135719312355	0.9919531548004	0.9969352711600774	0.9916346517200075	0.9935523487872275	0.9507747785047045	0.9963578828382981	0.991762861153183	0.9953837375669143	0.9963649792220967	0.9908528513632263	0.9960588716212384	0.9961111055428201	0.950001513229755	0.9896508498616241	0.9908262201412986	0.9960345309988332	0.9517946654150364	0.995582716661516	0.9488331776010646	0.9960637677604838	0.9920245401531601	0.9947161836353505	0.99108584929495	0.9939205689301862	0.9467767428911876	0.9934084610242746	0.982858362138864	0.9962951870236114	0.9975177397677338	0.9946375518464279	0.9915395963782152	0.9941347742360418	0.9922606416693197	0.9947586119436616	0.9960702704231029	0.9911253587174745	0.9935311244308771	0.9951978376684055	0.9964617349331525
GCF_000393855.1	0.997358611009158	0.9955397891681673	0.9948903156989874	0.9946500153610585	0.9951662427586127	0.9919931503838255	0.991899380102312	0.9516791594274105	0.9955637132144418	0.9943848046999713	0.9928493733868566	0.9952830952134112	0.9932573994999998	0.9948567446586067	0.9522189277001952	0.9947431593937545	0.9935982221467385	0.9946555753588532	0.9945928354249617	0.9926164748801352	0.995508008747562	0.995536773913255	0.9502401432743925	0.9907446894969633	0.9926220943514704	0.9955383910804695	0.9531864512213489	0.9945858700016116	0.9498571464241746	0.9955383589036967	0.9938041636809286	0.9964037338016818	0.9923494745212735	0.9945306330051903	0.9462260223611081	0.9948435790332575	0.9838156692875107	0.9975997407802597	0.9953718695460184	0.9967715716534504	0.9927807851367461	0.9942308118644386	0.9932951269904648	0.993261945824073	0.9955646048496677	0.9924827023675049	0.994811973000901	0.9944564667197275	0.9947229412096893
GCF_900179865.1	0.995577227587798	0.9999257336853828	0.9939013377450291	0.9963900737655519	0.9967390945971002	0.9905742559853691	0.9910802517758937	0.9505987257351045	0.9999393656413947	0.9963081864298424	0.992287013826662	0.9967622749503449	0.9920313526056189	0.9958828591603166	0.9505994690150648	0.9963425806936991	0.9920999646111172	0.9955459998741808	0.9965295950807954	0.9911742113644395	0.9999204459287577	0.9999417093269778	0.9500580795673804	0.990636420619308	0.9912567430317494	0.9999190359540927	0.9511194794764436	0.9965201214026356	0.9483184000348082	0.9999495293931351	0.9921867271907939	0.9952490321104758	0.9911481822666766	0.994777363752668	0.9460395458665708	0.9959571567644141	0.9830859211575654	0.9962672778746413	0.9975585911835971	0.9945584825958896	0.9926749161764183	0.9959124711951733	0.992773291064707	0.9951902759662772	0.999900278968019	0.9911431226929704	0.9959725601867653	0.9960156934505884	0.9965265677576367
GCF_000322445.1	0.9957999401047797	0.9964789671637013	0.99425514663297	0.996115329913605	0.9949828272408723	0.9911465696880054	0.9914164367749191	0.9513213720579854	0.9964789481975366	0.9953518580469277	0.9930435537528114	0.9961939873562407	0.9925223907344661	0.9954185319190478	0.9511214735328359	0.9960654939251073	0.9927295977302159	0.9949782191666076	0.997408444637555	0.9918135653687628	0.9964829622004345	0.9965542466475994	0.9504040265062212	0.9898303734467672	0.9917518605048528	0.9964988632963734	0.9518401931425122	0.9975427087584255	0.9483488917947303	0.9964686555597441	0.9931044337720014	0.9958235895325139	0.991722589225556	0.9961554335914355	0.946318062414192	0.9954559224477431	0.9831250120657853	0.9965012270537523	0.9965524012567325	0.9954280191952641	0.9921607850865288	0.9950479766836958	0.992664388453709	0.9942797241834295	0.9965053429947381	0.9915952852550574	0.9954527579662011	0.9947752984091824	0.9961114177923223
GCF_000322085.1	0.9504883953127052	0.9499073246704778	0.9491306757686457	0.9501901482049016	0.9490833327030462	0.9511620946017004	0.9520914683057801	0.9927926388523818	0.9497937380338453	0.9512523942408139	0.9512576675656593	0.9492609631379278	0.9495574394648354	0.950932697939431	0.9828734550338768	0.9511676271003284	0.951429980488705	0.9508293815243609	0.9508365803856239	0.9507825888574724	0.9497535145830845	0.94989161773681	0.9944986932125501	0.9480565272993636	0.9505964972873404	0.9498826943399682	0.9927375500562188	0.9519428657926456	0.9896821330450113	0.9497996707851433	0.9508229133674586	0.9512709113122724	0.950110353130016	0.9516378960940456	0.9810393389733417	0.9509418192427603	0.9585568949349469	0.9491294637639779	0.9497091333207309	0.9507664942397851	0.9484278511054612	0.9511258661689184	0.9512205251017898	0.9496062107752901	0.9498039243813352	0.9505037107331881	0.9508760713933824	0.9503690918372496	0.9511113049023908
GCF_002141175.1	0.948215094534677	0.9477256021623499	0.9478098047168705	0.9490843758900989	0.9484086983165552	0.9489131331759438	0.9493937147202134	0.9800016682127123	0.9477016821523028	0.9484973219158479	0.9484204194516415	0.9474419547057903	0.948092391121792	0.94809481111635	0.9904040870629225	0.9486140715517623	0.9483651954885876	0.9485973189226757	0.9487349179552618	0.9483256814244012	0.947710693095707	0.9476227848962183	0.9799310205458661	0.9471126013590958	0.9482089572391073	0.947664958354292	0.9793326969900847	0.94905564336103	0.981993909340765	0.9476385866999898	0.948359705601611	0.9489813095431208	0.9479796382277434	0.9487630278062955	0.9804123870971948	0.9481311601401374	0.9542041713580084	0.9471676892904546	0.9477052883036645	0.9478662869906178	0.9469468757589704	0.9481338866471813	0.9484104608799331	0.948287492442577	0.9475954052152301	0.9490040597760567	0.9481478821999725	0.9479517648607566	0.948707875519525
GCF_900178745.1	0.9952420036630706	0.9958199641521542	0.9930114648517792	0.9944536796687917	0.9940971003240298	0.9902348787598507	0.9904235523884255	0.9513104852559453	0.9957017208703768	0.99587516226942	0.992500665532368	0.995188643273256	0.9910251328670733	0.9998900907728844	0.9513515070166052	0.9959124996339384	0.9912930951576485	0.9951174520716917	0.9949774006052601	0.9909934541074287	0.9956840305076229	0.9958480182417593	0.9505829010646664	0.9889269429738433	0.9909362794713878	0.9958231004389815	0.9524713575346427	0.995575942961793	0.948907093568566	0.9958335652967834	0.9923832449039696	0.9943258502122673	0.9909572260609242	0.9945654022240504	0.9467328295229919	0.9998749936401751	0.9820642094987811	0.9955878472499218	0.9945280324786735	0.9942836995702911	0.9906978138404248	0.9978205284742622	0.9921479988198163	0.9938046579276137	0.9958596197774204	0.9904082042317948	0.9999180052118992	0.9958557561232465	0.9961732885385572
GCF_000321705.1	0.9913207931789436	0.9910162853829236	0.9928477514723102	0.9904036525392274	0.9907915843897757	0.9897474196204592	0.9895282237504148	0.9521168868105484	0.9909419610596785	0.9903298656384264	0.9906893746915498	0.9916081258675562	0.9924246917286074	0.9904341697028805	0.9506486697524341	0.9904293577435366	0.992705315751091	0.9902443630320655	0.9898374187973211	0.9905038013624871	0.9909561323231502	0.9909522992442934	0.9499336481526393	0.9900753569358097	0.9904826691893156	0.9909807506348521	0.9527688107497622	0.989579401537724	0.9494170618220676	0.9909464231704771	0.991184223609144	0.9904986948532042	0.9896815940302142	0.990171241551212	0.9467293024594509	0.9903521548628162	0.9818553948528986	0.9914243178931277	0.9909490086357735	0.9912801108352962	0.9912108300250257	0.9900837242444035	0.9917408589164818	0.9900674027802329	0.990941481767719	0.989296495525902	0.9904261427040546	0.9904167470510418	0.9903224688534248
GCF_900178585.1	0.9955530374926244	0.9999148306460628	0.9939685995149229	0.9962393398503722	0.9966957355367912	0.9905525264670924	0.9910466839032043	0.9505556010847538	0.9999530004054931	0.996122376704901	0.9922369566005583	0.9966181684419783	0.991957955435676	0.9958334221037637	0.9506352755187191	0.9962336738837426	0.9919819736096913	0.9953678334484767	0.9964849589026126	0.9911138776599835	0.999941094950866	0.9999191674877851	0.9501679525765658	0.9906808008360081	0.9912155545140643	0.9999336547463171	0.9511260841597277	0.9965041897996483	0.9484441808489606	0.9999555716463919	0.9921453601794615	0.9951737947322483	0.99111560968392	0.9945797322521874	0.9461448943401802	0.9959063057758478	0.983062347349951	0.9962637463804371	0.9973329718721088	0.9944875631291089	0.9925809063218407	0.9958358470732701	0.9928149384542194	0.9950709756518075	0.9999006138116077	0.991118390951048	0.995916255050812	0.9958791013374347	0.9963675136996081
GCF_001721025.1	0.9945823775939276	0.9963536811880843	0.9932467082307522	0.9951803433156348	0.9952735107030046	0.9896538120548573	0.9903162238440048	0.9513686788949197	0.9963968491150632	0.9981637676552069	0.9917588304795769	0.9959888674795211	0.9912613953318132	0.9959163744836945	0.951872570365889	0.9997882969247138	0.9912308938340345	0.9996618452378372	0.9963916057009798	0.9903139435443685	0.9961737940058123	0.9963358560336011	0.9507035443725093	0.989165568749391	0.9903579407774395	0.9963664294862942	0.9525108153735048	0.9968460417719269	0.9495543199213721	0.9963861188671719	0.9917125839388164	0.9937833465568939	0.990341214441582	0.9954801603017102	0.9469616261233466	0.9959637550420452	0.9820719419632198	0.9956213195128523	0.9966029630595934	0.9940456045567637	0.9911195475342238	0.9958294242908061	0.9917413463518293	0.9952453904704148	0.9963573461641435	0.9902728065172239	0.9959554578778598	0.9984071666608452	0.9997691818047643
GCF_900178795.1	0.9946607245995543	0.9970265558558475	0.9939352512453327	0.9960664096838349	0.995775020980204	0.9902989009345731	0.991058812691609	0.950892524686853	0.9970428924589726	0.9962669006501017	0.9927366240215402	0.996119253533447	0.9915616751003286	0.9949953233269755	0.9500818238906038	0.9959595287150719	0.9918018332723139	0.9951097737525407	0.9952207489997477	0.9909666419933515	0.9968839579299309	0.9970955683148612	0.9496589717673503	0.9904681062539857	0.9909512537087322	0.9971199479132449	0.9517140091333268	0.9960965264780874	0.9480501580977082	0.9970890506496259	0.9926780526906906	0.9945612661365647	0.9910782663305625	0.9959676717763124	0.9454421411357752	0.9950002377273712	0.9828766132362754	0.9957991374614844	0.9961799038779434	0.9945278846495825	0.9920918725406841	0.9955250944476991	0.992532246827916	0.9949984719029459	0.9971580818355011	0.990730301836568	0.9950121474477248	0.9955858457067296	0.9960534401025326
GCF_900179925.1	0.9940957661652721	0.9954116165560404	0.9927152707489607	0.9959920425735811	0.9958684590557974	0.9892809682177446	0.9899135576567725	0.9503150209141651	0.9954899384804281	0.9956737015864111	0.9909813239314273	0.9957760981505636	0.9915541075686807	0.9944992465390636	0.951853405996007	0.995399387511377	0.991824038483456	0.9954961971330876	0.9942319354222167	0.9901288645645538	0.9953940301674568	0.9954426079642116	0.9491380858322859	0.9895883264453806	0.99011328222307	0.9954596837667419	0.9513078585583846	0.9949945192180001	0.9496996069312961	0.9954028655784277	0.9911803270183097	0.9933921672491764	0.9902054804736957	0.9944047577288693	0.9470224248453524	0.9945228741217067	0.9817104636436312	0.9944485356843165	0.9952444614829807	0.9933669486449563	0.9920851258650822	0.9945846158193266	0.9916450498842292	0.9997589426106215	0.995462772448385	0.9900195298929507	0.9945569006960446	0.9949386219135409	0.995602398283689
GCF_003320485.1	0.9949204955199414	0.9940157006964795	0.9999266601889248	0.9931392452419866	0.9931341459988738	0.9913898862016897	0.9913838452194346	0.9508563270455938	0.9939766725295933	0.9932239323746493	0.9922148711720348	0.9940679330569021	0.9947815123813549	0.9931206923355962	0.9497436114722942	0.9933282189116771	0.9946623478363228	0.9932659187693885	0.9930382433947681	0.9921928530044677	0.993956017540568	0.9939953498109797	0.9496952108096547	0.992594370115824	0.9920725364427456	0.99400860250898	0.9515395044852071	0.9931338547528208	0.9472166937319879	0.994027402181737	0.9929134566357325	0.9936015729104717	0.99195786368719	0.9933786002973828	0.9456025290744181	0.9930830432191018	0.9833340906474065	0.9945052842055943	0.9942438184781108	0.9944315270903376	0.9935726484607713	0.992832702340528	0.9939623217339887	0.9927195355905165	0.9940071838792692	0.9915186147247302	0.9931005320805391	0.993374843124883	0.9933387449962575
GCF_001412695.1	0.9958912402118064	0.9947294365135557	0.9936165697021149	0.9944957107310306	0.9939844501426595	0.9908018471406614	0.9913244769301706	0.9516363761294534	0.9947487003790877	0.9950986463914399	0.9926758095234676	0.9937677135628243	0.9913029616341553	0.9939116850942218	0.9510877665994384	0.9953514346683399	0.991423347124212	0.9952693676745805	0.9956702381792342	0.9913879733311012	0.9946369250947753	0.9947446281732201	0.9511071195743847	0.9899872628148123	0.991399509400895	0.9947626927538348	0.952296271520287	0.9956927382074501	0.9494343081917629	0.9947188928562376	0.9929902835748917	0.9956603087985925	0.99110272775779	0.9953405361519717	0.9471474666583642	0.9938745582414108	0.9818134571240626	0.9966542755575478	0.9951107487669074	0.9966282682038582	0.9917795117245777	0.9935861757245903	0.9917784850614837	0.9934585399567962	0.9947464382423912	0.9916292575645386	0.9939429780357991	0.994265802459795	0.9953410430982564
GCF_002973755.1	0.9949313477696564	0.9951292923823806	0.9932124841687651	0.9953718754497913	0.9955939608199651	0.9899574538745062	0.9902444126679097	0.9503402945982915	0.9964311642567495	0.994134564712388	0.9911865613081008	0.9961754202791397	0.9926497025980296	0.9939659821780744	0.9507978825606929	0.9955860497092945	0.9924831605326685	0.9954036673229462	0.9949062072547272	0.9907719624468361	0.9950662184539721	0.9951958812658115	0.9493673474509395	0.9907334990734818	0.9907947462352213	0.9951544353889636	0.9509714704310871	0.9952344047344373	0.9491852283847146	0.9951213669846025	0.9915767572808943	0.9941985379789189	0.990860917288492	0.993384181502767	0.9471270310634452	0.9939565637069521	0.9820289441327105	0.9949651388017245	0.9964835599465652	0.9941054304245757	0.9926919929826357	0.9938666434071541	0.9924221182460908	0.9980164252698461	0.995158334761638	0.9906232219981227	0.9939751933455101	0.9952459220164916	0.9957205884444914
GCF_900178815.1	0.9952298274580396	0.9959795412012145	0.9930092930304429	0.9944378576469681	0.9941121668622271	0.990246904895892	0.9905031421848935	0.9512970562302359	0.9959097310000193	0.995788147914911	0.9924747536534911	0.9952376167004503	0.9909778782793762	0.9998562053602476	0.9512589509469873	0.9958863928896906	0.9912821018922952	0.9950557592001562	0.9949898355046475	0.9909264508730806	0.995861863408293	0.9960352157486285	0.9505239496215001	0.9888884445561072	0.9909376436206975	0.9960153478543277	0.9524902421234194	0.995650523380293	0.9489052021083418	0.996003485982028	0.9923747681407512	0.9942860602478553	0.9910082618076417	0.9944838046046612	0.9467113083426989	0.9998747008609025	0.9819439054130983	0.995583974834706	0.9946784044756786	0.9943858870426018	0.990702235392424	0.9977562658062515	0.9921392672918382	0.9937895645965344	0.996009429103589	0.9903706331618397	0.9998860334496867	0.9958081717736883	0.9961507377281934
GCF_002141255.1	0.9532178913653157	0.9526166799935886	0.9519963928892523	0.9526554612633582	0.9518126607072837	0.9534305866897484	0.9550301574246087	0.9959412622943921	0.9526297195448945	0.9538741284178984	0.9542237031317267	0.9514869606933288	0.9520056867733868	0.9530581340238362	0.9806895938972479	0.9533983611827656	0.9532799136756139	0.9531323810544141	0.9534392651162958	0.9528794395552159	0.9526167414600231	0.9525449709415044	0.9945042353757243	0.9508058922607034	0.9528847101537304	0.9526551908927641	0.9947736869859117	0.954383704239396	0.9865966924693466	0.9526330709032239	0.9539250816963187	0.9534045615392533	0.9527066034151398	0.9541733387636738	0.9800488302213065	0.9530459002463156	0.9609183543632214	0.9522616633875741	0.9518880083550305	0.9534220600208545	0.9511933629503542	0.9534426604300252	0.9527145958116421	0.9522000072146168	0.9525514999226248	0.9533016111997483	0.9530493503946931	0.9528388158875996	0.9534484683276738
GCF_003320405.1	0.9934369108237231	0.9928172175482946	0.993555018810941	0.9921152187609582	0.9920950178430382	0.9901173936456651	0.9928142971558774	0.951744018262175	0.9928846406070634	0.991917526086593	0.9951334994262842	0.9932019022614957	0.993938414987296	0.9916862782872542	0.9494945144369462	0.9917761937432247	0.9935878169373248	0.9915698352953382	0.9921519648444592	0.9911496341407718	0.9927521883406847	0.9928252455199875	0.9501044098240002	0.991378978764769	0.9908762781518896	0.9928673208294776	0.9521336034365382	0.9921234109661277	0.9483847476992229	0.9928204865469512	0.9951227084533908	0.9920724213805535	0.9909895880171171	0.9932109692950657	0.9458348690366247	0.9916874705991752	0.9838649473663086	0.9928054414358743	0.9931570670487115	0.992384121312723	0.9938958627418994	0.9914324144039717	0.9933299156638087	0.9915906342518525	0.9928074560340469	0.9908964411216716	0.9916956298164605	0.9916495159072836	0.9920104907136621
GCF_000395665.1	0.9963824337203422	0.9984008147344858	0.9946113208241185	0.9959529713123731	0.9960755518932045	0.991066342504268	0.991484670007201	0.9500002094885268	0.9983592265617122	0.9966601442672466	0.9922673604781153	0.9989060527119057	0.9929928910858505	0.9956168111971151	0.9502250903937294	0.9968461505253181	0.9929178119193658	0.9967811103381503	0.99624623561748	0.9918664086063352	0.9983070765777533	0.9983855715499897	0.9496863298291045	0.9923472876239908	0.9918582038897461	0.9983626143314522	0.9511532849039035	0.9968626705881669	0.9478905170720147	0.9983796439745319	0.9926220775336541	0.9955255702216013	0.9918220622981072	0.9959188625454568	0.9464324426829671	0.9955814981431221	0.9834501377614231	0.9965011801285886	0.9990280906083043	0.9954418498667154	0.9939978988942654	0.9956527226577291	0.9937187485138741	0.9961054162438921	0.9983596329475705	0.992066377868742	0.9956269926379582	0.9965517212630238	0.9969284558826438
GCF_002007625.1	0.995875399244501	0.9967258015935443	0.994035683004018	0.9958020588776669	0.9954717663580549	0.9905928658228392	0.990825131454766	0.951519997623916	0.9969190610493164	0.9963494257848168	0.9921706715451956	0.9964886773832968	0.9921416539939355	0.9943767112212791	0.951320780805024	0.9969643766213745	0.9922010204504915	0.9958560859316917	0.9969134467379117	0.9914163825449313	0.9965455953997054	0.9967243700010076	0.9505687445321984	0.9914351479181805	0.991282834036939	0.9967193490136554	0.9526377806643163	0.9971053214424891	0.9498107950125477	0.9966733464451764	0.9920283294743505	0.9960327484417748	0.9912192677674211	0.9954720119323808	0.9472901488186009	0.9945385745427342	0.9832753626005285	0.9961117545815698	0.9981687912110971	0.9952308406743057	0.993124916187799	0.9941516004426028	0.9930700512888213	0.9955629334710359	0.9966808619047481	0.9915391392449672	0.994559382571238	0.9962121181354541	0.9971371377673749
GCF_000392005.1	0.9919659244086276	0.9912700635457963	0.9919763878542528	0.9906625989610078	0.9905274062773413	0.9983137523612426	0.9915370041021333	0.9520940249898656	0.991206141253381	0.9902707625888545	0.9920995462559041	0.9920670814438156	0.9911421690764911	0.9909784462625557	0.9497666301703878	0.9902595871635046	0.9916468644982953	0.9902993290187961	0.9906930482196418	0.999692452033223	0.9912385991663463	0.9912626181638983	0.9511021768317856	0.9908780845371251	0.9998359783144406	0.9912627640868036	0.9528247328588383	0.9904519589457507	0.9483135710660668	0.9911980452949798	0.9932232028498691	0.9920066691585017	0.9988674002860417	0.9910883599867913	0.9461923419195639	0.9909520842897765	0.9849041953191174	0.9920177441966078	0.990860994214374	0.9924644112670102	0.9911950953809869	0.9901092765763655	0.9915835623231627	0.9896760634910189	0.991263915310058	0.9956872252492593	0.9909726876307174	0.9905088111718211	0.9902738831711394
GCF_000322285.1	0.9863843375099918	0.9866959001337401	0.9873644897776945	0.9854875555885032	0.9856639350608177	0.9854946110923049	0.9850039362733275	0.9575527658365173	0.9867504831332568	0.9857765074179937	0.9869341985737926	0.9868218500830517	0.9867678121218721	0.9856814435750736	0.954176242991622	0.9858127102215086	0.9872376185820273	0.9856764956512799	0.985867363920573	0.9863005174171999	0.9866256950284508	0.9867141585509325	0.9559085479578365	0.9854988853076068	0.9863082500849533	0.9867442353522833	0.9581837046680491	0.9859409472347155	0.9550244016028409	0.9867588639455872	0.9864667713834023	0.9858801451989446	0.9859342387044133	0.9857767038594863	0.9513269670804076	0.985743197742216	0.9832272309107636	0.9861490180738423	0.9864935786613979	0.9863430633163737	0.9865527550204084	0.9851581681959973	0.9870335997013171	0.9846565176631107	0.9867724576646026	0.985805014729346	0.985752928619692	0.9858099366431485	0.9858492230043373
GCF_003320695.1	0.9980513706164386	0.9959230788756888	0.9948996111355168	0.9951371173128792	0.9947808487499552	0.9921309224902448	0.9920503357954102	0.9505914162367083	0.9959569337551185	0.9950348348714023	0.9930558335090999	0.9955928707716118	0.9939831342070133	0.9951728270462471	0.9498849140060596	0.9952401221209106	0.9940346853876765	0.9951312352059275	0.9953630541903269	0.992641066185562	0.9958591490318628	0.9959468128032777	0.9500060462466602	0.9914759246081627	0.9925728851013554	0.9958806522523252	0.9513756078518221	0.9952285184747033	0.9480556149960533	0.9959600350521297	0.9938224437679123	0.9964067512833474	0.9926627584760265	0.9951006859718273	0.9459830371183899	0.9951525225869856	0.9831461003249298	0.9974203015170521	0.9960372826934858	0.9971375222502215	0.9938022085093934	0.9941985422068289	0.9932140946625606	0.9942060010329982	0.9959896383164768	0.9929152574578924	0.9951907606257778	0.995172141861411	0.9953113486732442
GCF_900179025.1	0.9954860949500871	0.9998909329899185	0.9938849639883836	0.99621435869528	0.9965802103387353	0.9904751961753496	0.9909404128135034	0.9506468177887349	0.9998976108662089	0.9961714181454949	0.992287922404509	0.996471612518902	0.9917948421369367	0.9957765522633711	0.9505877421969932	0.9962573504212602	0.9918504695947649	0.9954041281346562	0.9964243636514463	0.9911575263412636	0.9998042641510264	0.9999135290396742	0.9500427603018845	0.9905875296377585	0.9912580206610497	0.9998787147207454	0.9511265780032125	0.9963942286141537	0.9483538502280731	0.9998994346905552	0.9921897990330923	0.9951629151252952	0.9910785070425486	0.9945264636837307	0.946098485635108	0.995865623739688	0.9830160309378101	0.9962729529326338	0.9972641229573275	0.9945227264687032	0.9925069894631553	0.995776097929884	0.9928283492937592	0.9949470782493615	0.999911637331938	0.9910456336504057	0.9959351468812937	0.9958700048420633	0.9963810340955682
GCF_000395885.1	0.9955485525016206	0.9969574320813019	0.9945102812386672	0.9963627511201412	0.994888397597932	0.9902805863763837	0.991160195654101	0.9516990250517554	0.9972236542869322	0.9962522279872005	0.9921248335660702	0.9963191480336375	0.9922993894815297	0.993531017122396	0.9508419011152127	0.9962030668073237	0.9924125299037014	0.9949860021153664	0.9966221118653359	0.9908110964067847	0.9967300731343481	0.9969579543918974	0.9503228855229099	0.9901687407115011	0.990829843395231	0.9969515551120613	0.9526823328769405	0.9976081182100908	0.9489775949147805	0.9969536695528971	0.9921872232181449	0.9952192004731907	0.990985291995078	0.9962868371041113	0.9461060325384754	0.9935002507467564	0.9830549206094448	0.9965452481543703	0.9970009437428851	0.9944168487739848	0.9917144688534162	0.993980854923414	0.9927148537328492	0.994502736411475	0.9969132420223005	0.9910217489911706	0.9935083245678745	0.9957140709197978	0.9963472100521948
GCF_000394675.1	0.9945872924369525	0.9954179114117023	0.9931992220761979	0.9941848707888237	0.9945163976870951	0.9895963643034668	0.9903681853138097	0.9513871810349968	0.9964910798147545	0.9973785869501968	0.9918386821129395	0.995831584792145	0.9911132712236578	0.9951202755030527	0.9515882030678522	0.9996762528142433	0.9912595745418395	0.9998616356613621	0.9967428731303005	0.9902462580925477	0.9952460743046281	0.9954711294833302	0.9506355047853123	0.9895705223845663	0.9902982652288383	0.9954555001598747	0.952717935727527	0.9970421051412959	0.949150193792855	0.9954552727591095	0.9916098380145907	0.9937902039785389	0.9903723255083619	0.9943456122545951	0.9470026951994521	0.9950922895671839	0.9819745835029763	0.995641950688515	0.9964490131166549	0.994226676184905	0.991457564897252	0.9948693408102712	0.9918420729825919	0.9952013911717691	0.9954565769872824	0.9902847838744416	0.9951739323000938	0.9984734496976931	0.9997839177015216
GCF_900179305.1	0.995530228151937	0.9998907166775379	0.9938998250422963	0.9962778655679326	0.9966729828894235	0.9905383601726571	0.9909759952163196	0.9505747747177338	0.999894923371896	0.9961718269111265	0.9922415130773607	0.9967461440388083	0.9919019281382381	0.9958622394676943	0.9506076779313637	0.9962484300101181	0.9919788848707832	0.9953449688516217	0.9964826750811288	0.9911359982737228	0.9998259123823238	0.9998775009696534	0.9501496027548647	0.9905856416073878	0.9911725773453558	0.9998791085933376	0.951139089150036	0.9964874990475671	0.9484406288110956	0.9999167384429647	0.9921297980727135	0.9951729585375945	0.9911192293758975	0.9946259132974355	0.9462076367777649	0.9958776553166322	0.9830433637675298	0.9962469613853931	0.9975001923361999	0.9945214393571997	0.9924167955635577	0.9957941321983083	0.9927734894579692	0.9950585105351658	0.9998830305193132	0.9910238722702409	0.9958865125428948	0.9958904972153831	0.9963749548444549
GCF_900178605.1	0.9955442742939546	0.9999375849734878	0.9939343203413167	0.996254473060378	0.9967545748517933	0.9904716804078265	0.9910472327017302	0.9505019593711576	0.9999721215138926	0.996195520302244	0.9922940695235282	0.996666388149865	0.991851745934284	0.9957876723477169	0.9505356104483159	0.9962978992297518	0.9919531696411814	0.9954356141572501	0.9964376107267124	0.9911036215646645	0.9997291778721946	0.9999448180351058	0.950012884234572	0.9906326190727056	0.9912120541316898	0.9999482808855469	0.9511133919825289	0.9964494925199356	0.9483855601451419	0.9999763574079018	0.9921567695180135	0.9952331496828403	0.991078660282032	0.9945994186922666	0.9461233221096986	0.9958778548978231	0.9830271230764073	0.9962534184491502	0.9973679105712441	0.9945190064125897	0.9923669128546161	0.9957826931926119	0.9927573812121103	0.995063950361201	0.9999277393036026	0.9910188740346318	0.9959093672781285	0.995916614560036	0.9964208956162973
GCF_000295355.2	0.9949442928268256	0.9953868324076267	0.9931237172981566	0.9948844680773622	0.9934223958273143	0.9897757634566589	0.9903785560569878	0.9521674189180326	0.9953736287311336	0.9949009620241144	0.9923782644532295	0.9948189356719477	0.9907427587469013	0.9943590778029593	0.9519568426990244	0.99527630494677	0.9907568118060892	0.995710810293597	0.9975717990794045	0.9907284739379824	0.9952608503214806	0.9953254612618683	0.9512139775511887	0.9889288328925504	0.9906893442726837	0.9953200445990903	0.952923692590082	0.9973711850417368	0.948739750851399	0.9953581964318935	0.9923578814748443	0.9947416636130451	0.9907633038185252	0.995993586403357	0.9464577466389925	0.9943851755344585	0.982157194367793	0.9957608077581841	0.9947300917066992	0.9943060174391908	0.9912333095932059	0.993931905415159	0.9915504149107531	0.9931329437985663	0.9952656526775352	0.9905689253376578	0.9943940048656255	0.994682634427859	0.9953843536529657
GCF_900180295.1	0.9938360528516589	0.9958948615215547	0.9927180926491594	0.9939501735919013	0.99472690997864	0.9895794459848197	0.9901399253220873	0.95144324940136	0.9959369718686593	0.9953268880735174	0.9915095342655726	0.9953317920192527	0.9907045992742959	0.9977775371608425	0.9514179153925261	0.9957470454371351	0.9910464673444328	0.9958991691074557	0.9948250908213266	0.9900707789471274	0.9957762258568901	0.9958666176795669	0.9508863921878747	0.9895203232315436	0.9899996646255897	0.9959462291158205	0.95244726709386	0.9945003862618108	0.948937534263541	0.9959441626719621	0.9913922427766121	0.9935833039158561	0.9900734416841213	0.9946094214083538	0.9471022604759406	0.997713523854546	0.9819671225170815	0.9946610943110071	0.9945718513933086	0.9933423662398301	0.9907228704005362	0.9998623533169698	0.9919383370697641	0.9941254813094658	0.99590669694933	0.9897333003964862	0.9977860618314178	0.9954461340795471	0.9959921524555587
GCF_000295575.2	0.9945112799268171	0.9961523842779646	0.9932133031872841	0.9946484785693924	0.99486827185556	0.9894662440904771	0.9904122118144258	0.9512369462834502	0.9961821036543219	0.9982070182218872	0.9918486434870168	0.9960096782496782	0.9909912307717655	0.9958005450405333	0.9515401794190032	0.9994138995171883	0.9912740403432783	0.9994203002144388	0.9965887213727272	0.9900654988575781	0.9960076894666978	0.996182989432936	0.95049891873084	0.9896633017510251	0.9901141787524106	0.9961689537729433	0.9527921000950709	0.99702616641897	0.9489044296976408	0.9961900149425567	0.9916772573052341	0.9936662751577982	0.9902135962748781	0.995225147556204	0.9465797702689295	0.9956771915326669	0.982250287166917	0.9956217143930083	0.9964807004159066	0.9939670448244781	0.9922511227263088	0.9953971647252499	0.9918537420733154	0.994851839036198	0.996157740085235	0.9900321501040925	0.9956895347185776	0.9981696179091459	0.9994496053892805
GCF_900044005.1	0.9957690843675255	0.9980817484507639	0.9943397060651489	0.9960130821430656	0.9961712127912074	0.9902943933802609	0.9912741976407189	0.9506171639795022	0.9981175612635611	0.9964915632184173	0.9922205808614937	0.9976536811598263	0.9921362705023824	0.9948820163916338	0.9518535167163068	0.997173060467899	0.9920083656584302	0.9969830140470659	0.9965517748406242	0.9910402810892207	0.9979578877647723	0.9980820554441485	0.9500329453107841	0.9907434686049204	0.9910325781572815	0.9980906636821952	0.9521295308812063	0.9968168348462347	0.9486845619075379	0.9981329535549053	0.9923300729683465	0.9950032780494357	0.9912387799612025	0.9955960392214407	0.9469017115823802	0.9950687431861509	0.9834122852477545	0.9963977732620686	0.9982983337528836	0.99479707736706	0.9929633310368234	0.9947573865357994	0.992716038861786	0.9950784056846758	0.9981016623180899	0.9915496928284718	0.9950669516050603	0.9968178322770027	0.9971563375486134
GCF_900180455.1	0.9955611327696969	0.9998887412752004	0.9939431588095682	0.9963624792993976	0.9967382389888576	0.9905980672673469	0.9910812079486778	0.950639500595117	0.9999286948466793	0.9963271273729938	0.9922962690905752	0.9967430969338256	0.9919980515826692	0.9958936899923296	0.9506005695573593	0.9963707154492341	0.9920913355519025	0.9958616725167139	0.9965258133451994	0.9911821070761468	0.9998880351393538	0.9999617570683595	0.9500715199669221	0.9906234801639686	0.9912653027268686	0.9999559432689775	0.9511077336981688	0.9965358067517001	0.9483120197558247	0.9999299481016409	0.9922300659635264	0.9951849041233999	0.9911521963664112	0.9946919563764945	0.9461062740425815	0.9959613644555934	0.9829815109187938	0.9962681637618562	0.9975386931363786	0.9945656587726766	0.9926614327598285	0.9959009049534884	0.9928200306751862	0.9950416224747841	0.9999811172840108	0.99114424968896	0.9959990901334692	0.9959762452076961	0.9965186265876971
GCF_000321625.1	0.9517994807234341	0.9507999701945447	0.9510529447943341	0.950736459666506	0.9494255362686147	0.952622513357382	0.9536652529578279	0.999246427024686	0.9505360658389003	0.9517629882788953	0.9528179120163064	0.9505717727072823	0.9514637257977157	0.9510464273731755	0.9807992413354678	0.9516603127496861	0.9521854516330731	0.9512586177785567	0.9518613003141456	0.9521168537242877	0.9506223085390051	0.9506858916362221	0.9962407740739342	0.9497227407363459	0.9519148417739357	0.9506137342886138	0.9956285995952887	0.9529590463440704	0.9874407707008037	0.9506141926919424	0.9526578270296864	0.9520751198446847	0.9513222160620721	0.9525558802051801	0.9807565928047856	0.9510394746057405	0.9601320241476128	0.9501630410117023	0.9503822883074463	0.9520360703897033	0.9496871686774757	0.9511304535921526	0.9512349453740526	0.9501798356939057	0.9505535816618911	0.9524011652720658	0.9510225872458336	0.9508111219189761	0.9515755690221528
GCF_002630965.1	0.9934662678946906	0.9928910999452764	0.9927088575493044	0.9929802999980624	0.9924897805826393	0.9900222744065011	0.9904272361431956	0.9534575567424166	0.9929655540926012	0.9924156393536026	0.9915681346901221	0.9935690775236515	0.9899541065642734	0.993712982561073	0.9519761466439277	0.992369127630212	0.990272041171496	0.9924771019660472	0.9923303415399803	0.9902950480263975	0.992918691244739	0.9929785998359192	0.9523977115273295	0.9893252190548065	0.9903335350094601	0.9930068398101487	0.9545661846780525	0.9923861990445395	0.950142333440166	0.992959255811573	0.991962857875023	0.9931054602407305	0.9903384652649002	0.9930102639859026	0.9477745851995831	0.9936891289420422	0.9817021982698249	0.9941405194508354	0.9923933785497262	0.9931520593882995	0.9911380738346548	0.9934080328665017	0.9913965004439375	0.991990604693184	0.9929722656980167	0.9900599156853628	0.9937097769549502	0.9923548589618815	0.9927131216972472
GCF_000395645.1	0.9956486456234609	0.9977321128051481	0.994552195630875	0.9950533001770471	0.9955221870182134	0.9913330105017261	0.991176877801605	0.9507076216017564	0.997717523509119	0.9960003853935832	0.9921362272327378	0.9987812014018352	0.992295972975055	0.9947935658277565	0.9504377406603717	0.9957905623649211	0.9926449205514186	0.9957683994557006	0.9952711141432712	0.9922146355423019	0.9976676904793111	0.9977402002953615	0.9496257804498747	0.9914451399777376	0.9920791880624555	0.9977089096931453	0.9518918707499081	0.9957794669940777	0.9480558131566825	0.9977259102647906	0.9926012339566419	0.994857109724248	0.9913293183392847	0.9950226657829383	0.9463153690077937	0.9947439910707986	0.9832105657600878	0.996624263124865	0.9984263499133127	0.9947483144928271	0.9933556769801134	0.9947560313459158	0.9935353476664875	0.995168287305289	0.997715221779259	0.9913433988335941	0.9947728448385008	0.9956414695118196	0.9958944461491255
GCF_000396805.1	0.9915582433202081	0.9903512892454962	0.9909095816188919	0.9905152583991601	0.9893550935394018	0.9905703639271681	0.9901773680039047	0.9517150502701671	0.9903031438161258	0.9896771358616949	0.9915211470301117	0.9903980090423817	0.9910342964023188	0.9901901088657608	0.9514966622870175	0.9899043283096197	0.9910072816919332	0.9896273344799287	0.9899039113888907	0.991480795251498	0.9902723365209173	0.9904239121045884	0.9506438054021884	0.9896599308141623	0.991623846161762	0.9906588577682512	0.9528170414278542	0.9901679767403548	0.9490256037231507	0.9902733495564734	0.9916591680090283	0.9920175071293877	0.9916099551639861	0.9904310247487657	0.9471991321383452	0.9901736645322653	0.9830088244730661	0.9909340861898385	0.9905484991644307	0.9911309889845463	0.9901334717294075	0.9889036034148979	0.9903254240209439	0.9889967938213617	0.990353703196993	0.9912704133930716	0.9901896115781332	0.9895267281006539	0.9900132120293317
GCF_003320655.1	0.9940716193152673	0.991647616706016	0.9928086162015668	0.9918857630800917	0.9908199145188172	0.991362613297094	0.9939531152493489	0.9529304141644351	0.9914496530290755	0.9912780938601693	0.9972220628194136	0.991668009205466	0.9918943453978922	0.9920809472809932	0.9509435123320482	0.9916198039689936	0.9918201504221138	0.9915382256147547	0.9923847527638276	0.9923814622049842	0.9915486370626493	0.9915569463042269	0.9514696090183885	0.9908627706554979	0.9924182947690645	0.9915667679552345	0.9531722522763455	0.9918848768609937	0.9496123005634834	0.9915733730355961	0.9975581462603184	0.9934460374862654	0.9924106134573959	0.9928806504065041	0.9467391628987831	0.9921556296785446	0.9842527846362852	0.9934285496359623	0.9913713900679467	0.9941214262769034	0.9924755665778315	0.9911176837963446	0.9926876025575737	0.9912681374496213	0.9915955136206409	0.9921919611572039	0.9920984172189058	0.9915229436823084	0.9915783455929346
GCF_900180325.1	0.9934460309094424	0.9950503626949417	0.9926449857137454	0.9953849631075399	0.9954671870145119	0.988951867374122	0.9897733791989417	0.950278283689683	0.9951309529276158	0.9954359646286324	0.9908409405577311	0.9956306344091858	0.9911142374265615	0.9939211067564503	0.9516845795146187	0.9952921163367324	0.9915054815483806	0.9953621783435429	0.9943399061207389	0.9896390642771828	0.9950056428492614	0.9951216308547055	0.9491439300751848	0.9890045501095397	0.9897061286651897	0.9951209734662055	0.9513207755528345	0.9943896475955948	0.9494509862723483	0.9951290769326528	0.9911290692702363	0.9927517272546322	0.9897174370656467	0.9937833520480103	0.9469782468875116	0.9938309632893588	0.9811990341172192	0.9943152239189931	0.995270322110405	0.9927097643255008	0.9918890933472119	0.9941120283902936	0.9911317778870077	0.9998240005652919	0.9951541384119655	0.9893521178653356	0.9938463846929979	0.994446878518238	0.9955210442278292
GCF_000391865.1	0.9911253434809753	0.9904444470412973	0.9911523740786913	0.9897687557566437	0.9900167704094675	0.9991816788170752	0.992326712302131	0.9531878311054134	0.9903437807812172	0.9899546497157115	0.9912435750438047	0.9910583179078224	0.9903380386201062	0.9905984190012385	0.950894591486019	0.990029530426077	0.9908335431237516	0.9904217113647698	0.9900311685414341	0.9981017824859578	0.9903522208524624	0.9903954198003914	0.9520834078688089	0.9899935639477054	0.9981008363941665	0.9904841494913471	0.9538720440597634	0.9898655668371961	0.9499172335789043	0.9903079005983316	0.9920905978624294	0.9909240685971268	0.9970367130980239	0.9905677945310353	0.9476221599549605	0.9905209595006078	0.9858829120889239	0.9912035520760853	0.990111465078671	0.9914758087756561	0.990420311065426	0.9900904600190683	0.9907285056517575	0.9887533054673305	0.9904026549113822	0.9946098225423473	0.9905764736730123	0.9900139358948835	0.989946120162044
GCF_002158285.1	0.994959676998675	0.9962421970056653	0.9928657745418364	0.9956071618249412	0.9949067116635202	0.9899055326455161	0.990435744636033	0.9519205588493581	0.9962782060156234	0.9981519187764468	0.9926110905901029	0.995985786125836	0.9910798481025562	0.9967009974698717	0.9514381366421615	0.99888293867951	0.9912445260269324	0.999014041939669	0.9970064195182617	0.9905167261162903	0.9960455234035508	0.9962444237666477	0.9507582997893663	0.9891871496657454	0.9905780494015788	0.996264756793952	0.9531483885678979	0.9973905334511556	0.9493025160647419	0.9962843967269586	0.9923762816846773	0.9941967247634821	0.9907651195584496	0.9960508173829971	0.9468157614384536	0.9966851281140778	0.9821507654975363	0.9959350836300565	0.9961741861334805	0.9943442199569947	0.9913765269766548	0.9957373678735497	0.9916861042955618	0.9953448523125806	0.9962802530069291	0.9905795484741617	0.996656431408669	0.9977663635149759	0.9991098596344395
GCF_001721905.1	0.9952167102944588	0.9980994643239294	0.9942490344156583	0.9956710699168004	0.9961570338783926	0.9904654765260474	0.9911034337882192	0.9507344282788373	0.9981325818353722	0.995648066065004	0.9923033339029238	0.9963800118849959	0.9926276225468499	0.9947249811184367	0.9501599505243441	0.9967166640200538	0.9919747398384166	0.9967480558071795	0.9964479558547175	0.9910250764711738	0.9979358767979941	0.9980766893635904	0.9501673000122823	0.990116468344366	0.991106182578135	0.9981002056839018	0.9516070348485554	0.9965857225290234	0.9482283704979998	0.9980794109497443	0.9921392797047426	0.9950633132189706	0.9911837792970145	0.9952916373600476	0.9461544629581689	0.9947330257337929	0.9832868449496183	0.9961921082873774	0.997478275533577	0.9944245551678498	0.991911905828162	0.9950925705739276	0.9925539883186615	0.9946566643003779	0.9980869806979967	0.9909208257326667	0.9947722000904297	0.9958620934260487	0.9968032983323523
GCF_900180235.1	0.9955438624719056	0.9999007027240031	0.9939185577881462	0.9963326537008711	0.9967494617649847	0.990529671490276	0.9910259030559604	0.9505456560562351	0.9999413155243783	0.9962369610243922	0.9922635225177366	0.996744236752027	0.9919214424434696	0.9958822147198138	0.9505615169228908	0.9962574217133555	0.991938511283665	0.9954032793804459	0.9965140971646319	0.9911642878100136	0.9998790509699893	0.9999135403894818	0.9501383728688813	0.9906146266042851	0.9912851976378777	0.9999224933784466	0.9510846107825357	0.9965196465771137	0.9483627701443684	0.9999498624054126	0.9921448446571136	0.9951823884227875	0.9911189045077018	0.9947260703280564	0.9461019056159934	0.9959608863091413	0.983043739029962	0.9962632847715297	0.997423458310628	0.9945302096766687	0.992423812027697	0.9959270913557431	0.9928089996729621	0.9951103508793951	0.9998827588044533	0.9911245511809503	0.9959767812702345	0.9959049427566474	0.996435960760597
GCF_001592725.1	0.9954140146356131	0.9959108508902139	0.9935036891866139	0.9947289004130907	0.9939881822886636	0.9902618417694117	0.9905081511680177	0.9520549895951371	0.99592412176403	0.9955180483927293	0.9924522191591443	0.9955066316536181	0.9909333420686377	0.9959606079589993	0.9521840256331069	0.9962558259080284	0.9910471717791977	0.99635713215463	0.998007047098988	0.9912739292561732	0.9957021349107072	0.9959746376160247	0.9512491434137986	0.9889524231545257	0.9912325539273908	0.9959338267471569	0.9529540950338182	0.9972244030715438	0.9489589502450998	0.9959078568610434	0.9925507031908521	0.9950728206603437	0.991248730147906	0.9958588079102505	0.946938707260645	0.995891955233219	0.9821459208778767	0.9960123955365724	0.9959953071284781	0.9948746714830844	0.992493871515869	0.9953382605561466	0.9919866323096564	0.9942847209847694	0.9958674527703428	0.9908445950204716	0.9959544141350712	0.9949547536480796	0.9963760207884625
GCF_000395925.1	0.9933822846595103	0.9933312017928781	0.994524668077108	0.9920581711866115	0.9926705566175892	0.9919524119065031	0.9918864811332766	0.9522222037812968	0.9932767304254452	0.992291699564249	0.9929862653807339	0.9935620922019934	0.9933432583856694	0.9924392861267388	0.9509123715521607	0.9921758207298426	0.9936636716755914	0.9921504121285276	0.99208053888631	0.9926079506554731	0.9931754322368074	0.9933379225846937	0.9499325446821796	0.9907601383072012	0.9927596447196126	0.9933075535063461	0.9536322475843443	0.9921388835777578	0.9493644464404518	0.9932375920611084	0.9930058107021501	0.9929692048124119	0.9922700898942849	0.9920480993017843	0.9462523946471122	0.9924486309896233	0.9845022827341368	0.9935159651137013	0.9928563002525127	0.9931780127772278	0.9939915512162383	0.9918604066022544	0.993054580704003	0.9915652945010096	0.9932974380627632	0.9921971696155133	0.9924283230166511	0.9923433833238949	0.9921877273003104
GCF_000295595.2	0.9950945300245294	0.9944948948016785	0.9931502783712388	0.9947268516086367	0.992929306637766	0.9895907187158484	0.9900971446357486	0.9519763675400994	0.99450058543789	0.9949984064134992	0.9920820550483521	0.9934641703297222	0.9908584479626266	0.9950924750610307	0.9520645885411327	0.9956944267411364	0.9909888798239023	0.9956534052716264	0.9979911337570714	0.9903122191634651	0.9945063087558215	0.9945078286436301	0.9511677946032596	0.988582409548931	0.9903430758607187	0.9952781906544134	0.9528389475339164	0.996971800769388	0.9488198032689028	0.9944960951157082	0.9922640429492968	0.9949582571931708	0.9903958776689233	0.9960341493641561	0.9466001391581209	0.9950480849255253	0.9820916601690449	0.9958179579672626	0.994899723548026	0.9937966107444605	0.991180759153819	0.9944211101646092	0.9915674542316937	0.993593915821856	0.9945147745127472	0.9901451167912853	0.9950746385123483	0.9944114701484921	0.9956870698221955
GCF_900178855.1	0.9951934659690848	0.9959283835033528	0.9930078705658261	0.9944266911297892	0.9940768752683459	0.9902418970583977	0.990481785436657	0.9512928061072548	0.9958263896337403	0.9958441564211393	0.9924808687291946	0.9952502147476684	0.9910273772379355	0.9998712605907492	0.9513686916892541	0.9959205871279146	0.9911982503476721	0.9954899275927555	0.9949609586405359	0.9909500970024805	0.995746785944414	0.9958942042490365	0.9506298836665138	0.9889355017211393	0.9909250566166863	0.9959375612448701	0.9524898900626759	0.9955532437746364	0.9489420562676609	0.9959376514922087	0.992280856151921	0.9942684734323827	0.9910002100465809	0.9944983292155793	0.9467268438540078	0.9998047143040732	0.9820019283489512	0.9955514298537187	0.9946145447033711	0.9943346513034501	0.9907225215951432	0.9977506025428096	0.9921512504924965	0.9938044219889479	0.9959200157858727	0.990356235462595	0.9998964930640271	0.9958245293401616	0.9961941238571701
GCF_002894565.1	0.9948994707838476	0.9973271759582171	0.9939070617501227	0.995857976307201	0.9955726727599609	0.9901433703350512	0.991063344796708	0.9511504994425095	0.9973630904534493	0.9965913377456191	0.9927470629246923	0.9974197489647916	0.9924482970457199	0.9957090943502619	0.9501487097289671	0.99635168569516	0.9926353030071783	0.9962261855936975	0.9956939514593678	0.9907552971354691	0.9972950686469649	0.99738010188702	0.9499260954205248	0.9906824694619258	0.9908079734752889	0.9973801670393136	0.952010411338017	0.9966700518888152	0.9477943262818201	0.9973575140896033	0.9923104889771844	0.9945560352131698	0.9911764053442642	0.9955797528413937	0.9456570337515735	0.9956953081908372	0.9834447057663301	0.9957863375922806	0.9969227162273104	0.9942321335578194	0.9924406408885129	0.9955211514554316	0.9927068351572914	0.9953041745659786	0.9973628389827953	0.9908363397662661	0.9957275723957596	0.9960335905544255	0.9966451467066276
GCF_900180145.1	0.9955023682109262	0.9999022953392684	0.9938920276608257	0.9963085363878768	0.9967488055332467	0.9905278924019801	0.9909810773501669	0.9505906206334149	0.9998937688981244	0.9962261292243327	0.9922315521421261	0.9967162171131667	0.9918075364292329	0.9958718150993314	0.9505410118749594	0.9962725292771859	0.9918192439292471	0.9954461564858158	0.9964383818753045	0.991152957190781	0.9997748152639547	0.9998820198945126	0.9500956340067745	0.9906643357856144	0.9913387587948156	0.9998931819812351	0.9510666015688084	0.9964397810343362	0.9483345577275244	0.9999243878011059	0.9921143809882719	0.9952148145258126	0.9911169495445876	0.9947093876087807	0.9460808510186375	0.9959800557502506	0.9830224206079979	0.9962306601937153	0.9974467906210658	0.9945591557489529	0.9923822697963214	0.9958775062008809	0.9927980960591437	0.9950773044675203	0.999857119177959	0.9911400724935198	0.995996995000454	0.9959694510989222	0.996464954652341
GCF_002997345.1	0.9938192591186533	0.9959643390429358	0.9927332562182493	0.9955879723980121	0.995273961056199	0.9892411107126338	0.9899730772158983	0.9524083240533379	0.9959701726049964	0.9972351887761345	0.9916605083915773	0.9959621725365397	0.991606707518513	0.9962704898708513	0.9515665666938894	0.9970372609104914	0.9916338158665307	0.9970899894657694	0.9958169223445288	0.9896611199060665	0.9958224227961734	0.995988451266163	0.9512064927031229	0.9896650403372126	0.9897056098355836	0.9959999648113179	0.9537152966608812	0.9962329175285176	0.9498456316299027	0.995985410422048	0.9915301783206858	0.9935835809740844	0.9900292001687293	0.9962350337804614	0.9474439332711062	0.9963122582393698	0.9817750340763735	0.9946969840251856	0.9954966369693283	0.9936716110657009	0.991268122670284	0.9983845567501785	0.9911441108935729	0.9945552656005257	0.9959431606059724	0.9896233091302546	0.996337308964163	0.9964214905338156	0.9971901647867343
GCF_003320395.1	0.9532107451715556	0.9507773734101239	0.9508232241581618	0.950266512084315	0.9500279109705159	0.9526447044097954	0.9537860608944307	0.999013699203196	0.9507164428160737	0.9520254889775216	0.9521487918968938	0.9500063001523746	0.9509648097891856	0.9515454954086017	0.9814213796230492	0.9522761718353455	0.9518758846344736	0.951704572188835	0.9525953704912598	0.9519848582955621	0.9507582637637295	0.9507042285413065	0.9961700331326647	0.9492525023454216	0.9517721628343693	0.9507188384386535	0.9949552825516326	0.9524133635014784	0.987314967623143	0.95072717233726	0.9516707449621911	0.952201547506985	0.951353646787001	0.9516444226766254	0.9804276344404044	0.9515345887737829	0.9609542693313906	0.950134606923086	0.9500698101564221	0.9513198331576129	0.9501232205568617	0.9515264904657623	0.9515451616285043	0.9497780560496691	0.9506684393133852	0.9524521141123456	0.9515246610902798	0.951268847478976	0.9521589266817636
GCF_002216245.1	0.992944358348333	0.9918695007945004	0.9924412921667114	0.991475498834243	0.9909242298454782	0.9915303078525745	0.9913654011161219	0.9525272096164503	0.9918797999642793	0.9910450641181562	0.9935151492495808	0.9927832957254555	0.991852032217127	0.9918715710037233	0.9509138587943771	0.9910872522177738	0.991811367990072	0.991192666803277	0.9918681871691873	0.9925027458958161	0.9918551603354667	0.9918545677894758	0.951688480563212	0.990447422048295	0.9924919532471704	0.991893266552736	0.9527999607634555	0.9913725384616386	0.9496442445916066	0.9918747077614538	0.9934764177568727	0.9930234021663408	0.9922761993772575	0.991812281269209	0.9474657199349272	0.9917790527847431	0.9834081713044146	0.9922605476942166	0.9916520279615281	0.9923768215946244	0.9921975879330434	0.9911692253002196	0.9920068350693683	0.9905992770056358	0.9918654019711772	0.9919078954585846	0.9918705993425319	0.9910505303363969	0.9911461958935435
GCF_002158365.1	0.9952896808608134	0.9979157447796845	0.9942484660940312	0.9961802074949926	0.9961600455470454	0.9905399170360056	0.9910635036994714	0.951269699431731	0.9979641655184661	0.9962453407369366	0.9927304006719009	0.9966652724500076	0.9922119484606664	0.9947166469435962	0.9502221462291245	0.9967719779200916	0.9923836078194738	0.9967512782362605	0.9966304407650917	0.9912478406215883	0.9977605345297369	0.9979502473970191	0.9499223709560317	0.9896766854874669	0.9913046501672182	0.9979511373030538	0.9520016841676672	0.9969600195650752	0.9483838932532287	0.9979676338676102	0.9926502476651295	0.9951270054956549	0.9913477716220537	0.9958963002529805	0.9458365040055838	0.9947229377469562	0.9834999365668213	0.9964219296416242	0.998032144791718	0.9950777602933492	0.9921301148008798	0.9952174606333809	0.9930748434729263	0.9956273762114378	0.997961224146488	0.9912267262089522	0.9947210638353137	0.9959429808882385	0.997012160832015
GCF_001543745.1	0.9925848289880365	0.9926093010348597	0.9933129450714848	0.9910607316538594	0.9910371418101032	0.9905995150980824	0.9924793251445354	0.9500219872215442	0.99258191218402	0.9920000420518386	0.9932846235865694	0.9934841936741516	0.9918051725610154	0.990440989762781	0.9496976866398366	0.9914114461175884	0.9921818132914637	0.9913272552899615	0.9906843837678643	0.991044730351894	0.992495962864419	0.9926183671536764	0.9493288609327689	0.9900494707311803	0.9912433678542204	0.9925733220763822	0.9509176404055815	0.9914432748891713	0.9473859777887832	0.9925654030210709	0.9933264589998255	0.9917389937330731	0.9911336482098091	0.9916065733595854	0.9454291684671374	0.9904312896423071	0.98306332580355	0.9930665614418789	0.9929167873680667	0.9926698128614321	0.9994569608084479	0.9905537161358772	0.9923617171978777	0.9915277989260932	0.9925549451438296	0.9908770431645149	0.9904927049973691	0.9912648120516487	0.9915115819856365
GCF_900179245.1	0.9956098340051883	0.999937205811618	0.9938987658712959	0.9963700337616782	0.9966199331592054	0.9905229138006707	0.9910552786284283	0.9506598054839814	0.9999353401848545	0.9962764145728358	0.9922741942865014	0.9967477317310465	0.9920050845482223	0.9958979875928092	0.9506867821561154	0.9963381204262333	0.9920281345234048	0.9954818989218253	0.9965251340142106	0.9911591890735048	0.9999320331129569	0.9999508998557922	0.9501075586967161	0.9905867389572702	0.991271431617564	0.9999464368040372	0.951130178423594	0.9965133734261855	0.948412974817624	0.999915343263825	0.9921452683360281	0.9952893367336361	0.991059653353797	0.9947866933423989	0.9461702247601164	0.99597312786635	0.9830425633377499	0.9962814112304738	0.9974952646607754	0.9948558697929866	0.9926373938683435	0.9959036912125678	0.9928041039094891	0.9951477130242808	0.9999228819988986	0.9911298892471302	0.9959874932576731	0.9960081743977041	0.9965076043604814
GCF_000295395.2	0.9948555091846039	0.9953011843182559	0.9932045174858121	0.9947178703128925	0.993327399894531	0.9895774696978938	0.9903198212471628	0.9521561095389681	0.9952731046164607	0.9947195666929568	0.9922654953102478	0.9949343467896362	0.9905733972069448	0.9942220860052439	0.9520024368917358	0.9952949447492407	0.9906200686941049	0.9952119108087327	0.9975771564808261	0.9904673174169937	0.9953311470216548	0.9953237333463145	0.9513601823212199	0.9889252291331904	0.9905288381631416	0.9953324103356976	0.9528792911998466	0.9972795938441831	0.9488443987769679	0.9952859837780138	0.992383543845546	0.9946509220314337	0.9905811530650637	0.9958658451161565	0.9465715466695244	0.9942203301474236	0.9820617868866383	0.9957533781026487	0.9947997147966757	0.9941397534010923	0.9912504610785933	0.9938307629172002	0.9914096132334497	0.9932610477710412	0.9952995545559177	0.9904211277406684	0.994217110803865	0.9947554083740502	0.9952550142055159
GCF_000392045.1	0.9919899548059214	0.9912694175396314	0.9919856337251343	0.9906079313645694	0.9903904173504243	0.9984588158496088	0.9913948091296858	0.9521505848027086	0.9911156214341347	0.9902042204302454	0.992038859876097	0.991865189699288	0.9912312725871167	0.9908716763208245	0.9499802003927486	0.9902930245648165	0.991646724546846	0.9907128601525471	0.9905429468206968	0.999779088273952	0.991154976033298	0.9912036570649831	0.9511227214675491	0.9907645531243076	0.99989282774759	0.9913002741737009	0.9528789665198617	0.9904428538881015	0.9486925553383293	0.9911169251148872	0.993126959794219	0.9918832414329127	0.9989041295904452	0.9909445297089521	0.9465560823757678	0.9908761195069722	0.9851904643218052	0.9920196823077689	0.9907886051890713	0.9923695128796435	0.9912013267785195	0.9900965199218077	0.9915287029045232	0.989724862331743	0.9912133976407613	0.9958722147067248	0.990906547102168	0.9904313174181205	0.9902429983280983
GCF_002442475.1	0.9957826126659005	0.9969006087065971	0.9942952809441399	0.9966519650270279	0.9953722704955632	0.9909189442794866	0.9909642254363663	0.9509553217289551	0.9968956556083363	0.9958696889493329	0.9924029417876601	0.99571369100129	0.9918398683211823	0.9952813818804759	0.9505355237289176	0.9961423889237744	0.9921667353904088	0.9952504171225205	0.9974838655502507	0.9916621205195878	0.9967207283896968	0.996927478968372	0.9503743367871746	0.9903132903402502	0.9915738566245367	0.9969277112696646	0.951911458597756	0.9973967893985408	0.9476933997628529	0.9969346825797855	0.9929848704572307	0.9954743275296198	0.9917416284476405	0.9962849094244967	0.945616400378963	0.9951999103129096	0.9824835526676934	0.9965841756113983	0.9963204096847348	0.9954022277072447	0.9920854301037163	0.9941039363908486	0.9925604396065706	0.9948581487762441	0.9969110194008548	0.9913653489634365	0.9952127588542213	0.9951025751516892	0.9963072820812313
GCF_003320815.1	0.9520151091300477	0.9513749706671099	0.9516781528109399	0.9508266553808503	0.9502074345612768	0.9525060964624731	0.9534536374527667	0.9938384830502116	0.9512242529100645	0.952273075014953	0.9525515706831719	0.9512016710573081	0.9517489895984316	0.9519778513456585	0.9808600397035435	0.9523915328305644	0.9519111646568087	0.9524031230514316	0.9526836578687745	0.9518251407604226	0.9512859041123773	0.9512448241713538	0.9929113332749423	0.9502484893659129	0.9517448186679404	0.9513496973143067	0.9936581515272733	0.9529382328162314	0.9874828357962371	0.9512999702310835	0.9523400303413673	0.9521745113603535	0.9515393914658132	0.9527860794525247	0.9800798145810249	0.9519458585843522	0.9587234672026229	0.9510908523305176	0.9511992673387596	0.9522647787649418	0.9509577735221235	0.9521666672068999	0.9515804047287806	0.9503892755336225	0.9512604865503655	0.9525451368448068	0.9519754728717568	0.9519518188206553	0.9523103054629817
GCF_900178955.1	0.9955211881448336	0.9999031657285651	0.9939855946766114	0.9962596728096371	0.9966428052614257	0.9905318520611606	0.9909614819249775	0.9505983013409119	0.9999112265669726	0.9961000768926238	0.9922856880296205	0.996680075126756	0.9919359128973032	0.9958175877276022	0.9505737008917324	0.9961706687544697	0.9919832711755451	0.995682494290478	0.9964626643642589	0.9911554273278504	0.9998791748834006	0.9998700714419221	0.9500857528467667	0.9906435245654577	0.9913148411141303	0.999920230934635	0.9511014428437813	0.996391275383873	0.9484098914872154	0.9999234532355971	0.9921570059833762	0.9951900084611706	0.9911161404153424	0.9946738125284191	0.9461998426000334	0.9959018340343274	0.9830395008983988	0.9962759682676173	0.9974097471033168	0.9945363483347295	0.9925018098871202	0.9957771225559203	0.9927888154306075	0.9949618479711764	0.9998952805055882	0.9910995227191071	0.9958978125930757	0.9958608200750226	0.9963269639549188
GCF_000395805.1	0.9944156576799764	0.9937372731835452	0.999819020522231	0.9924122499523642	0.992937655621726	0.9913062855589495	0.991215342403606	0.9520954470531078	0.9937930766456621	0.9927722536547943	0.9921515530312116	0.9942762544413553	0.9941262987754446	0.9930420600698043	0.9501977737744838	0.9929895847024209	0.994548611677871	0.9928519695012956	0.9922911416357918	0.9920035734977529	0.9937550580657624	0.9937707913971736	0.9496581365876383	0.9916015205455669	0.9919773385501737	0.9937656652927532	0.9526422204628398	0.9926324190465612	0.948710818690079	0.9938088543329661	0.9928637467033612	0.9933434065566716	0.9915300614842009	0.9928195627025038	0.9455053471727073	0.9930229358616256	0.983356554846809	0.9947677776645262	0.9937057237580896	0.9940947152781685	0.9931702133716948	0.9926760152611086	0.9937871375402745	0.9920990303205582	0.9937892518616003	0.9909705085864535	0.9930530645685068	0.9929027301611623	0.992985433822005
GCF_000395905.1	0.9956812434949694	0.9978462430389917	0.994511793093715	0.9952726838296557	0.9955478513440716	0.9904978039131519	0.9912830473202164	0.9508381456325067	0.9978527044479472	0.9962659039973707	0.9920930743137174	0.9988337566658033	0.9923179420753541	0.9951690783172185	0.9505213567531264	0.9963614046019226	0.9924885373412081	0.9962347611660666	0.9957208711879447	0.991423861542901	0.997791394331297	0.9978473626615831	0.9498590580058129	0.9908786280047787	0.9912798902366188	0.9978362015808061	0.9523621929195334	0.9964175164948744	0.9484202040384612	0.9978714906668126	0.9923709482116031	0.9950815756225735	0.9912989603481625	0.9954264694921992	0.9463859673013241	0.9951777967910387	0.9832315937370275	0.9965331847555371	0.9983498286845046	0.9948720643266116	0.9933104442053178	0.9950001090813172	0.9931746732116264	0.9954917165129411	0.9978485866398701	0.9914915487274127	0.9951728031457516	0.9958736332844945	0.9964698214448116
GCF_003320255.1	0.9935679938606732	0.991175311949306	0.9941714713445462	0.9910084355370381	0.9906681136749277	0.9908005618280742	0.9918582189205658	0.9530420327820112	0.991062764841084	0.9918043330604994	0.9938623397665406	0.991209454306787	0.9938809218372808	0.9921509364296563	0.9509389281801912	0.9916384788554632	0.9939225559993055	0.9916051418043701	0.9921336847139098	0.9917324518293966	0.9911344442434862	0.9911820603345266	0.950862044479791	0.9913018324648899	0.9917690062779059	0.9911944961178444	0.9536842048448659	0.9915898979930448	0.9496471512366362	0.9911669593598679	0.9935982945724616	0.9925075420687122	0.9915248095014907	0.9924461924683505	0.9467354433058695	0.992098335953269	0.982986434884966	0.9930644223092504	0.9911906973898533	0.9934517003691483	0.9928658736409515	0.991290226775319	0.9931089251055255	0.9915911337095893	0.9911348065538167	0.9910427646064462	0.9921328467925327	0.9916193925948886	0.9916091863000659
GCF_900178655.1	0.9946118833700267	0.9970038684791003	0.9938263493276958	0.9959616667801956	0.9957907767801545	0.9902513529393042	0.9910532196476612	0.9509165598735048	0.9970158794136832	0.9961377953426633	0.9927429458510044	0.9961038814678385	0.9914883268482491	0.9949799805130363	0.9501826392890859	0.9959095241106348	0.9918280815686855	0.995068050966808	0.9951605493351252	0.9909459465269149	0.9968537213054398	0.9970549268888464	0.9496463090431908	0.9903472981953777	0.9908937049998405	0.9970091918316991	0.9517313475757949	0.9960145818755389	0.9479691028777477	0.9970630751633001	0.9925797697132873	0.9945544187032815	0.9910087720253926	0.9959785941043084	0.9453823302717692	0.9949623987386792	0.9827409147310809	0.9957987780894504	0.9961485515432581	0.994568900778635	0.9919716594708292	0.9954749323561232	0.9925266292400011	0.9948343557440791	0.9970726209908661	0.9906450778896468	0.9949698033821568	0.9955318226600985	0.9960271942642378
GCF_000395705.1	0.9932758165006792	0.991981601715248	0.9947825812121868	0.9907035388731568	0.9908308123502252	0.9906599181982021	0.9910254098018348	0.9512252925876281	0.9919299011874538	0.9910503820910799	0.9919332048105801	0.9922166481472201	0.9999284869226419	0.9910155683514609	0.9495608559524149	0.9913301436443912	0.9975581218076385	0.9910458946873504	0.9909369197902345	0.9911708894387685	0.9919182875153052	0.9918875434985246	0.9500210447786377	0.9915465491824256	0.9912032617713785	0.991959325523872	0.951791402414288	0.9909181684767382	0.947370440531939	0.991840516543969	0.9925873725289507	0.9924144203737391	0.9915249020130923	0.9913969765669085	0.9455826867892443	0.9910535490715818	0.9829797975599929	0.9937867998292556	0.9917020494132593	0.9930400868766966	0.9919804480788104	0.9906531215329617	0.9932058888707701	0.9912860742224031	0.9918420203699889	0.9909429532274722	0.9910639799576434	0.9909842088611123	0.9912673881052143
GCF_002024245.1	0.9956608487333157	0.9971707580558274	0.9946049840877221	0.9956946985202224	0.9955176057155395	0.9904436102929385	0.991197111126252	0.9502969473333626	0.9976217081108693	0.9965561969977489	0.9923248548944815	0.9971061249666773	0.9919411615965466	0.9944797958628747	0.9505383962349389	0.9971922345229091	0.9919176132468885	0.9961062669951871	0.9969561439803005	0.9912195556194673	0.9971909969730227	0.9972891671367673	0.9500065574505006	0.9912807583746531	0.9912238639722442	0.9972912323271337	0.9512828595382028	0.9968682807075412	0.9481363540516295	0.9973100980767257	0.9926300744011537	0.995389884033551	0.9911011404000748	0.9955976574704728	0.9466552937472013	0.9946568079970513	0.9834862344264643	0.9964077367834271	0.9987887918385504	0.9952089166243856	0.9935454907763277	0.994088919422907	0.9932393298662571	0.9958258843444917	0.9973133651636286	0.9910835631528027	0.9946217442961441	0.9960888633437672	0.9971611602386311
GCF_900178755.1	0.9952492435114679	0.9959140149985143	0.9929946417940068	0.994504965875648	0.9941596825325111	0.9902698926590214	0.9905492916302654	0.9513366500012548	0.995768903986755	0.9958450130730527	0.9925298608981467	0.9952440447328808	0.9909832990462498	0.9999469732819175	0.9513523728958464	0.9960268414271102	0.9913535528743549	0.9955433415105047	0.9950754325068278	0.990959844789708	0.9957197656499976	0.995897371742274	0.9505956874804353	0.9890188025445797	0.9909965466206216	0.9958565827938355	0.9524920095720166	0.9955689024281428	0.9489365808836022	0.995875901417263	0.9923847122308838	0.9943154053108397	0.9910127350818149	0.994558480207536	0.9466862795931633	0.9999221097513891	0.9820244235884816	0.9955857520783111	0.9945799531832509	0.9943802007410267	0.9906872230450807	0.9978498031597709	0.9921607264701094	0.9937949609628038	0.9959225565835564	0.9904069653792432	0.9999539481247475	0.9958923844762001	0.9962395239184687
GCF_000321825.1	0.9976677106126131	0.9960789907020484	0.9953885049806402	0.995140250268324	0.9953736410523591	0.9920441483984435	0.9915523162302755	0.9502088633393484	0.9960085065743385	0.9951674017715791	0.9927589918758642	0.9959367679709382	0.9946281955941132	0.9949417535923236	0.9495193119405048	0.9956310747193379	0.9944879729943491	0.995479525095221	0.9952534042158304	0.9925803419535764	0.9959910024385954	0.9960101881083387	0.9498353137684312	0.9923148984747537	0.9925062236228726	0.9960604003152712	0.9508912979010841	0.9952308981940795	0.9474497743393079	0.9960211791200007	0.9931643717396672	0.9969088875868474	0.9925951859032325	0.9956328181229083	0.9455153636504756	0.9949210476796309	0.9839123527039499	0.9966462165988578	0.9963149510546974	0.9969157447147344	0.993853877704577	0.9945972467339896	0.9948374341415255	0.9940667528123392	0.9960263162424055	0.9924840933604306	0.9949658254985391	0.9952575161257223	0.9956833919950373
GCF_002140435.1	0.9972623261475332	0.9957994617018293	0.9941899391995573	0.9952142879047764	0.9951026570744881	0.9918396877208332	0.9918812240741404	0.9504346363230208	0.9958104220242813	0.9950028932436283	0.9930868457847151	0.9954484702276508	0.9932475862992014	0.995192232428775	0.9507249425893965	0.9953887648392685	0.9931792519553142	0.9953473177529306	0.9950978895999295	0.9924591328328375	0.9957996920770704	0.9957954282226859	0.9497920463401578	0.9914728811736113	0.9924269396778836	0.9957913335304098	0.9515595949796087	0.9954594932749452	0.9484876877748768	0.9957919207444195	0.9935652286992723	0.9964125400798511	0.9922962529774185	0.9952544767062016	0.9465106225129222	0.9951765742419415	0.9829689914048314	0.9972408200771258	0.9959680510202518	0.9972310479698209	0.9929719082230046	0.994644284884784	0.9934622856373008	0.9937821540036789	0.995770240055553	0.9929356905768862	0.9951890156872173	0.9951735735704098	0.9953922013747374
GCF_000313155.1	0.95286979095789	0.9512072013800059	0.951746671884146	0.95119979089576	0.9507051201198973	0.9538208274771447	0.9547842875530342	0.9955856059753448	0.9512163893642215	0.9536543829868248	0.9537728877576156	0.9511637436801157	0.9519772380863112	0.952582042586417	0.9815235367907131	0.9530972793429966	0.953474538434689	0.9527396835816374	0.953155246016478	0.9529828599537332	0.9512413225745652	0.9512044936492119	0.9950880041113397	0.9502338661457752	0.9529681282384651	0.9512067453045571	0.9995946438398404	0.9537754386027961	0.987786295064768	0.951205642608328	0.953422125930207	0.9537244567583971	0.9535109800703726	0.953207799463306	0.9792621731990858	0.9525809807317448	0.9621478347301357	0.9512722938827604	0.9512137321672862	0.9531210819532724	0.9511266382263445	0.9525659156557997	0.9527882213609917	0.9514765347952509	0.951170465718804	0.952593620908318	0.9525967501580516	0.9526900869552101	0.953084669581618
GCF_000391825.1	0.9918946913751095	0.9911572555083208	0.991986201394802	0.9904962289764172	0.9902385217657718	0.9984589231903609	0.9912817934802194	0.9521078247366195	0.9910374141789513	0.9902162263739714	0.9920719573922772	0.9917309143511003	0.991238762530338	0.9910191452125495	0.9498027490927813	0.9904047645307158	0.9916297497400801	0.9903254831173168	0.9905954285492218	0.9999435781147568	0.9911519771929551	0.9911235090319689	0.9512294454396688	0.9908038080918712	0.9999595003187903	0.9912183900698529	0.9529992510665061	0.990400062873652	0.9488364736051821	0.9910574091391247	0.992997228605917	0.9916830902147896	0.9989066147408648	0.9909814372373381	0.9466746629799584	0.9909870173175945	0.9852172365172007	0.9920793999317747	0.9907213420783383	0.9921183161062122	0.9910438582890301	0.990198809707946	0.9915371531272101	0.9895666516887752	0.9911459350690356	0.9957868401972432	0.9910145103246626	0.9905515555463064	0.9903538075068364
GCF_900180045.1	0.9955965403715192	0.9999394677490125	0.993909095815409	0.9963863230016972	0.9967483836751276	0.9905338024576982	0.9910296202422888	0.9505691232435768	0.9999474240374704	0.996321101713755	0.9922692805286756	0.9967566025333795	0.9920794414686213	0.9959215411405229	0.9505760226301907	0.9963547907624879	0.9920714873426973	0.9955333633788643	0.9965199201861824	0.9911335932773748	0.9999162190767593	0.9999341737155646	0.950077975563783	0.9905647719935686	0.9912379290264886	0.9999795790736558	0.9511140763630405	0.9965189877956602	0.9483296591637815	0.9999567691605707	0.9921678952455989	0.995210636981963	0.9910495027719823	0.994807029023238	0.9460726494225354	0.9959707493799537	0.9830182910442699	0.9962544094232848	0.9975161247034705	0.9945645364441484	0.9926329804504752	0.9958651536351186	0.9927719171892672	0.9951860562258286	0.9999300373061163	0.9910921184632557	0.9960171301045252	0.9960117439458882	0.996523737051552
GCF_002631165.1	0.993944852844387	0.9956991900521079	0.9929812682880548	0.9948279125280378	0.9941572452229299	0.9894720931578992	0.9897545781113964	0.9521315039181429	0.9956867652158747	0.9952404890671721	0.9916124010703581	0.9954905525229483	0.99083208152014	0.994017854440914	0.9515278734684639	0.9954506287035109	0.9908628429870354	0.9942084696863602	0.9946786854160676	0.9899692781623084	0.9956449498395052	0.9957406884282743	0.9517877029302588	0.9894111856623247	0.9899589834822036	0.995720700536298	0.9525835448793241	0.9958818238881384	0.9492473725176038	0.9957436877274168	0.9912569687306424	0.9936921981651872	0.9899749206294162	0.9947783886965235	0.9481944821292889	0.9939595320109708	0.9820257029605415	0.9949488276337363	0.9956098657588798	0.9938792168286907	0.9915839723715201	0.9964378071624035	0.9915800705240544	0.9932911021796504	0.9957444884026396	0.9895729708646146	0.9940426985703203	0.9950622617927076	0.9956367066962795
GCF_900178905.1	0.9951968561858973	0.9958871110904434	0.9930191844270734	0.99439525384196	0.9940771935217962	0.9901376340157657	0.9904967020518536	0.9512659397523563	0.9957353699019497	0.9958130792663167	0.99246131053582	0.9952247219655855	0.9909893105858034	0.9998497766814426	0.9513013129197349	0.9959257824200198	0.9913160041962933	0.9950959822010874	0.9950223463001219	0.9909410135657798	0.995722214042076	0.995904934585175	0.950527494286306	0.9888248195932078	0.9908917700230871	0.995889854595583	0.9524189978972614	0.9956011032998953	0.9489546344306616	0.9958621684289249	0.9923661143912399	0.9943045324566143	0.9909326373421232	0.9944644393649855	0.9467400962319705	0.9998323562513648	0.9821039541389476	0.9955720785949477	0.9946120765943322	0.9942885691226484	0.9907260997694587	0.997829668879025	0.9921041062239982	0.9938202966892318	0.9959752370779634	0.990391660332591	0.9998752053561457	0.9958394979671149	0.9961800031008545
GCF_000321585.1	0.9916881437611055	0.9904512484567816	0.9914965698755319	0.9899539111870808	0.9896950986154204	0.9948833702713852	0.993746557536933	0.9535117079748386	0.99038093603303	0.9896679726010956	0.991350470787343	0.9909010497549766	0.9908161264425963	0.9901935246954062	0.951590884236908	0.9899050431039242	0.990750295232623	0.9898852475381847	0.9900911387484593	0.9939082230358108	0.9903873501755918	0.9904458325357578	0.9522676017537552	0.9896899977407754	0.9939366693131786	0.9904148853415827	0.9546212225659507	0.990234808376169	0.9496774159027338	0.9903639433230089	0.9924112869224196	0.9914303186323717	0.9945353172197913	0.9905092683025188	0.9477258598103866	0.9901780311615043	0.9861857155770648	0.9916142949231408	0.9902924247107419	0.991577872585613	0.9909382170711704	0.9895872438364623	0.9902641507840492	0.9889638335620013	0.9904466096161116	0.9941462118365509	0.9902043657699766	0.9898559562667751	0.9898819826707334
GCF_900179335.1	0.9947723079562579	0.9971273993468943	0.9938398374874964	0.9955513260974632	0.995796157318861	0.9904625551322509	0.9912764090619299	0.9503892224992261	0.9971838066608204	0.9958778382397279	0.9927516323334866	0.9961570213685701	0.9916040325770836	0.9950198425813168	0.9502651578457431	0.9958869331907633	0.9916965067071392	0.9950287868614174	0.9951628426527569	0.9909999755294125	0.9971147211942545	0.9971723857230257	0.949642791045509	0.990561493576572	0.9910098861542171	0.997197401730528	0.9513406306676571	0.9953156664097932	0.9475090332658354	0.9972106288947433	0.9925717630419488	0.9945312457252339	0.9911410075874542	0.9952913328732975	0.945376497757894	0.9949697749834572	0.9828330997760305	0.9958131677672715	0.9961715862501738	0.9945450331277942	0.9921071727557462	0.9954642489443238	0.9924822581460816	0.9943929736612838	0.9971443833293412	0.9905002546409126	0.9949795424843673	0.9956788850992592	0.9960282890943344
GCF_900179765.1	0.9939152727851884	0.9959135451666823	0.9927348445781097	0.9939755888541529	0.9946091541862397	0.9896780315060314	0.9901446236252778	0.9514466486210226	0.9957966922362772	0.9954531230139468	0.9914827200339729	0.995495298579657	0.9908723776328527	0.9978612027487958	0.9515304630359703	0.9956660356297855	0.9910958206740892	0.9948169503107587	0.9947661806794208	0.9901266188923828	0.9958265991106945	0.9959105392667512	0.9509525124371736	0.9894461622428066	0.9900945791836558	0.9959062265051636	0.9524916852150938	0.9943383687294872	0.9488597226780552	0.9959220691871815	0.9913731710697296	0.9935613569187356	0.9901201240312525	0.9942643113802395	0.9470881266808683	0.9978342697828779	0.9818631307190979	0.9946930653771142	0.9944415267814154	0.9933800305308215	0.99073333595447	0.9999197425231319	0.9919461530033279	0.9940576578578925	0.9959004372792554	0.9897904014072294	0.9978935179040216	0.9955067722878793	0.9959804081946864
GCF_002848725.1	0.9946427536616069	0.9963134883745954	0.9932318528951329	0.9951348127802392	0.995301589137055	0.9897045868351637	0.9904324954485224	0.9512299833370824	0.996294255380445	0.9982525803709081	0.9918705941894783	0.9960726501987363	0.9911722037510056	0.9958063667832046	0.951495050952637	0.9999224594546731	0.9913753126480136	0.9997385377792692	0.9964005260826043	0.9902987277144013	0.9961606681011396	0.9963023142399443	0.9506620385344746	0.9889935845183743	0.9904027099818395	0.9963454790533649	0.9526673192161628	0.9967019833220881	0.9492282970149492	0.9964039138120623	0.9916646950861043	0.9939129836116596	0.9903956322778062	0.995502080081003	0.9471763636672577	0.9958472192998532	0.9820284564232606	0.9956077608701357	0.9965305821643271	0.99419567870453	0.9911166294752659	0.9956734267058475	0.9917488274871211	0.9952175791400887	0.9963770495222836	0.9903800272518523	0.9958351885880551	0.9983828453750513	0.9998526961213048
GCF_900179395.1	0.9955791899973184	0.999893714738158	0.9939718012416023	0.9963585314060819	0.9970723684572163	0.9905013568242539	0.9910482040134214	0.95062594147325	0.9999642326206304	0.9961433338812458	0.9922840137306385	0.996783883967824	0.9919272556834653	0.9957764725482127	0.9505744065073763	0.9963843239108934	0.9920267161335706	0.9965195684080594	0.9965283812714278	0.9911172665456104	0.9999177936998781	0.9999275235142321	0.9500843118604879	0.9906206326098752	0.9912344515502682	0.9999450473420459	0.951122513351666	0.9965575627951979	0.9483055577279934	0.9999642645050374	0.992236081862863	0.9952246012854232	0.9910855313075243	0.9949295404910296	0.9461321839266275	0.9958477305824596	0.9831236254678871	0.9962859336244572	0.9975477569343607	0.9945607470689549	0.9926455272501804	0.9957708669435226	0.9928740191708104	0.9951220736302427	0.9999194362617386	0.9910555686412718	0.995858037737286	0.9960031107227344	0.9964801798403301
GCF_900179505.1	0.995535753650189	0.9998758007285925	0.9939874910214248	0.9962955250135882	0.9971084669053457	0.990455024459409	0.9910471964118943	0.9506221927761666	0.9999682278259404	0.9962035676377067	0.9922401320148789	0.9968054760145239	0.9919892212178204	0.9957515523612062	0.9504666609452213	0.9962958204456529	0.9921233346263945	0.9965057190141811	0.9964831106782889	0.9911242217150957	0.9998865100310541	0.9999390537445476	0.9501113835987999	0.990654408473591	0.9912266167381903	0.9999484767276645	0.9510797819651227	0.9964795851878311	0.9483081568181606	0.9999734230381422	0.992165514891247	0.9952624621944735	0.9910805677201499	0.9949297199671748	0.9460387435494478	0.9958654803550415	0.9831259643188776	0.9962545366311997	0.9976184065248065	0.9945812517250755	0.9926372520160338	0.9957149247757399	0.9928529908378775	0.9951392216283839	0.9999445278509116	0.9910453183180455	0.9958880171265418	0.995994209356774	0.9964828259702138
GCF_000294895.2	0.994990809345711	0.9960293811101877	0.9937944111645485	0.9951159503342885	0.9945374100316716	0.9899755117742571	0.990796910110933	0.9511287747584636	0.9964913047711975	0.9967062834923015	0.9923568695574874	0.9960194050915734	0.9914230875838733	0.9943842951456854	0.9499880140965247	0.9977660638263021	0.9918961445985419	0.9964703484070758	0.9954836604471546	0.9906956468310438	0.9958691973070307	0.9960291146704301	0.9499528695920212	0.9900172891866815	0.9905741197527506	0.9960001655157265	0.9517828501752607	0.9957967820287831	0.9480489949367856	0.9960600978169276	0.9925273218628532	0.99394346208935	0.9906770298383826	0.9947632480269224	0.9451199866120505	0.9943821490649736	0.9825234962789068	0.99619623524822	0.9968232536862872	0.9944350443594033	0.9920332414697022	0.9941512145449131	0.9925533481147146	0.9958446117938764	0.996005786988709	0.99039751561255	0.9944024708587555	0.996990913520659	0.9977766465249968
GCF_900179985.1	0.9955596851275867	0.999872830124852	0.9939476974307674	0.9963836019627139	0.9967530621902815	0.9905748402667717	0.991087438978209	0.9506347433724469	0.9999478900149177	0.9963249300298395	0.9922612595861243	0.9967758406829296	0.9920319795196777	0.9959074262540426	0.9506142553095986	0.9963736746154175	0.9920965166004909	0.9954991556526909	0.9965531157163486	0.9911477031411041	0.999903569131853	0.9999282877783272	0.9500716571286633	0.9906280433709905	0.9913101306379335	0.999950251263012	0.9511120138873613	0.9965673805027212	0.9483290179080897	0.9999628007973239	0.992205371748386	0.9952050005652012	0.9911498436718305	0.9946957786036172	0.9460580682732037	0.995962354558477	0.9830557291453349	0.9962767838779105	0.9974857217537081	0.9945488673789821	0.992622884025944	0.9959124255198888	0.9928396159105267	0.9951016867715778	0.9999430730250428	0.9911395702992045	0.9959924562148963	0.9960352600703207	0.9965125933075077
GCF_002848685.1	0.9946646021997421	0.9963078247624093	0.9932312655799934	0.9951327046760788	0.9953034143432234	0.9897127791356011	0.990433856591025	0.951248759471743	0.9962946779014775	0.9982512512567306	0.9918589401121747	0.9960706197068877	0.9911740951055554	0.9958009734397744	0.9515013322402132	0.999923097703382	0.9913668767349233	0.9997229195710474	0.9963844331248639	0.990303866811191	0.9961583339300834	0.9963003183811058	0.9506496027988203	0.9890034517915528	0.9904085545119511	0.9963422825996939	0.9526839179775551	0.9966780424433501	0.9492202572062712	0.9964038341197988	0.9916684438502578	0.9939081302200822	0.9903968259119121	0.995502573768423	0.947202509005834	0.9958414423573305	0.9820384172884293	0.9956074648145455	0.9965321252028346	0.9942108190873796	0.9911248651981212	0.9957049015621988	0.9917593546273519	0.9952174040949688	0.9963762263133039	0.9903826322463417	0.9958296119026515	0.9983820111431176	0.9998661556685212
GCF_003320055.1	0.9930766246354923	0.991655280149796	0.9946211283240058	0.9904389355534081	0.990952877177453	0.9907341601335229	0.9909572261169804	0.9521697462376604	0.9916623280277185	0.9909132902830577	0.9920003569980143	0.9918157435271314	0.9974632665042514	0.9905283523558776	0.9503376279229875	0.9910735590130134	0.9989685627681072	0.9909783413993072	0.99047313533111	0.9913894346355607	0.9915649147643485	0.991583325575519	0.9503837746613606	0.9906280948184222	0.9913910701610852	0.9916594887494717	0.952822743303999	0.9902510034146049	0.9481903903929426	0.9915782359297879	0.9928849564120137	0.992392670152799	0.9913739522602022	0.9912339608726046	0.9461049251785231	0.9905387209349238	0.9832884865365165	0.9934385201031054	0.99138549093678	0.9930003440377281	0.9914557481428787	0.9907382446460659	0.9933267818977453	0.9912017535163582	0.9915397405941895	0.9911308377561724	0.9905582415513033	0.991099101525463	0.9911090090097443
GCF_900178635.1	0.9940075676002637	0.996843710528244	0.9931802139964281	0.997578805856347	0.999086749267472	0.9897280910039074	0.9901576086477725	0.9502625925096653	0.9968850386989335	0.9954442761782658	0.9911379036097813	0.9951396256599198	0.9907713567828763	0.9940694600308506	0.9514874645653821	0.9958478865935918	0.9912383398475075	0.9958154812534838	0.9948709009485488	0.9901731744634918	0.9966552359745698	0.9967907927550451	0.9490428669503816	0.9896541633766467	0.9901555226564684	0.9967258651471028	0.9508947835961472	0.9951448666354477	0.9494489413271139	0.9968814836222313	0.9914384194965008	0.9941487057894492	0.9901003952396662	0.9948205722852589	0.9468625447914562	0.9940631950616925	0.9818063048895556	0.9952312850411515	0.9958725849242933	0.9937592644136476	0.9910378384409583	0.9946599005567354	0.9917304353794566	0.9968093632390335	0.9968741724359702	0.9901736003058181	0.9940220228799321	0.9949424035310304	0.9960771240685871
GCF_003320665.1	0.9929694046887012	0.9928958778921188	0.9952572095383133	0.9915959295609109	0.991968496055596	0.990951294093056	0.9911298075343861	0.952141301611001	0.9929552035200577	0.9921343979836683	0.9926126783224284	0.9930573905845269	0.9939224756612595	0.9922046380112577	0.9496763709800276	0.9920854763679041	0.9942676811105413	0.9920224262667691	0.9918850827329277	0.9915237068893051	0.9928727648488943	0.9929205866336169	0.9498961431637765	0.9908628810102408	0.9916578771138542	0.9929515201506792	0.9524392304200353	0.9914348771864422	0.9477999149437376	0.9929460272245988	0.9930576177081453	0.9924092155755956	0.9910767486625359	0.9918770279597839	0.945738617499034	0.9921798871993059	0.9824580981222879	0.9935278816541322	0.9930592107717137	0.9931593220531102	0.9924495046804636	0.9917770079963741	0.9928589791544573	0.9912128544426568	0.9929545675673757	0.9907271977604653	0.9921893249302725	0.9921558177507933	0.9920481746061982
GCF_000396785.1	0.9909075348270376	0.9901370484747608	0.9906600243726111	0.9896391541331137	0.9893812475496665	0.9990721176912926	0.9920861938297486	0.9533700439217604	0.9900730302827369	0.989994571224431	0.9911996693340208	0.9907942153263802	0.9901302317257424	0.9905693142048035	0.9513286983115278	0.9901016028843413	0.9907346012614425	0.9905243739417927	0.9901853398211721	0.9979562985597437	0.9900528054544755	0.9901245709104255	0.9523030175424276	0.989653377087127	0.9980399636367332	0.9901855366438537	0.9540691429198093	0.9897680410648523	0.9501413667582019	0.9900127967557227	0.992142323823737	0.9903577888640754	0.9970509906021592	0.9908281152061851	0.9478021255235919	0.9905310106226652	0.9858380414641668	0.9912225007690948	0.9899176316351214	0.9913868478520561	0.9901983242955412	0.9900143078182351	0.9907570621276393	0.9886639623867063	0.990131249243956	0.9944613845447533	0.99055197705787	0.990158610503618	0.9900610161127689
GCF_000295195.2	0.9955355124174972	0.9958109385420003	0.9941144510547989	0.9932761625753749	0.9937607017229558	0.990267538774528	0.9908930026609203	0.9503309978008013	0.9970471664515833	0.9942443808484057	0.9923511886722101	0.9968620671068051	0.9915343137582435	0.9925491280968776	0.9507384007580831	0.9955885022454085	0.9916964419042915	0.9951869939842205	0.994597437074039	0.9908660927879954	0.9957407960632887	0.9959001799615306	0.949892201736156	0.9905157249134844	0.9908679172373035	0.9957609676595298	0.9517806175402179	0.9949017938287551	0.9480927800765415	0.995842070835405	0.992363975175484	0.9945968506637615	0.9913063054728025	0.9927244509923876	0.9463201854099177	0.992460338501039	0.9830943624463115	0.9963193293172465	0.9962564560335083	0.9949178509479193	0.9919451457712622	0.9928435012416399	0.9926914158515201	0.9949920366944003	0.9957193526786211	0.9913360530113806	0.9925178976675223	0.9959936834249162	0.995551087073274
GCF_900179285.1	0.9947904645999422	0.9971841730577207	0.9939060517379846	0.9955423116990091	0.995831410306631	0.9903848383332059	0.9913339270872584	0.9502816893470893	0.9971445272574586	0.9958306054614463	0.9926989303978269	0.9962015408200384	0.9917246292151621	0.9950718456666398	0.9502726773726926	0.9959353685429257	0.991706913397821	0.9950097747811378	0.9954225457000725	0.9909124869574178	0.9971054187919105	0.9971561333199441	0.9496386166730639	0.9904879097689903	0.9908875336714594	0.9972556341527579	0.9513024764295392	0.9952776771154195	0.9474579592014448	0.997205549904442	0.9924756234982223	0.9944383288159909	0.9910275845908177	0.9952965241155981	0.9453233289798602	0.9950708446662321	0.982856176577789	0.9957858778426678	0.9962168122628963	0.9943758296312689	0.9921313623547172	0.9955613918850107	0.9925035338616244	0.9943696679026308	0.9972067243358658	0.9903789985483673	0.9950385949462636	0.995785552697491	0.9960394288129097
GCF_003320795.1	0.991729987659604	0.9912061411104569	0.9925601050740206	0.9909722637190697	0.9910936895627014	0.9898152177040815	0.9898369520150683	0.9510098369316444	0.9913337089361275	0.9907801127494057	0.9908239154210718	0.9916989087651482	0.9929399845009952	0.990186934695985	0.9499534520291923	0.9910332772514248	0.9930426365999753	0.9909027339845476	0.9899696020258527	0.9907106607206724	0.9912043430804696	0.9912344284678792	0.9497454392147339	0.9899331927011034	0.9907542000950438	0.9913009643858478	0.9512826940753739	0.9901302423420546	0.9483614820982801	0.9912572919034168	0.9911616388528461	0.9910357540383016	0.99033290613207	0.9910105018835539	0.9465194861890562	0.9901240276648456	0.9814577250331384	0.9909321375317733	0.9915336214163897	0.991778641450782	0.9910323663876273	0.990489021742314	0.9918654363703064	0.9907835311416868	0.9912596514411435	0.9902463174917798	0.9901627726469959	0.9907863516986927	0.9909608161892483
GCF_000322245.1	0.9959964634068952	0.9976499129417922	0.994458263439842	0.9963074058374345	0.9967975884634376	0.9915586918414327	0.9918127413927448	0.9501032012206636	0.9976787256090518	0.996926761771441	0.9926738734343895	0.9977492358617147	0.993897878544545	0.9969193325980695	0.9499100203141811	0.9970816661811365	0.9938211744439421	0.9969155071857658	0.9957936418930509	0.9922824380012858	0.997579853126023	0.9976513770939098	0.9496248914821397	0.9922884837159002	0.9922759254936581	0.9976338062062486	0.9513932089196026	0.9960151966238635	0.9473569669862175	0.9976676013203748	0.9928831535596659	0.9952164479845473	0.9922427598646482	0.9957236864506758	0.945661128687371	0.9969205434598657	0.9840015487333089	0.9958038031748951	0.9976300199054687	0.9953268616310004	0.9940905349726733	0.9968412182477256	0.9937826268532053	0.9957816755262022	0.9976532176535571	0.9920671292244697	0.9969478798250694	0.9971018183839371	0.997152189636081
GCF_900178595.1	0.9952469540489225	0.9959600478186488	0.9930004968503315	0.9943719787009777	0.9941596766842813	0.9901514699795866	0.9905181258237766	0.9513156123375749	0.9958512281654756	0.9958220031042265	0.9924895297601632	0.9952110190676927	0.9909966514324806	0.9999408642091041	0.9513358611263895	0.9959289682680069	0.9913259105093545	0.9950932790997826	0.9950604697083343	0.991020343536375	0.9957955613641912	0.9959059148156411	0.9505532607854719	0.9890314546139203	0.9909102584163827	0.9959623159231963	0.9524736746144181	0.9955522234894708	0.9489182030796661	0.9959518687804453	0.9924149058578378	0.994335109677974	0.9909373838762665	0.9945186860549899	0.9466699925402722	0.9999351285798604	0.9820201376944725	0.995559518619218	0.9944944201053932	0.9943699378501835	0.9907104206045318	0.9978312343703433	0.9921465431101743	0.9937901533845702	0.9958980989777351	0.9904181242476139	0.9999563236324761	0.9958602383828132	0.9961933480510802
GCF_000394435.1	0.9913427273719321	0.9909491210694202	0.992240073335109	0.9903963930610291	0.9901647941916398	0.9924109935824394	0.9946719117132983	0.95239172018726	0.9909213500841588	0.9907805919059873	0.9928848191984299	0.9915496727705597	0.9917218136003777	0.9907759960052284	0.9517474490354747	0.9905537841047904	0.9921446745372294	0.9909430587855909	0.9900759172699701	0.9915026093307894	0.9908174036804649	0.9909876447866982	0.9509679633792371	0.9897917279565598	0.9916020472923156	0.99124226507156	0.953717093509396	0.9900083712993223	0.9501637773897672	0.9909177478871563	0.9936628661097354	0.9909902692417215	0.9911557598840436	0.9906281049766683	0.9470173202295936	0.9907400560191505	0.9855396896503988	0.9918506353440336	0.9910115423935489	0.991731705337813	0.9941240041095625	0.9901287072931616	0.9915435366525843	0.9898045893386691	0.9909879676062257	0.9909929080131221	0.9907774536689316	0.990819958231189	0.990594406957366
GCF_000415305.1	0.9966833446061751	0.9947820167176603	0.9939435681863236	0.9936298367070636	0.9935984181054773	0.9905295021081454	0.9908619091918549	0.952000108892675	0.9948013120682262	0.9941009512838205	0.9922881798310006	0.9947492397694175	0.9920966211870299	0.9945975326965716	0.9524161432385069	0.9941693826596166	0.9924486579116685	0.9941762268421267	0.9947127702258235	0.9913288657585864	0.9947186327546995	0.9948091509880362	0.9507749367341872	0.9899421300242416	0.9913445130487958	0.9947986133072999	0.9535102587117523	0.9947288988989451	0.949547664180419	0.9947996425103337	0.9928030560178195	0.9951395967585067	0.9912699744987479	0.9942638720451068	0.9465740904873832	0.9946431962812674	0.9829015417557393	0.997336233588581	0.9947000356025517	0.9959101879959169	0.9920766632900062	0.9932680218166525	0.9920385532119471	0.9925556767260096	0.9947843422853251	0.9912880253209073	0.9946550441364109	0.9941852094312006	0.9942122977199106
GCF_900179995.1	0.9938823708474385	0.996098589498556	0.9927515290894179	0.9940689966157519	0.9945954434520581	0.989642353286703	0.9902117410819427	0.9515953548357773	0.9959924745406631	0.9953871507807079	0.9915172581514679	0.9954087892926912	0.9907987132478691	0.9978941106057837	0.9514867518708187	0.995721619213094	0.9910660482072092	0.9949473653034894	0.9947871759751971	0.990211073722851	0.9959747895099637	0.9960621630259316	0.9509732086848707	0.9894960383595538	0.9901688114531291	0.9960675018246895	0.9524801890173487	0.9945596065512484	0.9488985080385676	0.9961099755315681	0.9913774235717873	0.9935968538444762	0.9900958074384439	0.9944394846629023	0.9470993474724486	0.9978356380376595	0.9818541485577053	0.9947072922336746	0.9946049791067328	0.9933443709030658	0.9907467862956567	0.999898409038288	0.9919866917091494	0.9941158171644368	0.9961011861720496	0.9898484251437447	0.9978834436146728	0.9955161014154558	0.9960466035316343
GCF_900179325.1	0.9956030250518901	0.9999239956710013	0.9939469747845906	0.9963762838263492	0.9970581428730454	0.9905147434022308	0.9910505149706179	0.9506328925298099	0.9999811501159268	0.9961923426571829	0.9922775536467815	0.9968177946855528	0.9919357149720262	0.9957946804821325	0.9505475185073391	0.9963377250421108	0.9920145249688626	0.9965044663863956	0.9965039320446633	0.9911455743140077	0.9999291204893157	0.9999528820888898	0.9501048122408783	0.990722931671793	0.9912467897762015	0.9999761892636067	0.951101334166007	0.996543326716218	0.9482943867845124	0.9999827749603825	0.992158728238294	0.9952871021285716	0.9910886625957355	0.9950011198310135	0.9460375650202049	0.995918763638122	0.9831167925173102	0.996257028022593	0.997596897299811	0.9945805422265569	0.992679283652823	0.9957798258660804	0.9928324022441549	0.9951708951651508	0.9999298517956804	0.9911130264835712	0.9959418559396644	0.9959803389685107	0.99650206783516
GCF_900179715.1	0.9955838767166634	0.9998305133596826	0.9939311984267707	0.9963087388847013	0.9966833226709402	0.9906111253489226	0.9910074801821971	0.9506855501394379	0.9999312893870624	0.9962568860389593	0.9922941072558185	0.9966963849416068	0.9920404325360604	0.9958548123525344	0.9506354269895012	0.9963243342544186	0.9920586663103034	0.9954347101632021	0.9965006229257619	0.9912482535461453	0.9998788691094205	0.9999195080784762	0.9501352042442639	0.9906737913538988	0.9913646748582999	0.9998779038092418	0.9511841958043923	0.9965826772738431	0.9482944173985066	0.9999035795007498	0.9922332585123202	0.9951923539800486	0.9911674306919886	0.9946707814309972	0.9461030979625497	0.9959328901141591	0.9830264924460043	0.9962585513909344	0.9975843254584754	0.9945593139001538	0.9925763813388897	0.9958687043103112	0.9927976553081455	0.9950050189730337	0.9999380564893374	0.9911800113772165	0.9959987059394438	0.9959587549229425	0.996469865565373
GCF_900179235.1	0.9947653881740713	0.9971924437254955	0.99377618990828	0.9955727627999604	0.99582314230154	0.9903966650798348	0.9913169691193479	0.9503696957462691	0.9972039854146122	0.9958989593632077	0.9926968293551834	0.9962748319267081	0.9915959123493823	0.9950524929718072	0.950249486285771	0.9959534673345912	0.9915935509450258	0.9954555216700314	0.9953100287371208	0.9908800349717465	0.997021774164366	0.9971932444777314	0.9496648490163285	0.9904364612687776	0.9908911269102578	0.9971846859200654	0.9513036714125551	0.9952684385809681	0.947541680758981	0.997173223243893	0.9925139844182644	0.9944605299736134	0.9910928742559468	0.99525067297711	0.9455345011606053	0.9949744561600978	0.9828749089662291	0.9958025257639057	0.9961454234100214	0.9944138440787248	0.9922108640754581	0.995586976542608	0.9924790262304864	0.994405439389712	0.9972763321806349	0.9903934222118224	0.995060590558371	0.995768413741053	0.9960361968271237
GCF_000396745.1	0.990932229134809	0.9895950426616112	0.9906468175083963	0.9890661954831717	0.988691770835823	0.9982804276929773	0.991991493352269	0.9532462432720198	0.9894722131845463	0.9892793521442569	0.9914736188837936	0.9895674432528067	0.9891972681577994	0.9900341523801011	0.9515730582810942	0.9895528346803122	0.9896727396127172	0.9895108939019652	0.9897395551128847	0.997739892001416	0.9895389400604894	0.9895647608646525	0.9523020193315912	0.9894472532025198	0.9978571487668263	0.9895625182713969	0.9539072563531283	0.9898217174151539	0.9502442474049417	0.989485802759652	0.9919495639290071	0.9906609702704611	0.9968342698349758	0.9901480071110738	0.9479685392029505	0.990051276757876	0.9856810948048498	0.9909893468687881	0.989063060205742	0.9912310121422604	0.9892221511923981	0.9892358189987903	0.9903068515573428	0.9883237196445721	0.9895532507000299	0.9945112430852218	0.99006097251178	0.9895856146922728	0.9895264126207617
GCF_000392165.1	0.9967259098304009	0.9955212797608071	0.995126899473902	0.9945635108735813	0.9952371544755602	0.9923326043668692	0.9913902083717988	0.9509715097876855	0.9954841258994485	0.9945491601578148	0.9924028470022482	0.9955949443594512	0.9934306028645551	0.9942717896952813	0.9500245316466989	0.9943743192878128	0.9940755702712496	0.9944503392199859	0.9939374040228326	0.9927853932634272	0.9954734975430776	0.9955195178038598	0.9496479890087812	0.991289421663775	0.9928544286559998	0.995519320906163	0.9515637022568851	0.9941092139913099	0.9478229401197475	0.9954891391303057	0.993157669571675	0.9961009545445328	0.9920471588503152	0.9943181227493408	0.9454703759803672	0.9942457697338917	0.9835637794026789	0.9971526879867868	0.9957348548275399	0.9961204874137572	0.9931373681137201	0.9942610223528526	0.9943203573967396	0.9931674439457432	0.9955276903404913	0.9914647701381939	0.9942752236687646	0.9945031517807001	0.9944474629757297
GCF_900179595.1	0.9955786189278917	0.9999374759865673	0.9939278559925124	0.9963600217929787	0.9970551031702111	0.9905039859785009	0.9910542098862324	0.9506418721955344	0.9999821844691328	0.9961080101885994	0.9922679395636909	0.9968194155231289	0.9918923767873749	0.9957750392658886	0.9505940357372326	0.9963544896531449	0.9919634294883178	0.9965127930904857	0.9965095193561994	0.9911556834687649	0.9999186210845313	0.999953712170624	0.9501035779136083	0.9906176768382248	0.9912540143559431	0.9999775557113453	0.9511067265631691	0.9965133280845799	0.9483325934475717	0.9999621185508046	0.9921756899932952	0.9952045591825329	0.9910895432121772	0.9949634184730042	0.9460651309389291	0.9958669562132371	0.9830933416361303	0.9962577426015141	0.9976069773247472	0.9945918082238028	0.9926893746945668	0.9957743582359229	0.9928716661298047	0.9951165820307614	0.9999478223444814	0.9910947017041867	0.9958886842507997	0.9959879427770458	0.9964515723659609
GCF_003320075.1	0.9942054432933627	0.9914614761348103	0.9931447376037805	0.9917565111583541	0.9908879478684424	0.9919305805164464	0.9944916329612875	0.952788452763368	0.9914083372657827	0.9911030934265236	0.9978109689446344	0.9920867172232464	0.9922745771884847	0.9919932983514739	0.9506526667945897	0.9913437288017671	0.9923658215540634	0.9912066283610044	0.9917701003441715	0.9928994341297829	0.991440515012995	0.9915157393527908	0.9513702389443128	0.9913919560279271	0.9929962280497241	0.9914520925205036	0.9529962585595864	0.9916735515413619	0.9493307077253573	0.9914977834559955	0.9968691758064331	0.9933565971977751	0.9929429671509808	0.9927123421474321	0.9462503763030249	0.9919487633830516	0.9841824386214661	0.9932481650462593	0.9912971868178658	0.9940991658815053	0.9931738532416855	0.9908779983327911	0.9927673821069798	0.9914062254247599	0.991395887809455	0.9924977306671493	0.9919915336621287	0.9913166075349026	0.9914160886998368
GCF_000392085.1	0.9915070292364111	0.9904849244100504	0.9916493177046886	0.9899223285669501	0.9899582770715231	0.9983925056953005	0.9927764257048592	0.9527207296932599	0.9903762257327944	0.9891816119320583	0.9911822667972863	0.9909878392561186	0.9908045182272978	0.990130093378515	0.9507105968023144	0.9896196683745071	0.9912344471334203	0.9896182999691705	0.9898311565976508	0.9972175094397387	0.9903957582796884	0.9904761737974599	0.9520983988972538	0.9904046864494613	0.9973521308764897	0.9904580570423873	0.9534097370324964	0.9896851468243238	0.9495917676786971	0.9904059177329945	0.9923544879060325	0.9913430742699035	0.9964306350531145	0.9905476980286209	0.9471845253235562	0.9901459630320383	0.9859588457258377	0.9918134588448435	0.9901989534653513	0.991545185926782	0.9907251556375375	0.9897179342617868	0.990922320578001	0.9888705449121213	0.9904713105779926	0.9947680384791329	0.9901705097778206	0.989586289174814	0.9895679128447312
GCF_000295515.2	0.9945015843836416	0.9960938952605003	0.9940579727015126	0.9949300627620754	0.9950607923125458	0.990267572124864	0.991163250802374	0.9506436258546348	0.9960959891983772	0.99515286727693	0.9918151170850132	0.9956565313798325	0.9919435809129581	0.9939170187776951	0.9498869428210894	0.9952729550837822	0.9920860005606715	0.9954047526230223	0.994723503527391	0.9911572523854889	0.9959909139415197	0.9961253872735492	0.9498918390691262	0.9902163116038976	0.9911468651783224	0.9961049325758423	0.9514186594207932	0.9946175131461058	0.9477250941641396	0.9960669265163568	0.9924813937792737	0.9940742767479412	0.9913052585175997	0.9943590905856181	0.945616514223996	0.9939466698295626	0.9827839828292108	0.9957294562515766	0.996197308940668	0.9942491482103594	0.9927060522983254	0.9939216654337014	0.992455317623042	0.9946106397842532	0.9960628560782712	0.9907704830643252	0.9939668251495608	0.9952049928962857	0.9954715912842648
GCF_000295415.2	0.9952690453539047	0.997345777335449	0.9940961150455887	0.9953730370562672	0.9961925382076247	0.9906992605371386	0.9910692681341302	0.9505507238913101	0.9973541062084021	0.9963597484721474	0.9919756178526318	0.9980716299410454	0.9918305145794245	0.9945698661283051	0.9506971493975449	0.9963450546503717	0.992348659098591	0.9963265019225945	0.9955005564582334	0.9913981035859482	0.9971446459669158	0.9973713955359959	0.9495430347530683	0.9906356148835987	0.991432651118515	0.9973851536355339	0.9519892225763883	0.9953137097606107	0.9484546950654429	0.9973469767343592	0.9924371989977728	0.9949296456511351	0.9914673123062644	0.9951228015116649	0.9459539256296216	0.9945577361813508	0.983107256536924	0.9964018397921843	0.9974945672422018	0.994800835665524	0.9925669324932955	0.9945148674820186	0.9931916436490171	0.9951446549807206	0.9973201330500764	0.9913956343277783	0.9945754947238992	0.9968817103113157	0.9964288049381904
GCF_000392105.1	0.992167081968654	0.9911363393727335	0.9920744448771873	0.990513474012965	0.9904545253138555	0.9984026450030714	0.9914599199227458	0.9521234794151217	0.991020273703031	0.9903578834190923	0.9921217735597322	0.9919160686782492	0.991236374011977	0.9909624325710004	0.9502145699007123	0.9902029509888862	0.9917372746466325	0.9901348883884342	0.990573830752486	0.9997353452791972	0.9910795722852208	0.9911021337367113	0.9511347367970627	0.9907456271474313	0.9999218924785205	0.9910965899602984	0.9528989767228283	0.9905207133484805	0.9486323753063982	0.9910316123924439	0.9932517819364005	0.9919456004251643	0.9989060470359965	0.9908609480485077	0.9463619996429975	0.9909943626024583	0.9852722017008623	0.9922465181712223	0.9908137990217856	0.9924092466411782	0.9911800287375147	0.9901205886041955	0.9918122482590113	0.9896112451525979	0.9910852659604795	0.9959897726868857	0.9910084070408968	0.990458924000107	0.9902112023164944
GCF_002158355.1	0.9951705722496175	0.9961257020754084	0.9933028864840537	0.9949901321354059	0.9940603498489206	0.9898954342830414	0.99059275811875	0.9523178469926339	0.9961271936949613	0.9957156411801952	0.9924986639680716	0.9951943682729367	0.9909888633650786	0.9949632820314644	0.9520627597053005	0.9964814351418669	0.990938831849021	0.9964000490547666	0.9983296153688344	0.9907393263575957	0.9961218801699472	0.9961411466201447	0.9515262121228982	0.9890630740023652	0.9908200266640032	0.9961266522048593	0.9530461576832375	0.9978614687755682	0.9490216925838999	0.9961622637847893	0.9926973831458974	0.9950390651290442	0.9909634627079861	0.9961241726751536	0.946993493510846	0.9949201892641694	0.9823120928845674	0.9959934401347766	0.9955742631111542	0.9945801264445144	0.9919774402485603	0.9944544528616678	0.9917643694595367	0.9942847487548861	0.9961423073134714	0.9906459819722083	0.9949349587942823	0.9951096915654449	0.9964199751189962
GCF_000392125.1	0.9923970977229585	0.9913490621523435	0.9920391627874171	0.9906988168688937	0.9903794291788837	0.9984677728993548	0.9916164070900672	0.9525241273984163	0.9912457121562606	0.9902344728247446	0.9921375970570823	0.9921962764698044	0.9912897803361215	0.99095727665933	0.9502409003857699	0.9904367762509849	0.9916898009308978	0.9904430303139559	0.9906560313831477	0.9998193069365017	0.9912964022061386	0.9912766013323645	0.9514631225491347	0.9910052436507603	0.9999353858322149	0.991388128617369	0.9528818899977068	0.990662566467845	0.9490282031265638	0.9912520884633769	0.9931790975027367	0.9920835072927742	0.9989052896947898	0.9910903745366227	0.9469378741297169	0.9909753613392881	0.9857355788281662	0.9921854831579878	0.9909527796434475	0.9922929226415376	0.9913213463276405	0.9901057313513207	0.9918983117342564	0.9897551186225308	0.9913321906049839	0.9958061677098712	0.990994175844872	0.9904628795541814	0.9903858865224864
GCF_003320235.1	0.9922249323592289	0.991089301024322	0.9911531783814058	0.9911437229163149	0.9901754502154196	0.9906970535237527	0.9932834981153076	0.954490327511476	0.9910145258177395	0.9911557488976617	0.9953482798530957	0.9916196208860901	0.9910010340670197	0.991642676908812	0.9520408643414703	0.9911795541576708	0.991031220894263	0.9909467597824757	0.9918558704154042	0.9916912807222835	0.9909766286838069	0.9910281489400412	0.952714674860148	0.9892893921897722	0.9917804196546955	0.9910759225350207	0.9546380670781964	0.9917566609645725	0.950120019023296	0.9910144934070666	0.9970597338919784	0.992712954800917	0.991681468957017	0.9924319909859942	0.9477368600073088	0.99168300621354	0.9830301454698231	0.9917858868607753	0.990966782014721	0.9925868858971028	0.9920863438964236	0.9906117901273168	0.9906906904222068	0.989439443682285	0.9910196806776863	0.9911691877486243	0.991702753127302	0.9911144977103421	0.9912218992513537
GCF_000295135.2	0.9950318522202808	0.9965604036997745	0.9940375751648648	0.9954644604035835	0.9959978831101908	0.991088751970778	0.9913871587274815	0.9508673751201052	0.9965585161634282	0.9961237152181165	0.9919404216957795	0.9969636768100034	0.9930506118851486	0.9959607678966569	0.9500925956980846	0.996423439398313	0.9931757047880786	0.9963070862748618	0.9952746454480729	0.9917031229753637	0.9964841861032108	0.9965834007564837	0.9496494005449851	0.9910525398506522	0.9917089998856992	0.9965785214212383	0.9523055177020456	0.9952151758046134	0.947514116670364	0.9965504552653377	0.9922109050137532	0.9944880392588336	0.9920146420403418	0.9946904354591667	0.9454172539195735	0.9959678207133524	0.9834584286748863	0.9951770352577474	0.9965431528729969	0.9942762478364209	0.9931999934850237	0.995903789854261	0.9927860377727337	0.9950325488638299	0.9965406772947257	0.991612832348497	0.9959892232067303	0.9966502187669442	0.9965050486825178
GCF_000321505.1	0.9931441478838869	0.9925633991115073	0.9932278448173789	0.9921716019703626	0.9918886296811221	0.9917474863627069	0.9945342168547915	0.9513307627198345	0.992560746829635	0.9920916693595516	0.9965008580971217	0.9940807359519638	0.9928237177923362	0.992689202984957	0.950577313632425	0.9920802494170131	0.9925412412282902	0.9920444404063288	0.9923268967412721	0.9922597444133884	0.9925548352474626	0.9926241460654062	0.9504975019701154	0.990885192857358	0.992304192112167	0.9925957041154565	0.9520331931109144	0.9924028802522651	0.9485127551882917	0.9925687836479158	0.995779862365401	0.9924132488749546	0.9925539714939323	0.9930344485208714	0.9461937889182656	0.9926692934237312	0.9843601989441652	0.9932028383274666	0.9921747348616304	0.9933974992710377	0.9941509636287421	0.9920400747731905	0.9926863547646636	0.9910573639389617	0.9926214247090335	0.9925909469446331	0.9927111769178022	0.9921299010386133	0.9920695407273562
GCF_900179105.1	0.9934639867047129	0.9951499943247878	0.9926416356347469	0.9954898438211305	0.995533098070575	0.9890558985183318	0.9897732792281816	0.9502665629685904	0.9951447513420182	0.9953887434344553	0.9909122312150316	0.9955952562276689	0.9910862548217905	0.9938798694496306	0.9516987922046761	0.9952198885257315	0.9916736004475586	0.9952471286331015	0.9943284051247588	0.9897836945762409	0.9950480373360804	0.9951928109173572	0.9491437724678806	0.9889658545801344	0.989785849753535	0.9951308345934494	0.9513438409787013	0.994397341001584	0.9495366416106982	0.9951265062816872	0.9911001566496076	0.992833323814451	0.9898301970344896	0.9936909456085606	0.9470115226836793	0.9938331861716131	0.981294109645658	0.994323030266165	0.9952630942435898	0.992681123572973	0.9917713523536387	0.9940842872974697	0.9910973646044381	0.9998621878366724	0.9950884492902982	0.9893195883871374	0.99384844393134	0.9944539195099781	0.9954426510853647
GCF_003320555.1	0.9519584612839136	0.951085339266851	0.9515323773124805	0.9512093257015709	0.9500610288021666	0.9530317531809481	0.9542774501640603	0.9958828999962025	0.951071955996843	0.952830138400221	0.9532358195983252	0.9510841432445714	0.951815659157921	0.9518229095237833	0.9808613179276469	0.9524361613994408	0.9531086474078317	0.9522601196999673	0.952480202123669	0.9526012127106888	0.9511153612790383	0.9510724985722072	0.9951623770659007	0.9497282202841354	0.9525364428309192	0.9510835593090764	0.9986260008890111	0.9534862990190485	0.9873127916341949	0.9511171432002061	0.9528442195316077	0.9526804026550459	0.9520558175164155	0.9528996492875157	0.97985769385079	0.9519196486247985	0.9618166780701551	0.9507239317380095	0.9513893060238674	0.9524816227270215	0.9506135434709185	0.9520745616051244	0.95244486532516	0.9510494940979206	0.9510837634767525	0.9526983012098801	0.9518857384452492	0.9520143080215353	0.9523865746741141
GCF_000415265.2	0.9911591605385874	0.9913340257294634	0.9925375611662398	0.9907467964398211	0.9911338909768515	0.9897069432117764	0.9893061080558865	0.951970572081569	0.9913515464791857	0.9906139649185045	0.9904839508143997	0.991661680557921	0.99267712399023	0.9905273375044431	0.9502554847003944	0.9908855463264051	0.9929199599604804	0.990792918187539	0.9902612455473138	0.9904572314160749	0.9912888270665696	0.9913075322542484	0.9496215796800892	0.9904343137380766	0.9904694534323679	0.9913493139545906	0.9528137560714067	0.9902767760299955	0.9486854839921114	0.9913916193257211	0.9908056832028618	0.9907398772816287	0.990085067438693	0.9907762817701952	0.9462855146508266	0.9904673415105933	0.981510939657294	0.9916078434695659	0.9914508645883542	0.9914114800738262	0.9916110379172803	0.9902253007937931	0.9918057352844784	0.990507080476947	0.9913064707326117	0.9896652931071264	0.9905136988833276	0.9908441391711877	0.9908635289458729
GCF_000392315.1	0.9919776005449391	0.9915282778157313	0.9926204934722972	0.9906342068154821	0.9908798697584443	0.9923176974551075	0.9946230616002745	0.9525185399647307	0.9914948811900904	0.9910380133532029	0.9930082140233927	0.9924090639236265	0.9917202849668912	0.9907942741148955	0.9521137374720685	0.9910109558811849	0.9921097731512848	0.9913562477673252	0.9904602847591172	0.9912612746262832	0.9915328648705495	0.9915353545375377	0.9511180661177656	0.9900834392656132	0.9913867722269364	0.9915239777104435	0.953882379915584	0.9907143639638641	0.9500831090189645	0.991543651587937	0.9937179768128646	0.9911602565929443	0.9911300020446567	0.9913181020052328	0.947117580721802	0.990874897018178	0.9857747474377152	0.9916540036472932	0.9910922818778084	0.9916384635584755	0.9958619239245643	0.9904193477984943	0.9915720935389636	0.9903175126056876	0.991572665513968	0.9913170444113454	0.9908747311664787	0.9911085056275067	0.9910056773915326
GCF_003071425.1	0.9952571019925236	0.9963119730796207	0.9935156294226754	0.9968958629191016	0.9943808235093167	0.9899867015521079	0.9904451700374652	0.9523334991150183	0.9963634852665875	0.9973404984308685	0.9925412083374624	0.9948057030427512	0.9911164255067366	0.9956484694156035	0.9519313300984904	0.9965658788352865	0.9912559790225045	0.9964360029857586	0.997320586167707	0.9910331150013357	0.9961725533146969	0.9963056057886235	0.9511740929958885	0.9889754935905014	0.9910625995583903	0.9963223768965513	0.9527832282905883	0.9992197318401449	0.9499118840302572	0.9963566524614635	0.9924944217094517	0.9951980491689879	0.9909351626338468	0.9971738484291797	0.9473396392039659	0.9957962965913052	0.9820642969232902	0.9956343463372928	0.9960308193420031	0.9951418993157105	0.9921628142800912	0.9943085911534746	0.9915190162075538	0.9939944944105166	0.9963724685438607	0.9909139196323075	0.9957940999393279	0.996190956061723	0.996636915932766
GCF_900143455.1	0.9493857621389438	0.9491593485656186	0.9489757956174207	0.948579044416033	0.9481387429336425	0.9502334544182341	0.9518751453406306	0.993694737120493	0.9491370514633961	0.950589014902743	0.9503468283520998	0.9488382401832219	0.9491944730464341	0.9503100035769644	0.9816232054554408	0.9505668314877546	0.9493934146756285	0.9503806249060214	0.9501708885752023	0.9496022234450341	0.9491270245987227	0.9491353094241949	0.9943715353577347	0.9475304111049981	0.9495489891425385	0.9491297447688217	0.9933714477194303	0.9506618618499744	0.9884934964678345	0.9491482581660843	0.949831168227841	0.9502410543270068	0.9494798981864698	0.9502681578824143	0.9819056389810732	0.9503175706532804	0.9569512238779047	0.9491504235905901	0.9493345304766911	0.949505079735111	0.9484486114647824	0.9504314966444329	0.949211234741903	0.9483142476008883	0.9490737386733477	0.95033470603739	0.9503229806486762	0.9500536884000856	0.9505398071154598
GCF_900179195.1	0.9955677074871655	0.9999236377222079	0.9939750945070713	0.9963900667314817	0.9968083048666874	0.9905018776576859	0.9910532722325648	0.9506568980226734	0.999978281495802	0.9962672218905018	0.9922862777991884	0.9967914380021068	0.9919994909341611	0.9959208863052337	0.9505860833059518	0.9963282941499656	0.9920814943075551	0.9955021462182257	0.9965272749238184	0.9911115618908488	0.9999630569986305	0.9999813946389441	0.9500857185744646	0.9905634952563597	0.9912316188905109	0.9999819959542338	0.9510858801634029	0.9965171715482257	0.948340770866709	0.9999870600291559	0.9921504201957859	0.9952486215815493	0.9910823068518327	0.994739083967386	0.9460599971691593	0.9959857457521148	0.982992223001724	0.9962536651499244	0.9975890715596468	0.9945572547138871	0.9926545001320988	0.9959207742512977	0.9928716735079912	0.9951642559895721	0.9999255149724374	0.9910536519320876	0.9960187382950095	0.9959953327184929	0.9965102463681882
GCF_900178895.1	0.9955478473147101	0.999926308055533	0.993965214989216	0.9963414625361009	0.9967628456686406	0.9905005139606822	0.991030301512952	0.9506167611222233	0.999958452795072	0.9962050245976094	0.9922542387997941	0.9967879741627259	0.991943597634496	0.9958530618599933	0.9506349131524904	0.9963161398413601	0.9919644940235586	0.9954608110869606	0.996511082641346	0.9911817150688202	0.9998088275298386	0.9999291239659469	0.9501154242812532	0.9905842939284196	0.9912738974887605	0.9999325737925516	0.9511483155713398	0.996516729553077	0.9483576768747902	0.9999532896107257	0.9921850286371937	0.9951976274077278	0.9911251268509325	0.9947572066361682	0.946076635752621	0.995970584270805	0.9831300089812796	0.9962687867576351	0.9975783685077713	0.994549332067595	0.9924698188891805	0.9959063430133819	0.9928186829158879	0.9951086527790649	0.9999121374409762	0.9911390004276179	0.9959683997968548	0.995972446976029	0.9964379643613239
GCF_002973685.1	0.994390457064147	0.996061479574127	0.9924863443652302	0.9963718436030646	0.9963082722092879	0.9893158908138556	0.9898882657962554	0.9501618259596983	0.9961281463320198	0.9969045348544532	0.991463017752164	0.9956986285734136	0.9913701931079341	0.9958116955491525	0.9521988416165307	0.9966110202073943	0.9911961828531	0.9968205032109969	0.9958960235628909	0.9901224699407187	0.9962730568784751	0.9961304391091665	0.9495942217323632	0.9900205528299035	0.9900287215442923	0.9961376141867001	0.9510841350040994	0.9963123946972494	0.949540999016832	0.9961972616475968	0.9909156601148229	0.9939451237229578	0.9901046005572951	0.99489894109635	0.9477429204528907	0.9957946535740076	0.9819089508951436	0.9943530128874957	0.9960236642781767	0.9938351847731276	0.9920332665635538	0.9956369899689578	0.9916325041689827	0.9965318962667362	0.9961215172981045	0.9900852229562458	0.9957950948828211	0.9963290654041645	0.9968234940119628
GCF_000295175.2	0.9949411822897034	0.9963274841006934	0.9943976349490499	0.9946832439070935	0.9952805714601997	0.9908617582591035	0.9915062051724651	0.9505914650730573	0.9963334742054633	0.9952747815124888	0.992076307282464	0.9968879668049793	0.9928981793994792	0.9956041841099893	0.9502984238021569	0.995341887888474	0.9928364629283863	0.9954693009005722	0.9944682432702645	0.991415386056159	0.9962971734508844	0.9963346631221477	0.9496341614728085	0.9905080632877484	0.9916042622839438	0.9963445820051161	0.9514223602984454	0.9946503289055567	0.9472655082263035	0.9963535706048555	0.9923859926880915	0.9944287224334984	0.9917676235797531	0.9943660909449817	0.9454826684294029	0.995613052539247	0.9833296135194749	0.9954564112541064	0.9962655509313867	0.9943838062517294	0.9928496573962112	0.9954933109145117	0.9928219598100098	0.994459757268066	0.9963621168547059	0.9912381235847258	0.9956424771063301	0.9958929690607938	0.9955356594549685
GCF_001750885.1	0.9946807936192784	0.9972770564652501	0.994183654788898	0.9948931771861391	0.9952009235958362	0.9905237495725834	0.9914125274815117	0.9503881131250911	0.9973312991927374	0.9958845890627606	0.9924361627837736	0.9984281744876295	0.9917455019574279	0.9942451703908315	0.9504894593497356	0.9963290067835264	0.9919337796921981	0.9962671909404286	0.9948274874847102	0.9912611222277014	0.9971214771887076	0.9972870461979064	0.9499698689946092	0.9901489606234534	0.991351804406008	0.9972564617840758	0.9517493317212782	0.9952987112442991	0.9482685896083966	0.9973162415448903	0.9928593577728776	0.9943386360815086	0.9914160374478931	0.994969465694965	0.945884347001787	0.9943723417426998	0.9829706890301289	0.9957784104459554	0.997177146907776	0.994329442560991	0.9931842331691685	0.9943781629368473	0.9928934596471114	0.994690736155212	0.9973171506457543	0.9912571257789929	0.9944150392822161	0.9963534342979016	0.9966106243174847
GCF_000322205.1	0.9957360161808071	0.9980412544069969	0.994072622809009	0.995756982571276	0.9957786575430755	0.990627174932345	0.9911240927234514	0.9505650897238865	0.9980506122057813	0.9958112637699686	0.9926160034090358	0.997237331514938	0.992086669224011	0.9952053795648917	0.9501685030110207	0.996283331109279	0.9920301007231724	0.9959984587742269	0.9961909761391516	0.9913469369530656	0.9979183350147753	0.9980277708933811	0.9499713626666937	0.9902705887411278	0.9914256284504913	0.9979985638830953	0.951686906343078	0.9963777736385937	0.9479906839473365	0.998044910797921	0.9921492635417363	0.995522631736048	0.9914701321509766	0.9955634186481396	0.9460582949500065	0.9953162783512566	0.9836104273346761	0.9963731051403104	0.9972557553731576	0.9948730472711694	0.9932503424116842	0.9947297711837164	0.9928879229681987	0.9946795133728497	0.9980622841377653	0.9913564340198056	0.9953500022945955	0.996224140081845	0.996461076833207
GCF_000391805.1	0.9916245437730798	0.9904404235019628	0.9916543152575843	0.9899256830966677	0.989807714260846	0.9983748665548269	0.9927542691464408	0.9527569007638858	0.9903837717219398	0.9892475350375188	0.9910573824045786	0.9909253006255822	0.9907642689814862	0.9901825868040652	0.9506036673034881	0.9896679001643948	0.9912545993736986	0.9901170563379729	0.9897482675346493	0.9972252434642458	0.9902860801329371	0.9904007561767563	0.9520087578670685	0.9903315547042459	0.9973446542707844	0.9904623959726223	0.9533373710154267	0.9896363164703375	0.9495916598375007	0.9903258624383217	0.9923766137364592	0.9913015712225146	0.996429218139703	0.9905201627795694	0.947266948805205	0.9902067378903912	0.9860118272455527	0.9917667521462816	0.9902146857974565	0.9914516001189787	0.9907537589578914	0.9897529747487146	0.9909286129223861	0.9889450937036162	0.9904063381149599	0.9947834378190976	0.9902134857246969	0.9896562828799704	0.9895546285816571
GCF_001886635.1	0.9950160530024065	0.9965144082975675	0.9938876442915727	0.9946844545389558	0.9936383941622912	0.9902936217852748	0.9907458766695789	0.9508811790076277	0.996471106700457	0.994862274744756	0.9922477631571279	0.9957164339419978	0.9913159780670322	0.994315776743061	0.9512501959485761	0.995036071697387	0.9914898965260057	0.9952112211404626	0.9957580216849176	0.9910585920107674	0.9963562508115255	0.9964362186001466	0.9504836948974533	0.9894310218087946	0.9910822687247205	0.9964293871280214	0.9523098442897404	0.9954779968047235	0.9492099139907478	0.9965166724604767	0.9920532909604394	0.9945006014204747	0.9910464985842792	0.9945921124775534	0.9471632668486095	0.9944693145728043	0.9826545518582754	0.9958286312900857	0.9966501022281276	0.9950604969255661	0.9926330227513589	0.9941467887794115	0.9920356652226001	0.9939402776724663	0.996470634224796	0.9911166453305897	0.9945048430256216	0.9949474433140292	0.9951775025274382
GCF_000322345.1	0.9961496852452872	0.9959742331545898	0.9937201176085361	0.995209644481222	0.9941513008278089	0.9910038904641238	0.9908420995934792	0.9517933012196468	0.9959134574643663	0.9951818246329316	0.9927916003771475	0.9951816944791899	0.9918922912830276	0.9958074113582176	0.9509032456438797	0.9956796236443584	0.9919206470939668	0.9959208112412555	0.9968277897284706	0.9920585763050462	0.9958665045403562	0.9959607015559842	0.950847524669541	0.9915184261150525	0.9919227840964184	0.9959696946217397	0.9522248309807361	0.996330189048495	0.9489209512197533	0.9959690331938931	0.9928256661548904	0.9955007824726134	0.9918118083006174	0.9962568628529159	0.9474765412982767	0.9959320097892277	0.9829895972767242	0.9956367566600832	0.9959788809773601	0.996230328890391	0.9930724975764847	0.995097725690852	0.992835921378079	0.9942507134875542	0.9959350776486261	0.992083219475616	0.9959938721948335	0.99555875263211	0.9959926012304475
GCF_002140215.1	0.9964497706939818	0.9949831242826971	0.9956307559061884	0.9939109320650067	0.9944321571692141	0.991436823683368	0.9911510954806949	0.9503633068576726	0.9951074304598675	0.9941757828326677	0.992372553311181	0.99602780096689	0.9941421706057296	0.9940088957381139	0.9493744285305779	0.9945218028042482	0.9935850434552862	0.9943796246284244	0.9940568569620184	0.9919843327798624	0.9949609833352551	0.995056230498798	0.9500442719712607	0.9912523312047227	0.9920022768339455	0.9950551940832079	0.951051603402716	0.99400375031785	0.9467374412709382	0.9950356019952548	0.9932702434864248	0.995701776089578	0.9920156229603574	0.994042873704106	0.9455414582659969	0.9939886728354713	0.983563559519555	0.9970491236335751	0.9957454368641532	0.9960751656228835	0.9934930300095157	0.9937520931326334	0.9937440926300687	0.9931290284130888	0.995054723091651	0.9916011353793633	0.9940169818229552	0.9941325919926374	0.9945323564544066
GCF_002006745.1	0.9935088147646033	0.9928187649291591	0.9927673770304128	0.9916618192078521	0.9922224879206726	0.9906205865500675	0.9905540301579501	0.9508161170399689	0.9928526733950077	0.9919123386893172	0.9921170326261797	0.9934197903307316	0.9927122808828163	0.9918217368363919	0.952353550269296	0.9919928483026106	0.9927488152248739	0.9925739373989785	0.9916028921178851	0.9913667200296776	0.9927478587555529	0.9927675598558084	0.9502568828475982	0.9902129962532964	0.9913665415000911	0.9927782812554895	0.9526484185119674	0.991244129292158	0.9488245810104172	0.9928101810748826	0.9924209045693028	0.9926127803989736	0.9915382182623205	0.9917282513276761	0.945724127547385	0.9918740175787074	0.9842053623692582	0.9934676238730226	0.9927130863180706	0.993418742085268	0.9912916405589703	0.9917807290989893	0.9965881603450366	0.99132066395633	0.992824330115539	0.990636613038283	0.9918913149920997	0.9921295711573165	0.9921252766911652
GCF_002761555.1	0.9965177883315647	0.9966768605716683	0.9940438771578634	0.9961744771263638	0.9957045239498911	0.991446788006524	0.9908469343234181	0.951027529048494	0.996657273882535	0.9954724047888471	0.9929226300355637	0.9951411632835351	0.9938353378091007	0.9954312831608241	0.9506313727018845	0.9953265119436101	0.9937384801040163	0.9952762301483988	0.9962345756901508	0.9922559834160708	0.9965970434455009	0.9966484815127967	0.9504680990519014	0.9914826968146404	0.9922604253354009	0.9966300130462039	0.9519484466747717	0.9963762800857733	0.9480883794317347	0.9966372145146297	0.9930814086672911	0.9977226741569583	0.9921491967351849	0.9960819052439931	0.9466840495202296	0.9954369586509959	0.9836884544953907	0.9961476771196041	0.9963823562720209	0.9966070279867582	0.9927509156349281	0.9950093744056083	0.9938925188331293	0.994379848731467	0.9966567178385435	0.9916994236380736	0.995406123759509	0.9951998191388591	0.9953725767142332
GCF_900179735.1	0.9955157514838111	0.9999364019746091	0.9939287636504052	0.996308956617269	0.9967569793091944	0.9905642224855189	0.9910235938723023	0.950558071151162	0.9999721132694144	0.996236617738566	0.9922920484391058	0.9967043769835398	0.9919479712485048	0.9958528178388724	0.9506686597264947	0.9962875152589415	0.9920061125547712	0.995403500253075	0.9965073576811785	0.9911812879126286	0.9998764751655514	0.9999624099130071	0.9501493327635618	0.9906029380396536	0.991341059803363	0.9999355608439615	0.9511025648949031	0.9965012391818172	0.9483034658540259	0.999971290993543	0.9921846226204893	0.9952208484415765	0.9911573685467189	0.9946536434436622	0.9460577766454886	0.9959353033950483	0.9830276331774516	0.9962651948347029	0.9973578856490211	0.9945345050351589	0.9924673701469964	0.99584947171914	0.9927794530430359	0.9950848542397838	0.9999075177127092	0.9911635055868879	0.9959314786979407	0.995893049295268	0.9964019455636608
GCF_900179405.1	0.9955638116200842	0.9998908791596441	0.9939720191439008	0.9963708518793609	0.996748013721761	0.9905135360499044	0.9910534196286244	0.9506503881100619	0.9999396237586352	0.9963318602766534	0.9922927387286131	0.9967207638691222	0.9920242493052972	0.9959119457442581	0.9505850830075954	0.9963645815177805	0.9920816917786933	0.9955311171497719	0.9965144966358145	0.9911847932378205	0.9999210189126664	0.9999507786226228	0.9500570590304991	0.9905883803263205	0.991285369945228	0.9999368262664898	0.9511136231878629	0.9966093611683658	0.9482878354139554	0.999936236488133	0.9921735488197609	0.9952179524637311	0.9910917292130161	0.9947717422320892	0.9461434635617176	0.9959877562542552	0.9830632589504573	0.9962726057170588	0.9976820399556007	0.9945751532459463	0.9926834464792416	0.9959295478888066	0.9928187204180244	0.995130431553318	0.9999609713721868	0.9910965713452577	0.9960372251935135	0.9960327667741744	0.9965221665679115
GCF_900179485.1	0.9955927298964027	0.9999038062814498	0.9939498898222068	0.996315395306032	0.9970134214795664	0.9904808004692225	0.9910458260152694	0.9506454150680536	0.999929838921858	0.9961647423920766	0.9923365162030472	0.9967675136700664	0.9919477144888901	0.9958218631364509	0.9504992590721413	0.9963539776099194	0.9920539564214197	0.9964508294894269	0.9964685137575741	0.9911381580897158	0.9999034856310577	0.999966870058523	0.950083340154328	0.9906841345475464	0.9912436520516482	0.99995768820238	0.9511382403995949	0.9965532026642421	0.9482264611525237	0.9999081459901018	0.9922330907100558	0.995226994343213	0.9910597743959013	0.9948945536441633	0.9460648793563204	0.9958705135492354	0.9831597118035577	0.9962886285490178	0.997595881982104	0.994565298104166	0.9926533780823089	0.9957128357163236	0.9928579757710807	0.9950769598866971	0.9999348285616435	0.9910933797679007	0.9958950265936183	0.9959600125065204	0.9964324696033027
GCF_002141075.1	0.9922157819432768	0.9920434669250855	0.993849208951328	0.9910788453043444	0.9913882794989328	0.9902602625494443	0.9902874262287696	0.9506381854313115	0.9920766486627959	0.9913170249630249	0.9918640172896472	0.993224876704745	0.993083516537806	0.9914269438540048	0.9495061357296166	0.9913743027061915	0.9926819666249174	0.9911985045365126	0.9912689837387414	0.99088635064587	0.9920504685070515	0.9920988313503292	0.9500395329174379	0.9909242437534393	0.9909402882635553	0.9921038166377625	0.9513442973433643	0.9908649088360445	0.947517826777848	0.9920914396928605	0.9925178735591135	0.9920434901113016	0.9909241068078579	0.9914934264934535	0.9459398600429572	0.9913829739835559	0.9827390153293399	0.9932659451147187	0.9926759849603661	0.9926095473018258	0.992210407692782	0.9910475131364068	0.9975941864521338	0.9907430118254085	0.9921168301898389	0.989829505464299	0.9914533323041826	0.991418896180924	0.9914561166314004
GCF_900179975.1	0.9943541178083338	0.9970437337285661	0.9931213908149802	0.9975121939089071	0.9993827072165353	0.9901877869299204	0.9902932808631555	0.9496953827426515	0.9971387562603227	0.9952666013404009	0.9911709590459664	0.9950659770741181	0.9909661500210337	0.9941948944072267	0.9517134713883018	0.9952571819762464	0.9915527628372253	0.9944564249300812	0.9950684385273312	0.990508305179579	0.9968966291534308	0.9970067549043157	0.9490710856497357	0.989984065947189	0.990614871529898	0.996949706187532	0.9508680908395465	0.9949355687354128	0.9493766595413694	0.9971176005060484	0.9913517316807073	0.9947654653951438	0.9904376678320286	0.9945579707954387	0.9469558858038544	0.9942220302324599	0.9823848497126828	0.9951000562650615	0.9954756370659649	0.9940752334917352	0.9911727289456174	0.9948465796378656	0.9923448666027735	0.9957122154645454	0.9970454109768264	0.9905236977152655	0.9942309871002473	0.9952497402626669	0.9953924338399552
GCF_001543795.1	0.9927550564492656	0.992728352366311	0.9935947958132771	0.9911582666570804	0.9910412465598029	0.9907932394113684	0.9927608078619348	0.950091164019598	0.99274634369693	0.9921553546773395	0.9934602274163853	0.9936324510143216	0.991983710974209	0.9906678852905454	0.9497266267524843	0.9914292850341665	0.9922617967037275	0.9914732886107671	0.9908707446076283	0.9912578408887927	0.992683489997473	0.9927410005959724	0.9494982284961695	0.9901005399822539	0.9914160972519198	0.9927329486727434	0.9510917952845708	0.9915589862205038	0.9473370453105725	0.9927331429782168	0.9935054402274686	0.9919053344743559	0.9912566024801596	0.9916479565664682	0.9456587048075767	0.9906710475447928	0.983271785225008	0.9933069509649315	0.993027229676401	0.9928708009430515	0.9996916717444927	0.9907685951218245	0.9924023023377466	0.9916886679066986	0.9927184554152655	0.9909846634541334	0.990638666799009	0.9913710034643254	0.9916103391986415
GCF_000391785.1	0.9923159806747365	0.9913675776629739	0.9920737306223296	0.9906272907261131	0.9904701101259823	0.9984390949370002	0.9917140992303293	0.9521069350923425	0.9912145107495994	0.990234638261693	0.9922641861670978	0.9922135620032779	0.9913199070083327	0.9909727369048524	0.9498692161169491	0.9903903350899019	0.9917859288679086	0.9903295010537732	0.99066084714597	0.9998037197611782	0.9912205271002846	0.9913061106259085	0.9510953968166277	0.9909022138411397	0.9999068090003868	0.9913932851715115	0.9529204030961096	0.9906150907061881	0.9489135405582848	0.9912219655983101	0.9932767332790216	0.9921762444708572	0.9988701381505639	0.9911088237608433	0.9468097474608108	0.9909862799464765	0.9853082797201433	0.9920750425526946	0.9909695805052848	0.9923534847278348	0.9915345396806269	0.9901237535923366	0.9917983853539233	0.9896800173590081	0.9913024438201632	0.9958133524742327	0.9909966601156162	0.9904838058372633	0.9903130331717132
GCF_000396965.1	0.9956918648005066	0.9969197435514456	0.9947444393329354	0.994887725591777	0.9953286079344894	0.9910884019679026	0.9916836593704903	0.9508455438581517	0.9969489032600702	0.9952068728061262	0.9921841433059646	0.9976243440033826	0.9927803514988827	0.9948279234417235	0.9504180697328515	0.9952791962165843	0.9926357037269492	0.9951109093893948	0.9944534296300115	0.9917327408613998	0.996884073874155	0.9969555532663087	0.9499897320005687	0.9913137447012457	0.991775825117874	0.9969519534962014	0.9521304143071994	0.9954214363225833	0.9477784683684795	0.9969417122303362	0.9924516198401027	0.9950294248766575	0.9928165118519615	0.9944441350713438	0.9459016956841505	0.9947899842992433	0.9836058413290043	0.9959673952630935	0.9970516644778034	0.9947745767697235	0.99353334175721	0.994954011216232	0.9930900176878693	0.9944770376205033	0.9969601578934643	0.992006915110381	0.9948247794707298	0.995296771576257	0.9953954529952331
GCF_900180175.1	0.9952460162135152	0.9957591307139411	0.9930274706780934	0.9944137318477559	0.9940855461953602	0.9902493716393524	0.9904894164732294	0.951338524560264	0.99564283063299	0.9958788900101954	0.9925061603198039	0.995252189404357	0.9910730014782588	0.9998337667710857	0.9513851736095956	0.9959552524178226	0.99132342649305	0.9951171638038488	0.9951272229548969	0.9910088574696826	0.995618718326808	0.9958072583823524	0.950631524827186	0.9889311479512803	0.9909257990552346	0.9958023528926375	0.9524815494589507	0.9955288567977212	0.948897852349419	0.9957710896309314	0.992310298731921	0.9943356983759385	0.99100796501695	0.9946071319486867	0.94673121210697	0.999885694536804	0.9820791195058726	0.9955812053760029	0.99454617104375	0.9943717849463827	0.9906963111938574	0.9978574433473418	0.9921420451460455	0.9939035927818662	0.9958477703576675	0.9904423873728221	0.9998903977686868	0.99580790834299	0.9962133928339307
GCF_000393775.1	0.9952471111963801	0.9968207375888793	0.994480637815103	0.9946722148260464	0.9946215998593205	0.9905165520685025	0.9911311997269788	0.9502906006514058	0.9971850804036136	0.994772439242853	0.9918216093008587	0.9974544706874982	0.9916946876458225	0.9942662395489734	0.9504665866711843	0.9953963447410201	0.9919674050018993	0.9946945923671865	0.9952876377221167	0.9912689240016076	0.996638303631852	0.9967733035377017	0.949767208409493	0.991028709406346	0.9912991615810042	0.9967696401729064	0.9515889971744746	0.9951342703964785	0.9484636835620609	0.9967207872141158	0.9923145215428082	0.9949087414784602	0.9912812741819008	0.9941948522739334	0.9464297517518261	0.9944544612651434	0.9828635828494954	0.9964655571674738	0.99742850885228	0.9949176485060274	0.9932924353953209	0.9939676994639213	0.9929878273992235	0.9950406247109247	0.9966815150884255	0.9913134474712566	0.9944833128450533	0.9951360967312961	0.9957672815820056
GCF_001543765.1	0.9927916327315084	0.9928862986383545	0.9936469397993867	0.9914660893441584	0.991294347478838	0.9905614655034908	0.9924379221379751	0.9499637544309915	0.9929172949894859	0.992236577695166	0.9931079624562676	0.9937897196607846	0.9919037755339344	0.9908375894878179	0.9495670847205441	0.9916992986222837	0.99214346120774	0.9919504202587743	0.990993055143349	0.9910078924097786	0.9927693495461102	0.9928853754940712	0.9494638911888427	0.9899891982075442	0.9911918591955278	0.9928485676685489	0.9509030080891446	0.9917026007263336	0.9471211426974183	0.992892822071339	0.9931728065977186	0.9919863063757408	0.9910477144613339	0.9915947743254476	0.9454591025503226	0.9909069326023086	0.9828337140307238	0.993291444553579	0.9932335535191579	0.9928022061008015	0.9993891241741487	0.9909808069438575	0.99241199794055	0.9919143288560635	0.9928319812554665	0.9907971112713311	0.9908999037788275	0.9915266147305406	0.9918128914663119
GCF_001543715.1	0.9928349692439922	0.9926606558456894	0.9934332328795594	0.9912096426787456	0.9912433558891858	0.9906479869113047	0.9925814419875402	0.9499772318641235	0.9926435287278419	0.9921478442329001	0.9931602184797451	0.9937046872348257	0.9918749661231075	0.9907650711773138	0.9496271394047008	0.9914598376402007	0.9921821760315109	0.9913811536753458	0.9906592301824662	0.9912086614309978	0.9926049503327752	0.9926354501644844	0.9493895643727276	0.9900278611881703	0.9912831373389268	0.9926169817852086	0.9510124279601427	0.991553804091936	0.946956973360832	0.9926496875976634	0.9933712366584887	0.9919368813984861	0.9911418587970529	0.9915924533148185	0.9453887820570755	0.9907521214126945	0.9829109976588177	0.9933062726093723	0.9931938382430562	0.9926561955378816	0.9994218888192011	0.9908099837545323	0.9925507444810098	0.9917796306440286	0.9926188946015424	0.9908204882263646	0.9907602794369188	0.9915923820804825	0.9917133763207487
GCF_000391885.1	0.9923218841968262	0.9912822072067146	0.992063278893958	0.9906910198601312	0.9902993576684249	0.9984282931239324	0.9915878051868673	0.952462316501479	0.9912089510464852	0.9902524577543067	0.9921006388614005	0.99214727374158	0.9912635559485407	0.9909222679236153	0.9502426403358575	0.9903689521265508	0.9916805518585992	0.9903108134346181	0.9906502661128612	0.999821635496653	0.9912535499512531	0.9912592584812152	0.9513748271274659	0.9909899271916842	0.9999468543482395	0.9913592615276927	0.9527611549094078	0.9906703456452333	0.9491739911770228	0.9912100355367156	0.9931365219268712	0.9920723023010487	0.9989098222357587	0.9911333300081723	0.9467854251469232	0.9909333989953358	0.9857063104678226	0.992086835105677	0.990909222386374	0.9922281862311845	0.9913174485361979	0.9900460741280345	0.9918144148835997	0.9896890065702345	0.9912975317184486	0.9957929830793696	0.9909472976231041	0.9904399118324675	0.9903354443421287
GCF_900179705.1	0.9955850718677691	0.9999085881438823	0.9939277796533634	0.9964007533793187	0.9967713314119973	0.9905357581598265	0.9910619590861861	0.9506081284280837	0.9999316118978444	0.9963091907225511	0.9922861201018588	0.9968045256003372	0.991950691217555	0.9959090769727169	0.9505762819128275	0.9963860605948613	0.992005901688924	0.995540313949472	0.996539074089174	0.9911598269057017	0.9999614295041088	0.9999407673170979	0.9500999034933185	0.9906256143803075	0.9912585337795169	0.9999585232622283	0.9511486094596658	0.9965757423853169	0.9483314571368606	0.9999706638487138	0.9921390641559996	0.9952643330751021	0.9911294719898857	0.9948135757262799	0.9460667166506884	0.9959831916743316	0.9830177075227764	0.9962597019896475	0.9975611736438351	0.9945468317953606	0.9927082350112824	0.9958935355007845	0.9927034918364914	0.9951833963291458	0.9999332504134244	0.9910755856674488	0.9960124604215681	0.9960127222383857	0.996536984073629
GCF_000322385.1	0.9956268909957947	0.9965079176010574	0.9942154008079148	0.9950246760174176	0.9950490461675003	0.990540448512774	0.9912696775967553	0.9515223836586506	0.9965419248288578	0.9953333142450799	0.9927639705696989	0.9976030302201131	0.9920717859791703	0.9958181896522611	0.9506935820152896	0.996062949510724	0.9921165340891925	0.9965891479922994	0.996011595415262	0.991359337995526	0.9963301577293282	0.9965306881951773	0.9503160140038487	0.9905514723793863	0.9914400610482943	0.9965174500761879	0.9525181569234432	0.9960861693041797	0.9479379896590072	0.9965326899805697	0.9927644819164732	0.9949250357046694	0.9919517801368718	0.9956801939984218	0.9461027989210204	0.9957620092262609	0.9826782417089169	0.9961400842155598	0.9959500535118722	0.9948854204284515	0.9918124154695476	0.9955496227528153	0.9928351522998495	0.9943472804371157	0.9965099426630704	0.991592633444809	0.9957858494447369	0.9958745164773823	0.9963456742040101
GCF_002973795.1	0.994273740163245	0.9962231524768191	0.9940688540677676	0.9954449871812798	0.9951936602643587	0.9902214662098916	0.9913590978672857	0.9515300908001786	0.9963207898476354	0.9959286761923526	0.9925238468181722	0.9964651035566883	0.9929668692186461	0.995220181490399	0.9502669804437999	0.9955941952636138	0.9927712497626862	0.995506631522944	0.9948966809320618	0.9908623865570602	0.9962218986411544	0.9962425275542781	0.95002589234434	0.9898317369153031	0.9909092760481956	0.9962768169437598	0.9520318522183365	0.9958015373608168	0.9483460418256618	0.9963023999399311	0.9926720839409238	0.9939849165421271	0.9912411443867928	0.9953596746223607	0.9458604695625932	0.9952126252316879	0.9835451927493728	0.9948914532236383	0.9961208406657351	0.9940804995195319	0.9927074780727476	0.9955627022736062	0.9922281490915035	0.995335781259536	0.9963013791051318	0.9907882361778516	0.9952243896494418	0.9953515407335064	0.995661633106132
GCF_002562865.1	0.9949308689601124	0.9972167970676546	0.9941704564703259	0.9958897499895755	0.9961250635055714	0.9907261308918044	0.9910688826703582	0.9512820277133074	0.9972499147406233	0.9965381468622693	0.9924182997112313	0.997182923729064	0.9926218257419411	0.996210383022705	0.9502760380258177	0.9964205403026014	0.9931187313866047	0.9964498508194471	0.9953330692551641	0.9912900756692336	0.99723753745971	0.9972419111237792	0.9500151287911418	0.9910916014915103	0.9913261948401342	0.9972186693075898	0.9525564818928168	0.995414894553134	0.9483813386780888	0.9972428166346368	0.9924031802886236	0.99492173427518	0.9912194717161187	0.9949436317836222	0.9457984961679505	0.9962497796597671	0.9832981786673902	0.9956708999307031	0.9972582424815019	0.9943650040479752	0.9930225992933899	0.996103169778004	0.9927866024091984	0.9949571228540928	0.997282314103279	0.9904411739144038	0.9962959379707821	0.9964763656182535	0.9965774748943638
GCF_000396885.1	0.9955087154248848	0.9974332944707223	0.9944837282877914	0.9955407555351359	0.9960155486335658	0.9910834750729147	0.9915914430567577	0.950469571224526	0.9974726761472931	0.9956632990115195	0.9927712179822601	0.9969363092695265	0.9919563392805205	0.9942024957921973	0.9504505063597508	0.9960265450490313	0.9920395148378333	0.9959796278750891	0.9955795222755323	0.9917403875385673	0.9973291305637565	0.9974504432684784	0.9500569474761018	0.9916522829610795	0.9917166828399057	0.9974495220257242	0.9518529686824739	0.9958685035611184	0.947663497678532	0.9974527709811575	0.992744959762579	0.995541774825721	0.9919920501452377	0.9953525937076806	0.9461526098827512	0.9942813377384135	0.9839145433589797	0.9961045959808378	0.9971234623053706	0.9952355454220932	0.9927979970688813	0.9944024534296502	0.9934437635246477	0.9946160934959012	0.9974523757004391	0.991710835761171	0.9944042454737728	0.9968244872337492	0.9961145385914985
GCF_002562855.1	0.9948871765235242	0.9958833958245497	0.9944225949678067	0.9952807398345509	0.9950802440992498	0.9908981754621143	0.991304872948983	0.9508017092539419	0.9965372246407487	0.9951367169645771	0.9920934262409022	0.9974238231160438	0.9926049985374011	0.9947090212113074	0.9504792726260546	0.9957026305804147	0.9928162835421775	0.9952956109272313	0.9953587803764183	0.9913394554941737	0.9958676396091332	0.995884591140952	0.9501260726236351	0.9910452116582399	0.9913910597842831	0.9959535310178539	0.9518494386714541	0.9955663664165733	0.9475502122182656	0.9959452736506201	0.9922187792313147	0.9944112800129725	0.9915175718015211	0.9949140734820138	0.9460722106591654	0.9946900153496256	0.9830722601404944	0.9955654868373073	0.9965450884826879	0.9943958118095012	0.9928833190009302	0.9950048060773525	0.9927259528559119	0.9943501503664451	0.9959936114344495	0.9909947661329602	0.99469462505268	0.9954807982975418	0.9958900677871937
GCF_003020765.1	0.9943164656860676	0.9963295115124916	0.993374504627973	0.9976271445103454	0.9977770831794442	0.9900871509593052	0.9906880716670248	0.9496349629951364	0.9962290031630948	0.9943896718281023	0.9917966960891123	0.9951155992302245	0.9908789226519678	0.9942014198174387	0.9517849373505768	0.994855174396704	0.9914136480015612	0.9947956043298958	0.9942274391249838	0.9907153455045887	0.9963124340483779	0.9963086454436575	0.9491374345507423	0.9898409287712693	0.9906668690980708	0.996239558485228	0.9507589920507727	0.9945452691136791	0.9502697719275879	0.9962161498889535	0.9918690099806426	0.9943985801722254	0.9905353337523012	0.9943861141442377	0.9476221095822519	0.9941011925400988	0.9828371848913783	0.9951949729650237	0.9951221629291931	0.9946103741981264	0.9914443308526137	0.9948427856913042	0.9921200263337998	0.9958576708953181	0.9961917222873051	0.9906914188392051	0.9941453856918121	0.994984316344553	0.9949198213221202
GCF_000321885.1	0.952840132359248	0.9509686022515464	0.9517590072061253	0.9507541270547051	0.9504424306917826	0.953657749926115	0.9545291600227053	0.9961679904730552	0.95070713512591	0.9522431675540453	0.9532662232967698	0.9502120162820339	0.9509911284196457	0.9516004986410137	0.9811181245031761	0.9522601864374634	0.9518027828376104	0.9519867938503784	0.952540884032015	0.9529476809129606	0.9507297352402526	0.9508850335544212	0.9957066421553554	0.9497421590431593	0.9528383387643932	0.9509044438355426	0.998488028160729	0.9527472366792501	0.9872446915209017	0.950907483956775	0.9530369709665413	0.9527406500829217	0.9519417991047077	0.9522762532747018	0.9797673451544457	0.9516407848628439	0.9613223796944167	0.9508252025036819	0.9503047679613691	0.9523614987297234	0.9499566837590212	0.9516934105602443	0.9524064365775933	0.950639765292778	0.95086063935008	0.9528273717662928	0.9515909531298583	0.95205146543638	0.9522478270598896
GCF_001542895.1	0.9951640084157923	0.995040623402475	0.9939792227111361	0.9934077489124563	0.9929474673313213	0.9904002331796046	0.9907953014560688	0.9513411507774486	0.9963311645019606	0.9936841322724721	0.9924546842951723	0.9959325222085877	0.9913135542555018	0.9934211662251733	0.9513362099121127	0.9950625821890441	0.9917510540439425	0.99577654149822	0.9956319354673561	0.9913037293312594	0.9950104802960065	0.9951018876380623	0.9508951455385641	0.9897673064423138	0.9913360008841916	0.9950572816210815	0.9524976523562985	0.9955346125400447	0.9488138211438014	0.9951702179732078	0.9920170318453325	0.9948571330300867	0.9912466457562764	0.9935812853385184	0.9469333254881939	0.9935894062719298	0.9828772431507391	0.9962736962946701	0.996318008901934	0.9952853704843786	0.9925345044434809	0.9927954174605698	0.9922794028105897	0.9938791422369985	0.995043376701064	0.9914154575702819	0.9935809597136306	0.9950444447531169	0.9954025642879888
GCF_900148715.1	0.992675076623962	0.9923594888359396	0.9928998659670795	0.9916373566505605	0.9919840452476241	0.9932556630461059	0.9911327067257097	0.9508797860003658	0.9922636876867758	0.9916615415421142	0.9923469131392456	0.9931111750907805	0.9921837400944814	0.9916861148537176	0.950546585065988	0.9914987418794612	0.9922039021697465	0.9914487532340603	0.991369419124862	0.9938611153836675	0.9922491018749237	0.9922874778621651	0.9496328363130594	0.99142613914524	0.993707144309762	0.9923113437967122	0.9521499206310182	0.9915615469129667	0.9478231714412719	0.9922658427254264	0.9921019990826827	0.9920752964613087	0.9942137501234323	0.9918383341076271	0.945509221832989	0.9916813168254585	0.9853708042961177	0.9926350270461538	0.9920040915968439	0.9925754309189003	0.9918652295124537	0.9914424520134788	0.9917601572445126	0.9909595176366648	0.9922952231505924	0.9935824753567226	0.9917210015795316	0.9916154982546814	0.9914975597765457
GCF_000396765.1	0.9920412344029008	0.9913814699864998	0.9919600654373796	0.9907471945577557	0.9904201973846363	0.9984466092985589	0.9914364927654518	0.9520920510785418	0.991303289271874	0.9902975289704466	0.9921475894312334	0.9920758399176006	0.9912790861264917	0.9910945175003855	0.9499790022955386	0.9904464826228229	0.9917205971345866	0.9904389553877784	0.9907594518609835	0.9997837958395492	0.9913500034814092	0.9913785213523457	0.9510669013039802	0.9909070750292649	0.9998983521197213	0.9913661668743085	0.9528519940724575	0.9906428065993818	0.9487820636871293	0.9913030090088667	0.9932684952165125	0.991908276324313	0.9989548250399254	0.99112912681245	0.9465625996693589	0.9911061404440714	0.9851771851841415	0.9921034640175964	0.9909288759694136	0.9924413643254768	0.9911780844677535	0.9902518299277536	0.991589251831458	0.9898828686688129	0.9913824021417682	0.9960413716857475	0.9911268753717697	0.9906545502857801	0.990439625050325
GCF_000395745.1	0.9944370250941638	0.9937643795378838	0.9997437921873343	0.9924628773260922	0.992915581000768	0.9913107954088053	0.9912380836348291	0.9520686320973248	0.9937234176062014	0.9928553369680118	0.9921016526182578	0.9942822489820671	0.9941375275148504	0.993033670592138	0.9502397634316893	0.9929271963159829	0.994564312211371	0.9927904969276444	0.9923075338119061	0.9919663611003106	0.9936987635121439	0.9937597853851365	0.9497097832551544	0.9915623774789867	0.9919411916987219	0.9937306964614971	0.9528025686237539	0.9926205815178112	0.9487064526867759	0.9937428274996998	0.9928489435878861	0.9933017694586295	0.9915882286037278	0.992772511753108	0.9456097358088034	0.9930066993504252	0.9833079144210914	0.994643445453618	0.9936285492965958	0.9940687417621413	0.9932122102497506	0.9927511708433994	0.9937705486797377	0.9921394888815627	0.9937580470464769	0.9910375121551646	0.9930373227153	0.9928612884010595	0.9929525790653452
GCF_002141125.1	0.9496489567225109	0.9483584151046834	0.9470468018865139	0.9502212480318726	0.9491661511847578	0.9493151744950863	0.9494934664513287	0.9877162147046997	0.9482876394639861	0.9497897451896248	0.9494252765090031	0.9472434439545138	0.9473064435682763	0.9489084158225236	0.9831253450157971	0.9496190472829549	0.9487558153415766	0.9490681389735783	0.9492645030718174	0.9487050830021968	0.9483178956583037	0.9483463373449657	0.9877056383796666	0.9462921975015715	0.9486117555148837	0.9482766122379755	0.9877666688568928	0.9504281236652533	0.9997368411081745	0.9482734973690226	0.9494003010870913	0.9494479603769691	0.948256705874573	0.949600632341004	0.9821807025533497	0.9489390166522294	0.9566437873282155	0.9475002323844782	0.9478535196500477	0.9494704868591124	0.9473794194133844	0.9489551725537647	0.9483828512284143	0.9497063402982773	0.9483114038298003	0.9495090423755268	0.9489477355704333	0.9487578816643153	0.9496714464267821
GCF_900179095.1	0.9933504305124383	0.9950464481616925	0.9926485281370957	0.9954866874500506	0.9954950468881312	0.9889538818629003	0.9896994532564937	0.9503146817055994	0.9950706987352861	0.9953788810237189	0.9908164402095494	0.995650833819333	0.9911755686757187	0.9938857067047753	0.9515748393264523	0.9952273639203083	0.9915082413991398	0.995246279788642	0.9940952101943618	0.9896980592141468	0.995010242858324	0.9950973213449292	0.9491478428383731	0.9889848229487891	0.9896732849183212	0.9950738330557155	0.951307572073395	0.9943665218834157	0.9494416900686165	0.9950740015551734	0.991027329489545	0.9927597075033561	0.9896923658582163	0.9937681209228514	0.9470173377390828	0.9938379050431269	0.9812572575330142	0.9943225908485396	0.9952371996746537	0.9927327157045055	0.9918601603595152	0.9940899755057188	0.9911046917442456	0.9998225347527938	0.9950865526482132	0.989381131801441	0.9938528956832089	0.9944088356859386	0.9954434599646134
GCF_900148565.1	0.9926634696680467	0.9924043569952212	0.9928121951039954	0.9914817077167745	0.9921724886995871	0.993435383788951	0.9910668330396589	0.9509918544329933	0.9923522429880931	0.9916104017370072	0.9922597239843514	0.9929723262611507	0.9919349142553814	0.9919372934600792	0.9505072691780131	0.9914371423517058	0.9922737590585066	0.9913525260114099	0.9912189124660644	0.9940868567181422	0.992310561980434	0.9923407593468899	0.9498966148066288	0.9915010191743711	0.993886003186993	0.99234982926823	0.9523797246903918	0.9913810562074851	0.9482233772920763	0.9923508400967455	0.9920241197147588	0.9923859701728149	0.9939073885463519	0.99182815821725	0.9456974801715252	0.9919108402394137	0.9856402013898774	0.9926169852021771	0.9919345656462716	0.9927382469055586	0.9917681344429115	0.9916979306985829	0.9918922162064411	0.9909190374741026	0.9923730396937903	0.993235509804056	0.9919280986008308	0.991485263788891	0.9914443349259915
GCF_000321785.1	0.9919875055815063	0.9919893445751937	0.9928822770401003	0.9910309098668543	0.9913786026493847	0.9908469976205971	0.9902122777794387	0.9520862738023227	0.991941021618516	0.9922729124836155	0.9916416553263527	0.9924718097572495	0.992099382126428	0.9924017801018693	0.9510878479236068	0.992259856595205	0.9927242682447847	0.9923147603660923	0.9915804404952451	0.991515241421194	0.99195378318893	0.9919240535740959	0.9504685383723219	0.9907362985356033	0.9914207217242128	0.9919563096939112	0.9525391014494584	0.991869196952469	0.9491585972423894	0.991932681640257	0.9918911217552954	0.9918673568421827	0.9904975849133841	0.9921218478918701	0.9473114389279887	0.9923762681371713	0.9823350461216761	0.9929250254661215	0.9921018757626731	0.9920207246759646	0.9915694533649992	0.9921329035895947	0.9975382372824892	0.990419801288832	0.9919778911260898	0.9896577579999584	0.9923988271951029	0.9924849023908506	0.9922481059517284
GCF_000294935.2	0.9941593648256898	0.9960523480010693	0.9930237872068568	0.994545042490293	0.9949383916124794	0.989328950738867	0.9901504176764463	0.9511954118524023	0.9960391915707081	0.9976334539962467	0.991571928904538	0.9956921831673518	0.9907554288341371	0.9957340820928137	0.9512996111288402	0.9992919963404486	0.9908648690457028	0.9991643879409263	0.996509617543597	0.9899212603882316	0.9958203750436195	0.9960788823676485	0.9503751009724002	0.989352052040907	0.9899699162717398	0.9960634047368675	0.9526434973688775	0.996772216838625	0.9486598125397327	0.996080974587846	0.9915854183634346	0.9935163424558414	0.9902677962826208	0.9950435101505613	0.9463282872229155	0.9957498460957825	0.9820022659694813	0.9952695424913627	0.9962091312378637	0.993667506489829	0.9912052031385942	0.995585272192652	0.9916299090909476	0.9946094627964531	0.9960554281839381	0.989725579998003	0.9957671797979282	0.9981543363159269	0.9993510479012655
GCF_000395425.1	0.9923598275324932	0.9913594631807285	0.992040023530968	0.9908268532445186	0.990326480736365	0.9984485457859212	0.991650648591407	0.9521438005021978	0.9912166735455517	0.9903064341827674	0.9921353018285772	0.9921606326141931	0.9913142974897484	0.9909840422623019	0.9498635435305175	0.9904981149616343	0.9917739137054253	0.9909273911886596	0.990700068782634	0.9998096537344827	0.9912455396455269	0.9912932513302037	0.9510774691144813	0.9910000147490962	0.9999153520054297	0.9913854511090399	0.9528793915584397	0.9907089510974767	0.9488099037584116	0.9911990335509588	0.9931925780852003	0.9921654751921339	0.9988651295200951	0.9911330767768308	0.9466920028261941	0.9909808347683304	0.9853049022256687	0.9921553950601217	0.9909910026684364	0.9922426546516676	0.9914032370262252	0.9901659790638113	0.9916915316475264	0.9898485602768472	0.9912881271660579	0.9958879958863264	0.9910058136042987	0.9905153541340761	0.9904000271233562
GCF_900179215.1	0.9936404277754946	0.9951348107256559	0.9926743292781638	0.9955062506368904	0.995595432362933	0.989011563387832	0.9898288977240913	0.9503211282097784	0.9951465761265278	0.9953697332347233	0.9908435974901232	0.9956050293251337	0.9911235684692575	0.993972138695898	0.9516979446921681	0.9953350946866516	0.9915882981610343	0.9953592389628624	0.9943124661306448	0.9897557427701951	0.9950404859083931	0.9951553043147054	0.9491725259728537	0.9890347823605163	0.989770993159311	0.9951432836203511	0.9513941205058186	0.9943761183228815	0.9496520934226828	0.9951470387322203	0.9911391074586838	0.9928733289951661	0.9897901548947903	0.9937155905658006	0.9469871712893774	0.9938499156280942	0.9813660199265862	0.9943341495900971	0.9952905469663017	0.9927643629960653	0.9917923404084747	0.9941434629876817	0.9911404006642702	0.9998478175066813	0.9951877918477748	0.9893619211443535	0.9938686943246695	0.9944969017584635	0.995507331275605
GCF_900179835.1	0.995538772137201	0.999923918277585	0.9939464859503852	0.9963890525587454	0.9967252636652151	0.9905313020454117	0.9910288740498661	0.950605155977347	0.9999601789938041	0.9962236488600054	0.9922771074569935	0.9966922234647193	0.9919491638952801	0.9959021678182459	0.9505828677135977	0.9962710138164548	0.9919579130365145	0.995818128843659	0.9965068831648379	0.9911664469179486	0.9998721289341508	0.9999261056520096	0.950159039736959	0.9906158963263451	0.9913404402995796	0.9999381093359195	0.9510937305393315	0.9964935655045682	0.9483784976569551	0.9999703780454678	0.9922182931276957	0.9951644998673388	0.9911260165014543	0.9947817414574499	0.9461986420821653	0.9959749907591872	0.9830069144734986	0.996260602847622	0.9973295243292515	0.9945441624925264	0.9925866487095688	0.9958737770144133	0.992799609418397	0.9951205884029877	0.9999034892702316	0.9911268191780364	0.9959970355456513	0.9959501947151129	0.9964195327721583
GCF_900148725.1	0.9526387283386365	0.9511435148920291	0.9512153792636	0.9502261263168603	0.9498005460306843	0.9524415530522988	0.9542970527699692	0.9963580544428738	0.9510714991069028	0.9515626533535184	0.9525184889493492	0.9498722530278643	0.9502619797938466	0.9513783817070032	0.9808685923189459	0.9518383445816951	0.9513842557372617	0.9512403715598442	0.9521989178935569	0.9519197012517875	0.9510969070354937	0.9511043586792892	0.9949434713813359	0.9492283802243294	0.9518412303103467	0.9511115244446724	0.9954345348845746	0.952110574640539	0.987104662030331	0.9510590274454389	0.9520517515539922	0.9524157743765301	0.9516081113728195	0.9517536005400649	0.9805787707116845	0.9513004300087374	0.9611980210559852	0.9502535764759228	0.9500982942298808	0.9516304489910584	0.9501667740924284	0.9514693311060342	0.952019063953693	0.9501506776642651	0.9510506094958023	0.9524044490858761	0.9513034630379464	0.9510413965176487	0.9518145660075742
GCF_900178885.1	0.9955729814309302	0.9999173717341988	0.9939610198543732	0.9963486193798609	0.9970644513811429	0.9904748092021967	0.9910274575110294	0.950601324379997	0.9999446316678366	0.9961418315759618	0.9922633657750949	0.9967971026506899	0.9918449316060475	0.995769573671928	0.9506134397598641	0.9963317985915946	0.9919416355921735	0.9965074770863482	0.9965160889183918	0.9910970768989711	0.9999066297724587	0.9999232426452204	0.9501081383706532	0.9906938289684178	0.9912009030525967	0.9999273937456973	0.9510964734694566	0.9965079467863901	0.948374758450196	0.9999533642057973	0.9921640770006318	0.9952173065597512	0.9910701369532938	0.9950176074066951	0.9460716122197514	0.9958836764294372	0.9831113833238976	0.9962774163978732	0.9974535808621774	0.9945344187075086	0.9925442575099682	0.9957781336997166	0.9928352917777701	0.9951111335308236	0.9998923699013077	0.9910929676456212	0.9958890926793923	0.9959883485268755	0.9964831047645978
GCF_002591965.2	0.9526897913129114	0.9526263029401832	0.9526025986283126	0.9528613895507685	0.9521268640772551	0.9534722038115943	0.9547937990476105	0.9935114091947377	0.9526138286686137	0.9544723339650033	0.9540905494024584	0.9523534171565385	0.9523169584663277	0.9533422192361082	0.9790815183073233	0.9539464755073419	0.9537422411809041	0.9536698542063329	0.9541246233659315	0.9529290953500558	0.9526285574713361	0.9526167966385357	0.9917117882678689	0.9506543540678593	0.9528246939672377	0.9526911839857463	0.9919227664407607	0.9548305211288637	0.9844839852416015	0.9526749731454323	0.9531970094757062	0.9532850938610923	0.9521788823275934	0.9543541658739222	0.9807883482076384	0.9533510921683538	0.9604195624325211	0.9516042619957468	0.9524761704774053	0.9530664562335104	0.9523729830617234	0.953868167595691	0.9528589885273843	0.9524235413061652	0.9525989106712061	0.952343864948524	0.953322174745303	0.9539587151814715	0.9539852237463339
GCF_001721105.1	0.9946286248046119	0.9959416447490537	0.9932371599997327	0.9950388824550314	0.9947642698476347	0.9896671330116781	0.9904268334020876	0.9512839529496266	0.9964209065396253	0.9981291201655915	0.9917877670885985	0.9962161455321303	0.9913176174307858	0.9957835825944241	0.9515509129281469	0.9997301478613729	0.991224939731729	0.9984965005657768	0.9965279472001438	0.9902902319118251	0.995776534838305	0.9959598097722331	0.9506625743505875	0.9890595013658167	0.9903283659739897	0.9959634298071511	0.9526507644263006	0.9969061085814557	0.9491779721437064	0.9960305998754553	0.9917705902326276	0.9938650056828134	0.9903821034547785	0.9951030174722905	0.9470993039285344	0.9958057535477836	0.9821220409187137	0.9956278918037711	0.99659761708428	0.9942018893496045	0.9912499619995339	0.9954882148540865	0.9917192283420162	0.9950491500735916	0.9960069759931741	0.9903306284597179	0.995820236741791	0.9985978115009595	0.9997663852025334
GCF_000415285.2	0.9582197868195755	0.9579858179976364	0.9557259437188808	0.9574612716199162	0.9570443950172419	0.9574124296620357	0.9580182286934452	0.9907639879974484	0.95798301410753	0.958526604810951	0.957891951057088	0.9552773400868563	0.95570484808094	0.9572114632792049	0.9775234096157883	0.9586673522486279	0.9567888912920164	0.9582885118559464	0.9588561555045161	0.9567011176145856	0.9579786751885339	0.9580167881314707	0.9893948445848564	0.9546319423158787	0.9566472693899639	0.9579820885128065	0.9893846531626793	0.9591831421421713	0.9824405252000559	0.9580108111566018	0.9571950442437052	0.9582028225656952	0.9562648547818601	0.9588483764350749	0.9770186532889015	0.9572419907774443	0.9652676194707206	0.9576269612596996	0.9573029287015608	0.9581501243787691	0.955422210074602	0.9573383766533025	0.957107324452312	0.955861788603422	0.9580015041982948	0.9574695139000212	0.9571858430102254	0.9577203344327683	0.9586914082331989
GCF_900179685.1	0.9955627482268611	0.9999426364836352	0.993947162953118	0.996444850939846	0.996801041844929	0.990575895833153	0.9910768266194944	0.950651619996481	0.9999585283392382	0.9963176716741955	0.992278754346235	0.9968473471560744	0.9920080435715841	0.9959146066677735	0.9505950643058738	0.996357080225961	0.9921130074547025	0.9958825494525183	0.9965504372811538	0.9911812251959812	0.9999257432257143	0.9999483204619963	0.950075101624503	0.9906162917000684	0.9912418978458222	0.999951866250655	0.9511316559391457	0.9965405482309515	0.9483292972187662	0.9999593355876338	0.9921557529050735	0.9951863409466932	0.9911417099364096	0.9946864979061447	0.9460750660747332	0.9960070306619032	0.9830246152111008	0.9962514835547499	0.9974467323267583	0.9945448898350326	0.9926347730043333	0.9959329264539991	0.9928652275334511	0.9951710289107176	0.9999250709004848	0.9911231290287338	0.9960087110566193	0.995998702110653	0.996505615431056
GCF_000321545.1	0.9956395076667517	0.997956392107413	0.9948778396733529	0.9964870750542862	0.9959592659194638	0.9908424071411814	0.991550481052924	0.9501800985673956	0.9980389076029652	0.9962755742616924	0.9925068067086263	0.9981839023005654	0.9929897413385982	0.9958534011860173	0.9498358871432567	0.996633603399853	0.9930228863783644	0.9965400575537863	0.9960726013935007	0.9915561354387065	0.997970653549521	0.9980059342274195	0.9499302255210007	0.9916121193286415	0.991569977336634	0.9979927962269671	0.9510426739551582	0.9965168293573298	0.9474713836409275	0.9980364221371277	0.9928648569325627	0.9952969287009343	0.9913710225599536	0.9961950421849728	0.94620690858195	0.9958426233096666	0.9832566196552376	0.9965796143631975	0.9976002552275857	0.9949485237923016	0.993496466189978	0.9956942620572015	0.9931856639526879	0.9951393913598638	0.9980022734097358	0.9913503043256827	0.9958690935120907	0.9962987286575894	0.9967838657988122
GCF_002158385.1	0.9947641296646419	0.9962374922426955	0.9928118485514785	0.9954605236805735	0.9948366073675705	0.9899022032181066	0.9902501737936935	0.9517628921913036	0.996270442247497	0.9979446977164076	0.992433049424997	0.9956400271251449	0.9910041211639733	0.9965438974816295	0.9513414763769066	0.9987298803826908	0.9912753357793572	0.9988604429850284	0.9968749095643299	0.9905314093118285	0.99603663079233	0.9962453826805331	0.9505344164572935	0.9891085058115301	0.9905581597032344	0.9962539755527455	0.9529647573108369	0.9972893503794157	0.9491525198268592	0.9962486542709267	0.9922673872776636	0.9940572033236335	0.9908120823452631	0.9959446939000233	0.9466996622244686	0.9965237508180753	0.9820245334749236	0.9959299184993726	0.9961747264678861	0.994314182790416	0.9913895415603573	0.9955965749160695	0.9917392128648171	0.995251858122597	0.9962344420533102	0.9905351396738366	0.9964705859997758	0.9978110489943846	0.998955041984477
GCF_000322405.1	0.9953578872493879	0.995540262193875	0.9932438418267081	0.9947290840889841	0.9936953973658977	0.9897313211516162	0.9904134646960762	0.9520256554026422	0.9955602739223655	0.99472563257239	0.9923178352863296	0.9946082251595527	0.9909401443351328	0.9948306606513406	0.9516417390937474	0.995727525963383	0.9910213659782681	0.9957201302607657	0.9981152926679699	0.9904776128626902	0.9955517019968166	0.995577214695345	0.9512088115298822	0.9888111958973822	0.9905220928528953	0.9955652493283216	0.9528139123070766	0.997495244368072	0.9487799152869232	0.9955756147114767	0.9921832215127472	0.9949196484972355	0.9905395601706174	0.9961462079610025	0.94687773935773	0.9948578937951736	0.9820350148534154	0.9959489417350388	0.9954469259514802	0.9945217508361723	0.9910464050521587	0.994253153791184	0.9916637693719841	0.993755926837422	0.9955801623102954	0.9904370844253596	0.9948510902100267	0.9943695866230555	0.9959359976409052
GCF_001696275.1	0.9459926832062797	0.9458404312480949	0.9450056419475601	0.946494166203667	0.9461382827950051	0.9466362889239739	0.9474533338079401	0.9805402049689361	0.9458616519348165	0.9463986615000446	0.9464522142106927	0.9450677030390212	0.9454383408131669	0.9462346046890442	0.9799518185030479	0.9466488471331842	0.945690564287614	0.9466866398140821	0.9467108181602303	0.9461001981193856	0.9458233154383539	0.9458017707517257	0.9802600692068081	0.9442306642650511	0.9460896685800632	0.9458581753455314	0.9783329266575537	0.9466198198018211	0.9808513325856654	0.9458643183270872	0.9459224096463524	0.9464092044550482	0.9458486224325177	0.9464933459142282	0.996561644376816	0.9462310873542674	0.9528485697613043	0.9450440526609057	0.9452623805150905	0.9458978836644434	0.9449236322470915	0.946397435254664	0.9459085608589006	0.9464553044990833	0.9458427430264503	0.9466885288035686	0.9462382787620699	0.9464512873787725	0.9465635238740864
GCF_900178785.1	0.9952412120737539	0.9958706303007628	0.9929673151995944	0.99439896384052	0.9940590981183764	0.9902313360731051	0.9905225630965078	0.9512879270867772	0.9958177520189476	0.9958673310333745	0.9924380585577609	0.995244983179087	0.9910366420133893	0.9999005329886039	0.9513386309416388	0.9959382945345042	0.9913208970023603	0.9951410076957342	0.9949804212658064	0.9909430879421935	0.9957716865584316	0.9959261703725619	0.9505869918799102	0.9888768710851642	0.9908897547221424	0.9958929236492229	0.9524682252812245	0.9956012280189273	0.9489281604769368	0.9959324345132691	0.9923752208608756	0.9943051972064798	0.9909933169246467	0.9945300949724807	0.946733555492183	0.9998636448667498	0.9820254909603041	0.9955838442778019	0.9946479417487476	0.9943740420203618	0.9906696980801273	0.9977953692720634	0.9921490269556773	0.9938291082949344	0.9959561953123732	0.990353359431812	0.9998968859558672	0.9958015976793502	0.9961888244409041
GCF_900179455.1	0.9955886018145742	0.9998828766628121	0.9939348148853631	0.996303677492596	0.9967465422042132	0.9903979225167147	0.9910083499654512	0.9506558494022332	0.9999124297532562	0.996276226994827	0.9923885036307478	0.9966909887786797	0.9919012304062026	0.9958362993407598	0.9505292919660858	0.9962860363839945	0.9920131172194837	0.9954307224837186	0.9964850991177272	0.9911126507511708	0.9998615445983225	0.9999094764870695	0.9500354495529353	0.99051252176963	0.9912132342994979	0.999904921958916	0.9510993922561857	0.9965518413687895	0.9482018709124597	0.9999154542661209	0.9921615919377943	0.9952257959950379	0.9909453415100709	0.9947244847036205	0.9460380181334881	0.9959197409448752	0.9829796858439307	0.9962935613053481	0.9975585201618008	0.9945870127004294	0.9925980752009085	0.9958612180513365	0.9928525606187514	0.9950227079062415	0.9999436024058327	0.9910784618642678	0.9959920322952488	0.9959382931935135	0.9964738474463757
GCF_000321765.1	0.9966231124251905	0.9953965916580991	0.9942892109462644	0.994664930781724	0.9950207365678648	0.9914871865856272	0.9913906806427113	0.9520154440223249	0.9954370257922023	0.9941820125658187	0.9926767970606696	0.9950316093339048	0.9927707906392543	0.9944633850118014	0.9511106937161672	0.9943001946304767	0.9931650196180584	0.9942274301085678	0.9943552242899554	0.9921205021060303	0.9953910075803314	0.9953762067287113	0.9504699802926138	0.9901635087910317	0.9921809282677909	0.9953856922509473	0.9536877222704613	0.9943402973329372	0.9492556865393165	0.9954284383992685	0.9934704687006458	0.9962354710296064	0.9917767279584065	0.9943527118218021	0.9465848582731267	0.9944653595093506	0.9831200131579458	0.9974080855755846	0.9948739679817326	0.9962799806981275	0.9922505713561797	0.9940302050439301	0.9929565357068769	0.9931781706477394	0.9954160832800881	0.9919544777947356	0.9944973351580629	0.9941413017319217	0.99429332187195
GCF_900178675.1	0.9955601612611809	0.999915747484248	0.9939083126548235	0.9962522705465334	0.99671630726758	0.9904231361653236	0.9909830103334594	0.9505203703514093	0.9998982518435373	0.9961657772018082	0.9923017388677727	0.9966822933211081	0.9919884687583803	0.9957773351842975	0.9505408180957334	0.9962202039907948	0.9919704347804322	0.9954083713212047	0.9964471711586417	0.9911035174784452	0.9998133364819752	0.9999181946659788	0.9500673892328685	0.9905355450915782	0.9912265385539607	0.9999090556337004	0.9511076005704316	0.996376784385414	0.9484031728560893	0.9999319025727587	0.9921964256009885	0.9952003268850071	0.9910194846162371	0.9946943743895506	0.9461819333470911	0.9958878459326176	0.9829794587122276	0.9962514570137382	0.9973939427365253	0.9944990802320646	0.9924623328169352	0.9957855584691611	0.9926542859501305	0.9950192154027625	0.9998449244233695	0.9910228982358844	0.9959058819895215	0.9958734405777421	0.9963613456331751
GCF_003020685.1	0.9953106230342164	0.997114002394873	0.9943006364494062	0.9960072647601476	0.9957272054436704	0.9899985095349194	0.9906755143236022	0.9518835141777822	0.9971071689486133	0.9970237773055274	0.9925129198679352	0.9965805466562877	0.991627564863543	0.9951250659402029	0.9515102815930814	0.9968765813462045	0.9918722814286205	0.9966393752077851	0.9965211136936195	0.990878248922867	0.9970599001420267	0.9971333408235615	0.9507530101463083	0.9903982424017985	0.9908356526762991	0.9971254039770003	0.9528517825022853	0.9973371269278841	0.9499858627837023	0.9971608403560448	0.9923428847904218	0.9955199085635986	0.9907634287455124	0.9959554622790202	0.9471872929386835	0.9952822046617545	0.9831761197305358	0.9962094440993506	0.9977789054775522	0.9949554175685418	0.9935473496215718	0.9948497322896059	0.9925557150617561	0.9953398856139591	0.997202305720163	0.9908631631687357	0.9952823956053238	0.9962917421457628	0.9970673020289958
GCF_002848625.1	0.9946759487837793	0.9963035657776975	0.9931867154947183	0.9951082462047375	0.9952992287098833	0.9897191805708846	0.990423917885893	0.9512459528687806	0.9963006364208686	0.9982788921483126	0.9918823936817882	0.9958561343952929	0.9911885128259743	0.9957806514244087	0.9514968210966278	0.999938225353909	0.9913265304013685	0.9997467188423597	0.9964170099024986	0.9903829254151567	0.9960905024258894	0.9962801250511153	0.9506639559565614	0.9889943966789754	0.990399862891546	0.9963002530222097	0.9527125658320073	0.9967064861687036	0.9492121507724025	0.996336578543593	0.9916770209156577	0.9939215596793805	0.990417954003047	0.9954434356184408	0.9472072125862018	0.9957980690919285	0.9821586851094392	0.9956587693719615	0.9966187964453628	0.9943183687569915	0.9911723478802051	0.9956157394990575	0.9918224850475041	0.9952321549757734	0.9963251689896454	0.9903396900376539	0.9957890833872951	0.998343801708451	0.9998961031349547
GCF_900178835.1	0.995229448403378	0.9957704627049644	0.9929905675591997	0.9943576339521661	0.9940260994266743	0.9901402326817249	0.9905033030302616	0.9512764010284724	0.9956399989054391	0.9958694621193358	0.9924822446604245	0.9952210772124556	0.9909651578349608	0.9998552501217444	0.9514043571114225	0.9959027135484609	0.9912704692664593	0.9951194405594406	0.9949789643256125	0.990990221168141	0.9956207154268025	0.9958142910641908	0.9505746746188527	0.9888663998390868	0.9909624418781812	0.9957936058681667	0.9524794021039977	0.9954641041662635	0.948959092493425	0.9957689401081762	0.9922607573753477	0.9943396775078567	0.9909299872829265	0.9944705027315396	0.946755248397154	0.999865961694607	0.9820265794904887	0.9955808938284111	0.9945156551363983	0.9943111657847016	0.9907207679073948	0.997844793569392	0.9921498989180295	0.993800380610524	0.9958555867415374	0.9903641981701138	0.9998955027192813	0.9958622372946084	0.9961759276968537
GCF_002777275.1	0.9946402884785908	0.996270398055186	0.9932747198078158	0.9951430699295909	0.9951476830072526	0.9897101018259732	0.9903650422060548	0.9513096064287433	0.996273672781675	0.9981291793676452	0.9917935592836731	0.9960680942003693	0.9912347832424759	0.9958631903263901	0.9516033293437891	0.9997829243997828	0.9913645618491279	0.9996795298522292	0.9964320035537024	0.9903808496082752	0.9960653971841158	0.9962465361529191	0.9506769398419939	0.989002974041123	0.9904203166778163	0.9963016139552839	0.9527716176029877	0.9966392974685189	0.9493021841571705	0.9962979101614405	0.9916829545877657	0.9938772542234928	0.9903962866390937	0.995516501774459	0.9472324340594699	0.9959014048319217	0.9821017218591213	0.9956234120777822	0.9967002387802686	0.9941196438620551	0.9912318608417687	0.9957058192878079	0.9917648947671345	0.9952008469674779	0.996291591668021	0.9903815851333688	0.9959132521042042	0.9984368855533	0.9998019826967821
GCF_002158275.1	0.9950837118101526	0.996346218078781	0.9929443391430524	0.995410325717751	0.9949613258819984	0.990052055400651	0.9903257310791029	0.9518132042073179	0.996374744915829	0.997988927985979	0.9925079290222013	0.9959381978030781	0.9910395044649839	0.9968160420954048	0.9514602929099614	0.9984381885556366	0.991449835773907	0.9985532043738075	0.9964348092063267	0.990672924947283	0.9961305333794185	0.9963711992415646	0.9507587452114326	0.9896877654782101	0.9907113374780477	0.9963444326062457	0.9530879887748736	0.9970143739744084	0.9493930009456256	0.9963670929431551	0.9922685681981285	0.9948264440083497	0.9907233582645875	0.995921344985928	0.9467840945126459	0.9967926398552608	0.9823095432114741	0.9960792071150834	0.9959627330412206	0.9943109643233041	0.991478240282677	0.9957797705775059	0.9920095172755576	0.9949483816174389	0.9963452268778075	0.9905967010237603	0.9967624205547665	0.9979985739411513	0.9986529043360965
GCF_900178875.1	0.9952400439746674	0.9958483805218272	0.993026647428641	0.9944442590550501	0.9941296895954808	0.9902572962679612	0.9905333846513054	0.9513247721160832	0.9957511488184951	0.9958635842072475	0.992533719802834	0.9952421681569847	0.9909754019012558	0.9999610454331144	0.9513621356356933	0.995902294250083	0.9913646483913978	0.9951060462242357	0.9950508025751484	0.9909602082935988	0.9957006108122892	0.9958334955803901	0.9505324927924597	0.9889727050858543	0.9909459997788818	0.9958016119342477	0.9524958566490066	0.9955391659406714	0.9489524924252685	0.9958576542714476	0.9923765771937791	0.9943566830156465	0.991037326235677	0.9946315318656029	0.9467265155412119	0.9999446559815816	0.9820864114240488	0.9955848709529992	0.9945139353751867	0.9943455182179712	0.9907450796626054	0.9978606275183386	0.992133546764235	0.9938771255451323	0.995839463046342	0.9903651151703183	0.9999449577248477	0.9958773666737379	0.9961862201538447
GCF_002140455.1	0.9975569913860965	0.9960816509626595	0.9950598563218273	0.9948925045013831	0.9946537193141787	0.9914028455812027	0.9915153620147649	0.9505475253865154	0.996110972896753	0.9948184094443061	0.9922710141745128	0.9960654394201646	0.9939428260151291	0.995183035596923	0.9495859592262256	0.995124032323512	0.993391430078904	0.9950679554429678	0.9953391232629796	0.9920048457549914	0.9960711113595963	0.9961180752465549	0.9499945128308306	0.9909514028144646	0.9919563414966155	0.996119052960873	0.9510866224741242	0.9949851234599458	0.9479245092737651	0.9961161906303099	0.9931879037661097	0.9957960786740245	0.9919415882401733	0.9947759291463109	0.9461653646683088	0.9951704053603591	0.9830532584485108	0.9981135440871207	0.9961400192893375	0.9956807604023974	0.993905416226787	0.9942678103918771	0.9935205761531949	0.9940135289009626	0.9961192824320747	0.9924630517968057	0.9951954644908869	0.9949502398430023	0.9951448543227712
GCF_000407085.1	0.9946308702833174	0.9963297727910755	0.9932132520645236	0.9951564920944852	0.9951173061887463	0.9897031530429108	0.9902854481630364	0.9515645521529751	0.996390723947158	0.9984003475069505	0.991761078461535	0.9960211476104326	0.9909977774595803	0.9960214563348259	0.951807059793742	0.9998612630818443	0.9912674916490151	0.9997970360599266	0.9966391708475444	0.9902663281900288	0.9961412865153968	0.9963958859020459	0.9505997196551926	0.9895133509534999	0.9904360457223534	0.9963387424631832	0.9529188471774277	0.9970762871819039	0.9493418699335805	0.9964008853003572	0.9916409493871375	0.9936861287169974	0.9903322385527353	0.9954971567317192	0.9470432427359895	0.9959794096354047	0.9821708641328106	0.9955976171290681	0.9965513064339057	0.9942029475183185	0.9916033936166612	0.995781592690447	0.9918533135873432	0.9951658181255659	0.9963753547163594	0.9902722196330392	0.9960095676943763	0.9985801581595974	0.9998643103101054
GCF_001543565.1	0.9924841958853959	0.9923975191394515	0.9932201285479959	0.9909610183112831	0.9908854341788067	0.9904059817020348	0.9923865553488774	0.950074415464878	0.9923738266726654	0.9917987327624351	0.9932082792819615	0.9933347682268311	0.9916761488990982	0.9903177792933474	0.9495260041677233	0.9913042425514227	0.9920981123081803	0.9915025528811087	0.9906423255303689	0.99086717855945	0.992290306926208	0.9923824664248928	0.9493103257552905	0.9898883105617002	0.9910214825067505	0.9923348490411501	0.9509500110439078	0.9912315465573912	0.9472851587371556	0.9923790691459083	0.9933304042059482	0.9916491739866429	0.9908910819639815	0.9914769296266063	0.9455669459526821	0.9903031083769526	0.9829403046129889	0.9930101913694507	0.9928056331773698	0.9926236888064478	0.9994495428110258	0.9904720517711426	0.9922337901492763	0.9914562058023837	0.9923358714887717	0.9907448279529862	0.990337384826743	0.9912280195522827	0.9914193286979709
GCF_001543665.1	0.9924654606363211	0.9924658323321476	0.9934056502662693	0.9910367971768271	0.9909709896388996	0.9901210280029298	0.9924790137168078	0.9503745520032141	0.9925163315676737	0.9919332376192292	0.9933317823370162	0.9933880043750031	0.9917768096329758	0.9909586210042582	0.9497642244798709	0.9914162765907959	0.9922089334884461	0.9916717275643407	0.9906553356268802	0.9908284889378953	0.9924524987718157	0.9924588073519967	0.9495300672088094	0.9897300369887092	0.9908033297000809	0.9925270080162685	0.9512716701739871	0.9913402435928782	0.947463723949618	0.9924936401729403	0.9934049960804476	0.9915427346197703	0.9905517899273167	0.991517090229192	0.94561726107658	0.9909896612036428	0.9832666964790515	0.9930996168945947	0.9927352277665271	0.9924115171202355	0.9994405768067016	0.9909488882899933	0.9922509316676125	0.9913839270942649	0.9924721435197855	0.9905859780105573	0.9909864006176139	0.9915457359150042	0.9915819351906238
GCF_001298485.1	0.9969133371224836	0.9953521590800395	0.993880233835817	0.9949044949214771	0.9947158912559735	0.9916054255969653	0.991608019682208	0.9514408891808419	0.9953619026067605	0.9952230580560879	0.9929580995405217	0.9946844941231082	0.9929370293142817	0.9954638143754184	0.9511075182759641	0.9953806573319123	0.9929929066896579	0.995366760624596	0.9955213301917515	0.9922351991960945	0.9953467215344851	0.9953294197272429	0.9509794954023125	0.9910436572926329	0.9922382814110404	0.9953414790188133	0.9521741277968948	0.9954625985442122	0.9491158494939214	0.9953756364827443	0.9932235336150557	0.9963631492720322	0.992094331215331	0.9957228853143921	0.9470657675138061	0.9954506032696001	0.9824625287735699	0.9968961076724961	0.9953451792280862	0.9972779269616997	0.9928182427418547	0.995070403509674	0.9926555238180814	0.9932825671106228	0.9953706147707786	0.9926306242032824	0.9954684712982067	0.9952369227896111	0.9953517007849777
GCF_000295495.2	0.9950782059934735	0.9960803728210847	0.9942623115498878	0.9948043191934419	0.9955352666437977	0.9910249781032682	0.9912880215138365	0.9510287951625294	0.9961631342167523	0.9957318398547848	0.9921621850016186	0.9967348308720679	0.992302049426603	0.995808078720296	0.9499905108796415	0.9960566373047467	0.9924929579769265	0.9959328878952695	0.9948179219835633	0.991531866266305	0.9958597220835008	0.9961603150155497	0.9497474034253305	0.990853857509129	0.9915594590390553	0.9961172569469507	0.9517518588829761	0.9947525609844504	0.9473813327011945	0.9961468164177889	0.9922733167268418	0.9949769392388046	0.9916730704099309	0.9941966634312642	0.9453614447251745	0.9957772815172942	0.9832190081319829	0.995451287897665	0.9963548010012668	0.9946663467802885	0.9920565738606618	0.9960260331841193	0.9931833206467237	0.9953176685251536	0.9960905665725726	0.990780507101295	0.9958220878091105	0.9962494851256567	0.9962029950332885
GCF_900178715.1	0.9952833746306148	0.9958479641949003	0.9930206708958309	0.9943806013161791	0.9940784419950655	0.9902963087514977	0.9905317638387089	0.9513804569608866	0.995736499637209	0.9958124823993633	0.992541430327444	0.9952164521755297	0.9910278436246029	0.9999272366839779	0.9513407546488958	0.995890273910546	0.9913737578798426	0.9950760558895185	0.9949910346112303	0.9910602339168427	0.9957229000140233	0.9958411842893241	0.950595848192145	0.9890663890318006	0.9910238389645709	0.9958519043297734	0.9525245428568734	0.99548872921608	0.9489176774811271	0.995850946026981	0.9924101944286262	0.9943414921547407	0.9910094171481919	0.9944529229532016	0.9467277081768664	0.999910494952854	0.9821486595270195	0.9955883815841773	0.9945007078083281	0.9943331386540041	0.9906388258322731	0.9978067318984901	0.9921283928549305	0.9937470114535437	0.9958027448610813	0.9904110897175382	0.9999587327256196	0.995811264063147	0.9961546703716339
GCF_002174445.1	0.9530406372698076	0.9525715808325056	0.9518697231028043	0.9526080664332011	0.9517358538500519	0.9533590198297063	0.954974666967755	0.995984675669316	0.9526137863730332	0.9537739961951979	0.9542478010699208	0.9514258910324541	0.9517976211930077	0.9530179567490672	0.9806753131247024	0.9533240047266145	0.9530733877024065	0.9529777438562873	0.953415549414012	0.9527440647290536	0.9526098991227256	0.9525467259747601	0.9945329728026883	0.9506418477653263	0.9528105501387332	0.9526012838275144	0.9948666823278234	0.9543876039509026	0.9864710056896002	0.9526112575431624	0.953983936745774	0.9532546909357331	0.9525972368809068	0.9541191275167785	0.9799484406760569	0.9529734582068558	0.960812558525444	0.9521652693563751	0.9518594720549918	0.9532811904536126	0.9510378250764346	0.9533502771245322	0.95258336775094	0.9521757420084376	0.9525064021896646	0.9532304499603755	0.9530121923777655	0.9527409617345785	0.953358468795143
GCF_000390465.1	0.995038365528883	0.994611887523152	0.9932791401567936	0.9943926233848164	0.993991438713719	0.9900724712960085	0.9906711639557043	0.9531570629462596	0.99463737580867	0.994429349608427	0.9926593967888372	0.9946703045409215	0.9924069772676309	0.9954489307144083	0.9512987055916203	0.9947714077909429	0.9925505057286165	0.9951903217478297	0.996125566516785	0.9910997524879573	0.994577387846974	0.9946473254139434	0.9512991460585967	0.9899402928260965	0.9911131994781126	0.9946110958944049	0.9540293060275931	0.9958522486294592	0.9500551178890901	0.9946429933641161	0.9930895784520253	0.9948661176999855	0.9912623940878525	0.9960892443543425	0.9476759872259942	0.9954725086979419	0.9824994044243137	0.9951480123530023	0.9946890725476423	0.9954243244231102	0.9924991606957353	0.9942801718327364	0.9920091079251163	0.9926588047603517	0.9945904516838995	0.9917177367595195	0.9955028602887214	0.9944924981930934	0.9949146678781672
GCF_900178565.1	0.9942719987118287	0.9962539939981485	0.9929650714972299	0.9955482497507343	0.9946417209006374	0.9894819884676828	0.9903077541540111	0.9519133113189222	0.9961824739911658	0.9997750099231432	0.9917427217163749	0.9956909922449791	0.9908114049491952	0.9959315516613994	0.95189746784901	0.9981105805338149	0.9911235690673371	0.9972588988992971	0.9959023205291735	0.9901236492700617	0.9960051871515756	0.9962812497471927	0.9507186427301008	0.9898951673176505	0.9900423508820358	0.9962662857895529	0.9534457950812836	0.9970980986739645	0.9495850855750018	0.9962769705465685	0.9916091677544839	0.9938356667121441	0.9902597500678624	0.9954343911358409	0.946457697639582	0.9959956018593478	0.9823605072416631	0.9952987261415467	0.9959979944598086	0.9936374494099939	0.9917669246536754	0.9952678738134606	0.9919796873666836	0.9953072061548842	0.9962543972962963	0.9899255178281242	0.9960047597229771	0.9978418789528646	0.9982903894591982
GCF_000391845.1	0.9925907830528689	0.9913059878563694	0.9921298601391595	0.9907591391156544	0.9903787693301063	0.9975291948077213	0.9917104320009911	0.9521321086556211	0.9912306163736669	0.9904149891141016	0.9922420046486544	0.9923213718640839	0.9917235854023289	0.9910344696787591	0.9502034333643365	0.9905745853305579	0.9914596665995122	0.9904879122451048	0.9909180986867797	0.9988518268192387	0.9912694624211265	0.9912986948042206	0.9511981479740441	0.9907154619659295	0.9989742246752569	0.9912893586180329	0.9533722969564875	0.9912307043941778	0.9488454348162727	0.9912301573217056	0.9933777860012929	0.9921163510327131	0.9997788810596114	0.9913781062147008	0.9465660906530708	0.9910428978569578	0.9854218957803846	0.9922132402474125	0.9910124437409454	0.9925605550350479	0.9913684486657861	0.9901373941767266	0.9914246975155959	0.9899201793741421	0.9912998234450209	0.9966090726127609	0.9910629273781701	0.9906065078921823	0.9905482217564812
GCF_003320135.1	0.993878940988434	0.9915109838020256	0.9943893158187445	0.9912914286466423	0.9909469464528413	0.9909694153660662	0.9917396764743457	0.9528142979810946	0.9913904344474218	0.9917526816645539	0.9936542744146746	0.9917121354128182	0.9941716020983393	0.9922296916614894	0.950800996060071	0.9920746296608896	0.9942106687433784	0.9919993994594292	0.9925877552536644	0.9917299946615892	0.991448426706653	0.9915081492937731	0.950803383334484	0.9916182645760958	0.9917429115328649	0.9915023757278146	0.9537057567517445	0.9920732311180901	0.9494019596514437	0.9915044672699941	0.9939707542844224	0.9928636034205444	0.9918344388843633	0.9929588132469575	0.9465778764335923	0.9922427477310825	0.9832370971206262	0.992924845524026	0.9914205959849117	0.9936838085466696	0.9929450610314637	0.9914424507408667	0.9933959096080626	0.9918564425975855	0.9914568901041355	0.991257624242945	0.9922391435926924	0.9918506820111784	0.9920634322136506
GCF_000322045.1	0.9920171867838229	0.9910809696247265	0.9920978098671313	0.9901233257563027	0.9901786214569019	0.9941377435974141	0.993538046579638	0.9535427854724208	0.9909858755666846	0.9903558977577344	0.9911919714090259	0.9913108269946017	0.9911651580377248	0.9908906066855071	0.9510604484396191	0.9904263779286719	0.9916218259811366	0.9907957194799827	0.9905091182580473	0.9932561500465843	0.9909983119954895	0.9910230013833576	0.9521254523121867	0.9892109002417903	0.9932701029408871	0.9910750426996021	0.9538880820170225	0.990074680018511	0.9495422639416338	0.9910003302355322	0.9923185983123881	0.9918565940460876	0.9921621789211023	0.9906782059083522	0.9476647216540401	0.9908365822133016	0.9840462133380088	0.9921710018472528	0.9907392750741592	0.9918196025599536	0.9912832381575306	0.9904284098735099	0.9911578913479249	0.9893083069284968	0.9909818432148696	0.991812107110215	0.9908856380910197	0.9904418390191968	0.990355696677471
GCF_900178665.1	0.9954940836014479	0.9998957577826578	0.9939196210392144	0.9962002513690961	0.9966250968260966	0.9904743290947904	0.9909629219676342	0.9505789506525244	0.9998915983513834	0.9961814807852523	0.9923014284753539	0.9965051985317409	0.991830299796198	0.9957150465407275	0.9505055109251284	0.9962049990316362	0.991925243192062	0.9954425993770148	0.9963263509590271	0.9911581750923929	0.9997358453185659	0.9999187518520957	0.94997764366562	0.9905183002358927	0.9912601758102739	0.9998753971914719	0.9511074306307251	0.9963504655617473	0.9484214371074869	0.9999024020812439	0.9920599314653455	0.9952641143058887	0.9911394775893616	0.9946540778430163	0.9461169924973086	0.9958225263934171	0.982989752315661	0.9962608166465964	0.9972106018098514	0.9945663955634356	0.992452758832674	0.9957455026936484	0.9927438969136462	0.9950470059990657	0.9999120929533523	0.9910446721486746	0.9958858299340957	0.9959336433922001	0.9963576949384928
GCF_001543645.1	0.9925859484330165	0.9924975753039039	0.9933349955606875	0.9910324849175998	0.9909774082507904	0.9905034017665314	0.99253010887759	0.9499110826792626	0.992502918007893	0.9919521212410628	0.9932607727641128	0.9934796015092325	0.9918585405256857	0.9904885480778932	0.9494908080011742	0.9913043408179376	0.99213060904844	0.991227305293553	0.9906703790180814	0.9909921742795877	0.9923959528528216	0.9925007776986142	0.9494863322485692	0.9900856703396411	0.9911149405510102	0.9924773012679504	0.9508995482919717	0.9913382932901179	0.9469644453019145	0.9924813448335232	0.9932859550643602	0.9917569361503793	0.9911052208983925	0.9915187141852543	0.9453040303367254	0.9904471218292588	0.9829410565176754	0.9931825080967914	0.992724537846149	0.9927176576304356	0.9994978897800214	0.9906193264498635	0.9923438049922841	0.9915762138322053	0.9924582893169337	0.9908247183776288	0.9905079124959162	0.9912495983786856	0.9914392169439444
GCF_003320155.1	0.9940425873603849	0.9924240091570555	0.9927631900214166	0.9924643215153894	0.9917231100351169	0.9918306446978103	0.9947187538719618	0.9522976947977199	0.9924399450957208	0.9922525795714079	0.9966568914956012	0.9933581530797003	0.992641492266104	0.9930323195164318	0.9509619199195688	0.9923125970318205	0.9926723844006607	0.992307719505113	0.9924139534096688	0.9928089518948724	0.9923749147452662	0.9924302895681283	0.9507673400221062	0.9913368877824235	0.9928539713172151	0.9924048724772291	0.9526285528946781	0.9927603315473358	0.9491481361211809	0.9924082825383365	0.9973186482141235	0.9934470400039616	0.9927374240804989	0.9932310377678454	0.946385630657423	0.9930301320065843	0.9840475170489412	0.9936942638776233	0.9924469924877736	0.9938884779467418	0.9938791406515366	0.9920902902120465	0.9927189668268631	0.9913016358923089	0.9923724925473882	0.9925736288136636	0.9930307486455106	0.9921213319456992	0.9924101030001186
GCF_900178865.1	0.9955526919439545	0.999894620061413	0.9939160287203164	0.9962399828343798	0.9968564118484423	0.9904673490016478	0.991020976890474	0.9506109010528765	0.9999024210317805	0.9960407632579761	0.9922844016213557	0.9966688079610798	0.9917834999814773	0.9956295577631716	0.9504996756853842	0.9960818890927456	0.9918953203598947	0.9967023494893302	0.9963596566152991	0.991122981604608	0.9996979849752397	0.9999424311800534	0.9500511430482933	0.990663068944799	0.991207702763854	0.9999343629510019	0.951101824829313	0.9963673814664308	0.948389925058056	0.9998988425769317	0.9922253039268129	0.9951795792112389	0.9910552508347084	0.9947667386069903	0.9460497614635475	0.9957329762262558	0.983083838945853	0.9962592807799083	0.9974411452175345	0.9945628254516143	0.9924687437143798	0.9956416210624832	0.9927637028253099	0.994961209744743	0.9999039816686358	0.9910900122978459	0.9957366638909482	0.9958080009655215	0.9962820988543637
GCF_001582105.1	0.9948143234355713	0.9973567171219715	0.994017840991748	0.9948971268803172	0.9954737934087117	0.9905593594739904	0.991294671932989	0.9502997751508818	0.9974110420256199	0.9961553455690743	0.9924004876248501	0.9984774485944697	0.9917538564281146	0.9938433147011759	0.9505690743315889	0.9966041058596121	0.9917609064563253	0.9964866363840544	0.9947860402866142	0.9911359081409685	0.9971327535479986	0.9973271969778349	0.9499124991507615	0.9902815979495391	0.9913093009237021	0.9973282838367841	0.9516806831841939	0.9952261170764737	0.948590478051544	0.9974045234061708	0.9927322907499541	0.994298741474202	0.9913245630417445	0.9949667910804861	0.9462040467818277	0.9940123943894257	0.9830111246018127	0.9957891394176704	0.9974115492089423	0.9943637319686928	0.9928347180060713	0.9944133492733822	0.9929201958888203	0.9949907103435802	0.9974146137222616	0.9912550564944711	0.9940431874632947	0.9965745754816618	0.996638618818923
GCF_000395945.1	0.9956097917045527	0.9976628988464853	0.9945741505604625	0.995744054094502	0.9961813568255886	0.9904693660975992	0.9912929999858697	0.9501227491102158	0.9977596265119449	0.9963281509881483	0.9920582401851207	0.9988563643888717	0.9923450399529605	0.9951224389579162	0.9506955706466653	0.9964097771134999	0.9925117352934169	0.9966381696204438	0.995772354726287	0.9913836929395962	0.9976408028759737	0.9977622655523727	0.9490668526319784	0.9909341647153744	0.9912832248269229	0.9977293679050131	0.9515276290635017	0.9964140505750703	0.948566125532638	0.9977602970830755	0.9923456010006091	0.9950850977590018	0.9912430318388581	0.9954343145430452	0.9464123417910895	0.9950941539641855	0.9830627551504795	0.9965586058632725	0.9983611223418432	0.9949976949834458	0.9933255694709987	0.9949721331993326	0.9932290752325447	0.9960753132598171	0.9977462252858545	0.9915982931396106	0.9951218390303717	0.9960113496007702	0.9964467527104899
GCF_000295435.2	0.9952782884665271	0.9972963888411385	0.9941029320103242	0.9957710153802671	0.9957569496093033	0.99050064656086	0.9909805013572701	0.9499661134195533	0.9972991561638115	0.9963819683897052	0.9920220601286964	0.9981323927684685	0.9916519619277426	0.9938790288862444	0.9497429933007902	0.9963361144786689	0.9920063721921276	0.9967062832525443	0.9947548551386004	0.9911401452092286	0.9970809847168154	0.9972864842343666	0.9494572111394541	0.9905078740915538	0.9912433659211767	0.9972533553137519	0.95083485254892	0.9953203716119146	0.9472363102343645	0.9972429996991179	0.9924380049192572	0.9947090527424167	0.9911955996056981	0.9958551717707929	0.9459896240220943	0.9938754854749119	0.9826487505454962	0.996361046944339	0.9974912032206308	0.9949111368849798	0.9925045004136793	0.9943257217583744	0.993021137018485	0.9952734201828978	0.9972655410590944	0.9911175027115392	0.993890595655874	0.9964179864647457	0.9963529849270832
GCF_900180165.1	0.9941188639279744	0.9954217009276922	0.9927355794820029	0.995864882070066	0.995773113379443	0.9893147411016671	0.9898226804717953	0.9503758611894332	0.995475858745436	0.9956197549420511	0.9910811284858009	0.9957695189409331	0.9915691752679257	0.9944758974280664	0.9517837822428445	0.9954004750784466	0.9918764284664542	0.9944925677210895	0.9942781482378931	0.990213603735452	0.9953477239637046	0.9954437544182883	0.949132769925975	0.9895914643208454	0.9901772101168332	0.995429851965066	0.9513488401222857	0.9950373419372761	0.9495405915222899	0.9954139774254395	0.9912417904562364	0.9934268981588288	0.9902603173878637	0.9939724963175963	0.946967029730052	0.9944797511264235	0.9817433645739265	0.9944501071070139	0.9952222680472514	0.9933567730952882	0.9921602570252338	0.9946195605853991	0.9917013368457062	0.9997954103043004	0.9954674039550567	0.9901554165166193	0.9945037436743132	0.9949716572350338	0.9955751184254145
GCF_002140735.1	0.9936427941958426	0.9932223909182023	0.993206057409275	0.992163107518832	0.9922269278657871	0.9916951237695982	0.9911979191801562	0.9510033867508256	0.993162187944394	0.9923350279918725	0.9923378274922081	0.9931469569303547	0.9938253597821859	0.9922099726844319	0.9502135904344973	0.9921370923737394	0.9938772271308156	0.9920501707254288	0.9920194664557319	0.9919688428767213	0.99317250973749	0.9931593698648259	0.9501236492600418	0.9919747150285234	0.9921554328889814	0.9932072679942145	0.9517722232907502	0.9919587214367085	0.9482971332598689	0.9931640806416424	0.9926865731391	0.9929277927264517	0.991936616983416	0.9928895139539322	0.9464938621123852	0.9922070481364709	0.9839659511995175	0.9931723035992144	0.993000301865718	0.993292059695909	0.9924844522425088	0.9921241016128566	0.9977165505400748	0.9916085443572112	0.9931723163512153	0.9913175985564874	0.9922299324742074	0.9924536431564395	0.9921044039138106
GCF_001696285.1	0.9453381174710638	0.9455079611958842	0.9451260973955756	0.9463973828163095	0.9461489981045854	0.9463212077257627	0.9473215529252135	0.9806256389110808	0.9455581535359758	0.9461385240192434	0.9462915424397347	0.9451540524270782	0.945370861682727	0.9461471863113905	0.980312357816361	0.946224303099639	0.9455255307592246	0.946221206840142	0.9464537209698144	0.9458920480442151	0.9454983274218763	0.9455323626090991	0.9802847596020318	0.9445393583572164	0.9458881211551131	0.9455220455762485	0.9786678689329563	0.9464528629701668	0.9814295110631258	0.9455351437998124	0.9457212076514595	0.9461850650471507	0.9458201158032524	0.9462592826031566	0.9965514871636691	0.9461410859179495	0.9525827851307174	0.9450536656659384	0.9454473897614765	0.9456227783549314	0.94508265646685	0.9463452293556256	0.9453308635813084	0.9465474881778759	0.94551019902926	0.9464760722975756	0.9461546594950639	0.946195896218158	0.9461635721741987
GCF_003319975.1	0.9940100161173381	0.993208924331015	0.9993042398388507	0.9922199480922241	0.9928916617552734	0.9911155548844781	0.9912398039403525	0.9523494650637239	0.9932724629818502	0.9925419693116908	0.9921671736584369	0.9939534261552814	0.9940477611750229	0.9926400010853454	0.9503630534357641	0.9924042535518927	0.9947197845761662	0.9923889777916229	0.9922709934275642	0.9917860472821574	0.9931700634431991	0.9932628462537667	0.9495075531014764	0.9913689822193372	0.9918232141481506	0.9932579900192217	0.9529726177788106	0.9923812734330077	0.9483566839383434	0.9932202481663674	0.9928706227720696	0.9931831784432039	0.9914009602997206	0.9921420979669142	0.9454572661185618	0.9926481296164129	0.9828240566555446	0.9943182719597599	0.9933256090585133	0.9939413412589239	0.9926106079780371	0.9922285995715739	0.9934431755351998	0.9919652919103897	0.9931805385695753	0.9906806016605664	0.992678831005278	0.9924454199696868	0.992470649714466
GCF_002158375.1	0.9951415485911952	0.9978388729830682	0.9942805281020242	0.9960977206839607	0.9959927166838406	0.990443752111668	0.9911653943654569	0.9514251349096992	0.9978900883032907	0.9961928285819925	0.9927335836826615	0.996585021873099	0.9921897346458866	0.994640712763897	0.9502904905015205	0.9967431975334511	0.9921798002726384	0.9966019911554183	0.9966493395748829	0.9911567745919121	0.9976601445120201	0.9978549204774574	0.9500237877264688	0.9895330119564442	0.9911611118443445	0.9978502677972694	0.9520654583804199	0.9968602116614564	0.9485910478641425	0.9978640756844331	0.9926919832842189	0.9950919305307929	0.991403566206159	0.9957336401523258	0.9460095179522139	0.994605527502817	0.9835122788303226	0.9964860023679322	0.9979411541827068	0.9950229430086589	0.9920579225357684	0.9951408880405532	0.9929106966455306	0.9955790809771434	0.9978589994413463	0.99118416035251	0.9946358716931181	0.9958676965390423	0.9970309216992957
GCF_000396845.1	0.9902867867651972	0.9908989404230908	0.9874700187043979	0.9898173924017092	0.9899460075608076	0.9850008697264809	0.9863369100830501	0.95603665483674	0.9910301615929161	0.9908715483722809	0.9871480464094979	0.9919095070790852	0.9853354381491114	0.9908475386047042	0.9554180140792259	0.9913117956757133	0.9854275315251027	0.9912199001763627	0.9912260199693355	0.9858016561568201	0.9909598234022742	0.9909976223418637	0.9543825766565657	0.9843735217130783	0.9859455295405375	0.990860774998393	0.9565481101053879	0.9911786946398733	0.9534179961205723	0.9909032131661442	0.9868730243064527	0.9900598266617852	0.9861474284493176	0.9911600074190494	0.95314411329482	0.990857046286823	0.9759836202142096	0.9909329903215384	0.9907271359157621	0.9899583288507571	0.9862284273496971	0.991510371791345	0.9869253357140103	0.9898196815492123	0.9909946414107039	0.9866952988571959	0.9909011634714499	0.9919133742462211	0.9913760110517006
GCF_003320755.1	0.9939838149295294	0.9933401738687612	0.9955431421207408	0.992164140339012	0.9925179859724256	0.9911735973956523	0.991605402412803	0.9517535850788577	0.9933431003326972	0.9927022372630199	0.9929831711938145	0.9938523446871426	0.9946291928197337	0.9925597347013974	0.9498051782112225	0.992665235270691	0.9947877814724438	0.9925886811284304	0.9924071960613343	0.9917358066767398	0.993324719887187	0.9933362724892894	0.9499500116631785	0.9918939491419777	0.9918004514572963	0.9933347505740668	0.9523170152091255	0.992386847637048	0.9481350624630632	0.9933255007036688	0.9933938313641016	0.9928846710592506	0.9915823943652798	0.9925899163038098	0.9458273991191005	0.99256726337228	0.983289518422995	0.9941871114301896	0.9932409317301404	0.9935471878917344	0.9932847329847712	0.9922410583191276	0.9936838599344341	0.9919104019478421	0.9933292979025891	0.9913402974349087	0.9925735619319549	0.9926688898543309	0.9926401103838506
GCF_001543675.1	0.992895197654634	0.9929582742043631	0.9936067152928565	0.9912731709138894	0.9913312782760584	0.9905316271740424	0.9928661017713518	0.9502960133382353	0.9929745155457487	0.9921129549255749	0.9935291554194517	0.9935584619189612	0.9919797656891438	0.9910304822592849	0.9500604517530131	0.9914510977743286	0.9922933790699889	0.991380342439415	0.9907648802907668	0.9910257664526172	0.9928961504274469	0.992967061935988	0.9496214130830618	0.9898942570250077	0.9912035330050998	0.9929327208671768	0.9514378907819845	0.9916681116261244	0.9475880484453842	0.9929478464722558	0.9935332205301749	0.9922276639403248	0.9911515241792038	0.9916396875803971	0.9456521739130435	0.9910135291344481	0.9834163991337685	0.9931701481273436	0.9930988027307507	0.9929262384963676	0.9996654333948586	0.9910799536055058	0.9925936445674225	0.9917322698251284	0.9929320646872889	0.9910989533170894	0.9910189554333725	0.991534496479752	0.9916710663363857
GCF_000322125.1	0.9520145012907362	0.9514059497324971	0.9510319813711009	0.9518852126266794	0.9504552660362315	0.9522668797631082	0.9532693348413832	0.9942774492505098	0.9514556635936112	0.9527470504795538	0.952545823502275	0.9502534385254486	0.9509269788168125	0.9516059999936458	0.9805905181842537	0.95228658985444	0.9527030726065832	0.9518621041418169	0.9528439099152388	0.9519809579816471	0.9513141211235602	0.9514639999158016	0.9931790082393204	0.9489546879745632	0.9519014680295682	0.9514224005315925	0.9934213490186699	0.9541346238237076	0.9873175241962796	0.9513426056364339	0.9524831630266801	0.9521279351928047	0.9512366227406531	0.9526584985126245	0.9820658514908619	0.9515939861300118	0.9605393334036476	0.9499905243569692	0.9512144922860767	0.9520444497130789	0.9500487081601425	0.9514576091088547	0.9517620484470775	0.9508878169619455	0.9513130925887009	0.9526814025175278	0.9515854889134132	0.951598774740124	0.9522688542398146
GCF_900178735.1	0.9955524685057342	0.9998874804971419	0.9939730800692652	0.9962186015301892	0.9965659766167789	0.9905484234746114	0.991016508458369	0.9506476210433183	0.9998958908339176	0.996196429985762	0.9922849374037378	0.9964464637370639	0.9918579797240672	0.9957220415460021	0.950563576649315	0.9962004526211768	0.9919656788225011	0.9953723847991262	0.9963221798831201	0.9911760632865377	0.9998209588689123	0.9999407457941271	0.9500779907862048	0.9906008643282365	0.9913033454471705	0.9999151152597553	0.9511169157023556	0.996348247032342	0.948397501129582	0.9998981187292156	0.9922194454721629	0.9952025206668705	0.9911430612640593	0.9946241891433635	0.9461113995915118	0.9958355588685868	0.9830466827215125	0.9962723339355323	0.9971945650132569	0.9945637019710957	0.9925974777696432	0.9958167533545884	0.9927693540134831	0.9949871751462219	0.9999418152082465	0.9911435176638379	0.9958758228517691	0.9958899821233022	0.9963366187708966
GCF_001622975.1	0.9938497203501381	0.9924026192075218	0.9932981978111188	0.9917019093293947	0.9919825265101085	0.9912372639208454	0.9913719037342216	0.9524480953967969	0.9924157316604657	0.9912475292852835	0.9929495853871716	0.9929361715276591	0.9926800118226465	0.9912949054384219	0.950823200691639	0.9912820981838059	0.9926390758309955	0.9912903998494362	0.9918438710418165	0.9921976773658961	0.9923753075422529	0.992407140688244	0.950758684718521	0.9903142643879181	0.9919620512824846	0.9924098793623494	0.9535742834461551	0.9918012621875283	0.948882264144541	0.9924122669706842	0.9933330412596266	0.9928380868284765	0.9927489156851154	0.9926527941380154	0.946376994122586	0.991328264216397	0.9841868212551916	0.9937829051593554	0.9921979496556537	0.9929962833140185	0.9915839574045885	0.9913958192852327	0.9923790715313326	0.990835827609773	0.9924073157065972	0.9929093440055681	0.9913461725198253	0.9912747193251783	0.9913438244820112
GCF_000295275.2	0.9894595982818001	0.9891135447275498	0.9892138058010249	0.9880594421542351	0.9882861223008987	0.9923763527754895	0.9924644852113118	0.9544868705308781	0.9891557339095539	0.9885434393854781	0.9906207483149749	0.9893246036525096	0.988984813705721	0.9887434475109963	0.952209241170882	0.9882263241496412	0.9894246327425144	0.98858237676916	0.9881208832135282	0.9917407181372624	0.9891153396489443	0.9891680213253478	0.9525275026528242	0.9877259626315865	0.9917054110802629	0.9891461774201868	0.9559855848846553	0.9882259162049188	0.9501692997926693	0.9891509005493337	0.9911544888242574	0.9892952437960352	0.991405734913052	0.9885931278572482	0.9481528808996164	0.9887821231857657	0.9851260355003962	0.9897313872043176	0.9888101606826875	0.9902315622084129	0.9885525030072775	0.9882895723025725	0.9890376914021429	0.9871921277119959	0.9891419877965288	0.9907558475180992	0.98881409879533	0.988428537610491	0.9883489418829853
GCF_900179545.1	0.9955548683368595	0.9999144352581187	0.9939670365604549	0.9964427589977601	0.9970012472882259	0.9904849231617106	0.99104236387039	0.9506246879816946	0.9999038232991134	0.9961969501971895	0.992318274532785	0.9967025398628241	0.9919975825855124	0.9957722462769012	0.950624585113218	0.9963687422807503	0.9921193534076925	0.9968912975210911	0.9964993920707125	0.9911150280715498	0.999911875319128	0.9999200251516042	0.950071085927032	0.990663535983818	0.9912495042720755	0.9999359629667895	0.9511179942951397	0.9965139684623929	0.9483991934966032	0.999900624383151	0.9921833272691074	0.9952066168526702	0.9910846274459454	0.9949325691345055	0.9461311190659668	0.995876994731589	0.9831360931089105	0.9962624091629483	0.997595835665226	0.9945661984159757	0.992713996093843	0.9957633619180791	0.9928857199816659	0.9950788856492717	0.9999102344734098	0.9911204858744057	0.9958748768435428	0.9959768092642207	0.9965025762034397
GCF_900179945.1	0.9955798370660974	0.999934175242431	0.9939327527637132	0.9963862008224385	0.996753402444894	0.9905052374797094	0.9910290867878806	0.9505704697048871	0.9999331864949798	0.9962999725951107	0.9922922891611053	0.9967891355953135	0.9920457531870304	0.9959472886341991	0.9506121084089356	0.9963540653933376	0.9920925336998432	0.9955295648940127	0.9965474861839605	0.9911539903703309	0.99994733509301	0.9999498308673114	0.9500761153831141	0.9906164683325345	0.9912618073290053	0.9999754318255494	0.9510810608260654	0.9965019035565064	0.9483043468801767	0.9999346962983527	0.9922386973078197	0.9952182800714494	0.9910800884526976	0.9947514273337633	0.9460833118885048	0.9959951071344721	0.9830577309768229	0.9962473747752189	0.9976096625186728	0.9945323018963695	0.9926908563556176	0.995905755892299	0.9927885536979908	0.9951617438716316	0.9999255579385391	0.9911069900557975	0.9960270834784076	0.9959831923000704	0.9965266480431103
GCF_002761255.1	0.9946374148587492	0.9962778160128469	0.9932072777141484	0.995157365557255	0.9951492700182757	0.9897094280109894	0.9903637143452784	0.9512696245925121	0.9962755558424552	0.9981303324928285	0.9917922504531036	0.9960422724734008	0.9912330907030755	0.9958642256261578	0.9515926880288846	0.9997835444610678	0.9913633236159546	0.9996763785454036	0.9964334491881973	0.9903211932738557	0.9961091847891838	0.9962487857258275	0.9507127767983993	0.9888886263682483	0.9904188755496441	0.9963046209545299	0.9527702344452385	0.9966536164847212	0.9493004137811382	0.9963409282778176	0.991681160187461	0.9938557368717686	0.9903962866390937	0.9954931390354343	0.9472305986818318	0.9958443048946225	0.9821008560159004	0.9956225515610848	0.9967013728853825	0.994110914465911	0.9912310003332341	0.9956808842827176	0.9917635597987607	0.9952025892260256	0.9963219922024855	0.9903818332127725	0.995843338552689	0.9984394635912138	0.9998026100772409
GCF_003320315.1	0.9938066307960246	0.9932372837645231	0.9947754927324485	0.9919417837978886	0.9924748849755675	0.991064788435644	0.99098840188483	0.9525609182466799	0.9932595532365727	0.9919617818853852	0.9918461369863014	0.9933606081688161	0.9946725492964191	0.9919875640538296	0.950544961451866	0.9920486775090582	0.9954760399420588	0.9920510117750352	0.9918737346609925	0.9918230128055724	0.993177759872146	0.993260183065695	0.9500778400245452	0.9915719022867161	0.9916337555839905	0.9932701026047882	0.9535143381458798	0.9920420927167165	0.9499380282663505	0.993254620568239	0.9923622609368677	0.992829621107256	0.9912616117169398	0.9923099021593598	0.9459493562918613	0.9919773251549169	0.9832166970735096	0.9937532209302569	0.993018371162892	0.9935926119714537	0.992579223074529	0.9916254167259808	0.9932556614521553	0.9915861180305968	0.993246565570027	0.9910937247054205	0.9920590007197075	0.991933408761126	0.9920293583602926
GCF_002141035.1	0.994596265699179	0.9936398610746972	0.9946156446453188	0.9925362516071115	0.992851913994934	0.9920119737267524	0.9912653125611959	0.9506639192578178	0.9936647146143212	0.9929661170088651	0.9923278761632407	0.9939526442446699	0.994100394218134	0.9929204868324323	0.9493915805083148	0.9931018737884988	0.9940890947099227	0.9930521968341267	0.9928982475174315	0.9926664893029123	0.993616807679995	0.9936483727783215	0.9497827728330375	0.9919361680412144	0.99265731624625	0.9936507566566493	0.9512281165319271	0.9929185591587361	0.947469944996181	0.9936527871286274	0.9927520239847111	0.9935676360322337	0.9924595504206404	0.9930676329837321	0.9456498149392442	0.9929033846957799	0.9834367874052291	0.994214744935569	0.9937772937559017	0.9938841136018615	0.9933275161170212	0.9924310221845245	0.9933497448490984	0.9925825155371825	0.9936557605201904	0.9920567938792734	0.9929283087935039	0.9929822783189476	0.993252521681394
GCF_003320495.1	0.9984454933789686	0.9964960627386341	0.9952097953108531	0.9956678909583524	0.9952942844950177	0.9919696827856281	0.9919350885485273	0.950870020165342	0.9965048085179461	0.9957081433066085	0.9932540263161829	0.9958394153510862	0.9943833244199964	0.9958597712717251	0.9502915707413685	0.9957131909695643	0.9943386589804335	0.9957165090804475	0.9957835493530365	0.9924280793944555	0.9965221759046593	0.9964539706778076	0.9500870501534739	0.9918163463734317	0.9924370455605606	0.9965181542954072	0.9514285094781458	0.9958522056649246	0.9480699982464111	0.9964566913921171	0.9937272724437889	0.9965489692035511	0.9926018426676397	0.995454969263138	0.9462381426617504	0.9957623598206836	0.9835213564451234	0.9984765955744601	0.9964518300917291	0.9967413748964179	0.9939469474616489	0.9949078259328192	0.993988502852164	0.9945789504231243	0.9965022703656049	0.9929201534092676	0.9957774458280271	0.995741771230484	0.9957208393891495
GCF_002140515.1	0.9980269136119848	0.9957817921810267	0.9944208600793208	0.9951444668660364	0.9945749520635121	0.9917481627121151	0.9914220291112957	0.950719865059281	0.9958184138965361	0.9947636252950322	0.992635576233307	0.995639818379104	0.9938246575228057	0.9948805905099901	0.9502938857653574	0.9950238144543384	0.9936969538178742	0.9949996009875454	0.9950403828499653	0.9922994423363389	0.9958055466397889	0.9957648465004114	0.9502425975268689	0.991026767157383	0.9922079037616202	0.9958159259893522	0.9513427124513151	0.9949736066538982	0.9482040792165168	0.9958208877286794	0.9930314844660082	0.996190376107186	0.9921459879276738	0.9947817809633018	0.9465962881411522	0.9948244267247783	0.9824226485286199	0.9990493856725942	0.9959451018887739	0.9965910996261922	0.9931842530108469	0.994208619912593	0.9934981726658536	0.9937813316253176	0.9958181435944838	0.9925210031452942	0.9948611452715352	0.9949277697419432	0.9949433087158842
GCF_900179935.1	0.9935424593874198	0.9950242432928692	0.9926458995025521	0.9955278097219941	0.9955490716772722	0.9889421471970578	0.9897772383682311	0.9502819235612177	0.9951069196968554	0.9954040488533139	0.9908317239805132	0.9956320627142108	0.9910343888361614	0.9939003664580548	0.9516313010471852	0.9952996421197627	0.9915328605351463	0.995335157187425	0.9942605618273975	0.9896502698708336	0.9949638235041675	0.9950768874455836	0.9491169515826108	0.9889161432899415	0.9896874668880975	0.9951157599861318	0.9513386342792854	0.9944154155930748	0.9495173691719284	0.995077610924819	0.9910626957237807	0.9927490093402379	0.9897471324772456	0.9938791396752941	0.9470129685862066	0.9938917099451894	0.9811946540832502	0.994333522954686	0.9952292355135932	0.992761677997431	0.9918745863334604	0.9940870166470176	0.9910912325567999	0.9998461089129789	0.9951256287389735	0.9892351470978862	0.993874858212517	0.9944450535683822	0.9954793568593105
GCF_000411015.1	0.996784287724178	0.995372257412246	0.9946604146001448	0.9945219367272492	0.9947952346147126	0.9914959432221627	0.9912160656315814	0.9508719528814831	0.9954852741254875	0.9944545178538297	0.9924899466764153	0.9955311775910639	0.9933172406083216	0.9946566178628353	0.9501378591836842	0.9945099188687085	0.9934424645062948	0.9949766983046989	0.9945968779656277	0.9924342495669338	0.9953664925532616	0.9954367981204364	0.9496647724291318	0.9906925128349523	0.9924628264230505	0.9954566131123566	0.9518286579705179	0.9945301390246033	0.9478288982993658	0.9953913372264	0.9931420125518513	0.9963233799371929	0.9925216783163171	0.9947394535603248	0.945491379791636	0.9946112624614556	0.9839017439087031	0.9967993362079882	0.9950462725379444	0.9962690714483601	0.9926953842177219	0.9942122238616939	0.9935457771200412	0.9932768530993036	0.9954427606108214	0.9916103992723319	0.9946378185439506	0.9945816400512141	0.9945452774440728
GCF_000407065.1	0.9947653773992707	0.9962356184719792	0.9932421537214733	0.9951287320286692	0.9951978706661322	0.9896291715636701	0.9904005734170747	0.9515269109122483	0.9962238436756412	0.9984221984953382	0.9918246189406971	0.9960733445406624	0.991171786972014	0.9960735369893817	0.9518759866690054	0.9997534114662694	0.9914019618024024	0.9997446498697152	0.9966207716408427	0.9902641327105814	0.9960642805144199	0.9962634083375516	0.9506331343502541	0.9896014457005912	0.9903107362538676	0.9962490319106454	0.9530071589293331	0.9969519057787722	0.9495950256702393	0.996263832976006	0.9916427330602331	0.9937226677921438	0.9903027860667324	0.9954835750068226	0.947020702675014	0.9960651665747401	0.982247551103836	0.9956241792378854	0.9965402251096337	0.9940822186283927	0.9915310287497907	0.9958576189123484	0.9917283225761967	0.9950881998366276	0.996231409144396	0.9903040712139605	0.9961096791603432	0.9984846608035014	0.9997815348112978
GCF_900180135.1	0.9956049902678032	0.9999208579517	0.9939327360691393	0.9963604680535554	0.9970276731355687	0.9904758332991731	0.9910485996524276	0.9506326701854612	0.9999124683629865	0.9961863780571832	0.9923738672170099	0.9967192053308778	0.9918214461353975	0.9957710418283857	0.9504837421857545	0.9963150118844196	0.9919514954580162	0.9964644296880314	0.9965101814863419	0.991129976389334	0.9997681416210435	0.999928980151736	0.9501253589147884	0.9907046321909015	0.9912176185130682	0.9999137183237157	0.9511114129098577	0.9964740633668991	0.9483682873238389	0.9999095973875913	0.9922307850911902	0.9952105652152442	0.9910376172074935	0.9949698250377235	0.9461312624039401	0.9958680763207148	0.983102165461181	0.9962398054700781	0.9976482929734616	0.9945663084796524	0.9924380742919107	0.9958220522214669	0.9929172616876898	0.995069435161207	0.999896209431797	0.991104196901647	0.9958901209853963	0.9959811124604986	0.9964652963651439
GCF_000295315.2	0.9951439963332042	0.995593759748955	0.9942687390580225	0.9942794378683718	0.9947785951692371	0.9911302131901206	0.9914884480882669	0.950554578853546	0.9961240555777863	0.9948099622919723	0.9920687553108952	0.996883230033412	0.9924581297279039	0.9955348930931284	0.949892251637077	0.9955137078089191	0.99241833746099	0.9943655723328798	0.994465452935747	0.9917603545360848	0.9953855019775325	0.9955455547215857	0.9496634528525019	0.99126238014005	0.9917435058202274	0.9955815535906929	0.9516416944704851	0.9940743960648831	0.9470786561094715	0.9955906656385662	0.992668050687668	0.9943184921453101	0.9919812169947192	0.9934387640736541	0.945403954254519	0.9955323742626605	0.9837566654473455	0.9954350896109764	0.995624084233757	0.9943458578251089	0.9924590937155566	0.995359098513266	0.9932790746041704	0.9951205268818846	0.9955932164423873	0.9916682735749025	0.9955643783582588	0.9957112826899128	0.9955634731195775
GCF_000294875.2	0.9943801031879885	0.9957832514156061	0.9939495827861299	0.9941770309063481	0.9932683570999182	0.990014356034928	0.9902693659207932	0.9520331646479678	0.9957953373720722	0.9953124495258086	0.9925384843439987	0.9951740761888886	0.9908799538556138	0.9952000976115278	0.951842702709577	0.9958176393639655	0.9910907418858975	0.9957911273993361	0.9975715486941583	0.9908061569841151	0.9958033612836612	0.9958027376191462	0.9512479837393826	0.9886432511028962	0.9909100272392385	0.9958025661575332	0.9528292097049871	0.9972189593273721	0.9487046736457748	0.9958427188704652	0.9926710320082573	0.994058085704773	0.9910157866028633	0.9952423831878023	0.9467292409387997	0.9951834786941037	0.9820089606065318	0.9952546998967398	0.9957895286686007	0.9943021048649815	0.9919468431745053	0.9945609512191376	0.991793220672795	0.9943094825253325	0.995826328863323	0.9900553700824257	0.9952243188670729	0.9947742056340394	0.995768217954187
GCF_000321565.1	0.9929954255026566	0.9920000543751615	0.9916301177525597	0.9919498208740182	0.9910223397278796	0.9945521520901639	0.9913223373415737	0.9513390908036278	0.9919642043065333	0.9909128624730693	0.993891186704645	0.9917963342276762	0.991780758021677	0.9914224218637804	0.9501280487175905	0.9909946555885403	0.9917168386968294	0.9909931735157885	0.9919053212892075	0.9958560990358233	0.9919143079050422	0.9919396453716273	0.9510265944721432	0.9920955787422172	0.9957281519576038	0.9920499818988247	0.9518908977025843	0.991882666425917	0.9484719052271824	0.9919512491741148	0.993170220993954	0.9924460063613515	0.9956128578107307	0.9921976954291841	0.9464864839198295	0.9914296371987277	0.9862628788350296	0.9924525944178595	0.9920277900265202	0.9931689047590655	0.9916072932553323	0.9906845522780738	0.9919921045007302	0.9904677690735079	0.991932202158195	0.9946952626865961	0.9914755538648262	0.9909466328552516	0.9908925278319642
GCF_000395525.1	0.9935894573081867	0.9928754510809079	0.9939571988051888	0.9918996022482093	0.9920374096243484	0.991537904589151	0.9915361152016361	0.9525141571512044	0.9928378116778235	0.9921330541437916	0.9931072320210594	0.9928873472985467	0.9925226162837243	0.9924624768245138	0.9513350473036524	0.9920853830299576	0.9930414392798567	0.9920001698902084	0.9918092573129855	0.9924649822517737	0.9927516769482446	0.9928227228108695	0.9506480403893005	0.9900525457821661	0.9926239764857678	0.9927640174551989	0.9534726727847078	0.9921123191367612	0.9497000088329633	0.9927873135228037	0.9933330535534427	0.9930602057085485	0.9921928958200956	0.9927220507857168	0.9466271699491954	0.9924698232687639	0.9838374587487021	0.9935056559143721	0.9921727298161132	0.9933827274562802	0.9928688331470746	0.9919601129155158	0.9927550639367174	0.9906498405106694	0.9928931195961169	0.9919150151252638	0.9924803375523125	0.9922666213199537	0.9923247354497354
GCF_000174395.2	0.9957582562147502	0.998321836744453	0.9944312786458976	0.9949893358053162	0.9952652999889213	0.9906017843722607	0.9911306214738447	0.9504269919602937	0.9983276363110017	0.9954087432623675	0.9921149949318698	0.9980238675325225	0.9922770567202279	0.9950313972502007	0.9501668833438917	0.9956846063744529	0.9925305620349367	0.9959214565839344	0.9954042832049619	0.9914401654165494	0.9982236532193938	0.9983409910519411	0.9498772439891089	0.9912391710150316	0.9913851264786763	0.998332674468848	0.9515418339478199	0.9961277370511323	0.9480636136385047	0.9983378011716872	0.9917506439139214	0.9952044455616811	0.9911255980004039	0.9940668994341735	0.9464099005414898	0.9950414502258723	0.9834887814059948	0.9965275750017797	0.9976169167258606	0.9948767516582262	0.9928873583793404	0.9945800057346635	0.9932501355390254	0.9948427036397326	0.9983295093335767	0.9910039581032486	0.995068459878976	0.9954288808913723	0.9957090383769959
GCF_003320585.1	0.9524450992773451	0.9511845571403336	0.951688337646821	0.9508316762090334	0.9504189655017236	0.9539930268199919	0.9540117849076232	0.9953595944209856	0.9511772082814585	0.9522194992867197	0.9528103651219164	0.9511621903376749	0.9517912506755412	0.9520371798689491	0.980829722931152	0.9523348099961142	0.9529008398720311	0.9520871419865935	0.9523054930635778	0.9532117991509823	0.9512358958997122	0.9511638005551177	0.9952224116408042	0.9499346029548907	0.953126167614263	0.951166569335243	0.9982232082420316	0.9526875606248119	0.9872118790674684	0.9512045500434451	0.9526827124229316	0.9529261326554768	0.9522564929871625	0.9526515327812936	0.9798656626464767	0.9520578722405273	0.9613755457933618	0.9504212561041159	0.9513318665110371	0.9525902041062395	0.9505394536188776	0.9520029391190981	0.9524640401547284	0.9504173221177779	0.9511235689537957	0.9529409298238578	0.9520046139342836	0.951922327985071	0.9523078275623699
GCF_002158435.1	0.9952301331155785	0.9977873541226063	0.994222396141607	0.99607643096279	0.9958997708108507	0.9904783555802945	0.9910598007971884	0.9512836871793314	0.9978284428158503	0.9961787593883272	0.9926470455590933	0.9965996438464257	0.992247328751013	0.9946338189463835	0.9502394837660996	0.9966510582169867	0.9923414129924905	0.9965977890364026	0.9966086245542236	0.9911381451209023	0.9976130489183004	0.9978114135163769	0.9500077965023906	0.9896187156077373	0.9911968561068285	0.997809165879985	0.9519738478912111	0.9968478854460215	0.9485069106345398	0.9978185219264863	0.9926775973751687	0.9950602689409133	0.9914368175347138	0.9957856369102681	0.9458968589410821	0.9946045533326002	0.9835521060089202	0.9964275178031926	0.9978550971405428	0.9950304741755891	0.9921603052921502	0.9951754797541407	0.992950980512757	0.9955531336387219	0.9978023759490084	0.9912751419778378	0.9946249215924667	0.9958780707897055	0.996945476721934
GCF_900179725.1	0.995541170432287	0.9998580713240159	0.9938442471089636	0.9962041688231843	0.9965471522868913	0.9905323718474226	0.9909529111388341	0.950628510097528	0.9998736291599093	0.9960600919153466	0.9922029551561176	0.9967309402768234	0.9919547661172139	0.9957443881900612	0.9506149886156051	0.9962054321522248	0.991970380143454	0.9953496360785502	0.9963567934997959	0.9911558384819121	0.9997807306743064	0.9998452509909889	0.950150230464816	0.9905915720283467	0.9912372265359696	0.9998455396379117	0.9510874580139049	0.9963025048922289	0.9484092082263463	0.9998757956643229	0.9920574472049009	0.9952058919662397	0.9911081424564493	0.9946252120261564	0.946145038414448	0.995795754919147	0.9830417726068903	0.9962629154940307	0.9973559542413644	0.9945258137789975	0.9924790374972609	0.9957277557368015	0.9928764065049657	0.9950276997473194	0.9998750830681864	0.9910777935952728	0.9958966071695575	0.9958500166173422	0.9963418524473819
GCF_002831505.1	0.993099701329722	0.9912018485426892	0.9921843630444562	0.9917280208436966	0.9910898854206134	0.9909999233961949	0.9936291366077601	0.9530586939575865	0.991156800852633	0.9913648826692305	0.994582911511481	0.99138757605571	0.9918625603547031	0.9919860568548041	0.9514928334907844	0.9915342054552113	0.9915535174530178	0.9914862033960474	0.9921029915450295	0.9923501952938935	0.9911973951839431	0.9912203660711062	0.9521012883496622	0.9897945135968724	0.9922160217866286	0.9912523380407046	0.9532413250152088	0.991638506685299	0.9498401112601799	0.9912391201277093	0.9948439879258115	0.9935090486594986	0.9920159201965066	0.9927864802374906	0.9475498620538424	0.9919333401855048	0.9830081622315727	0.9922529974763354	0.9915089173815809	0.993522428427759	0.9931362258318499	0.9912851260973043	0.9914552333089397	0.9905346285701288	0.9912638101998423	0.9915711807244257	0.9920095978679275	0.9920380762374665	0.9915001292975404
GCF_900179315.1	0.9955634006393341	0.9999024246991638	0.9939545777068464	0.9964185979954845	0.9967306421048776	0.9905990071455695	0.9910853540043527	0.9506559325893238	0.999959428519868	0.9962961228228243	0.9922948958449613	0.9968134629426906	0.9920671310584017	0.9958982207316044	0.950614022212437	0.9963763812691002	0.9921271656876997	0.9955304679882699	0.9965459680409535	0.9912190122814583	0.9999093432199588	0.999963943423155	0.9500571621151099	0.9906775657103949	0.9913221205799054	0.9999479671599358	0.9510790693538688	0.9965829317747792	0.9483900353876878	0.9999605360280807	0.9921920014351963	0.9952104621389167	0.9911208676422809	0.9947851877203341	0.9460463423331541	0.995965747034077	0.9830754949402966	0.9962528431713767	0.9975844009698551	0.9945764808991081	0.9926623825267719	0.9959203771437379	0.9928408189122268	0.9951268112018367	0.9999659801374402	0.9911820261989956	0.9960201883915273	0.9961115163264838	0.996546812062181
GCF_900148525.1	0.9866426438723684	0.9866429405154666	0.9871420322438685	0.9853683292684913	0.9856069087540447	0.9888485780169101	0.9875969473255759	0.9572661101508285	0.986710329133596	0.9859181542701662	0.9875489320628289	0.987070619496769	0.9866807275619615	0.9859115612315078	0.9552622254499671	0.9856973439295741	0.9868875328469715	0.985511339751135	0.9859179117293492	0.9888183972642407	0.9866300424854711	0.9866343559397566	0.9561167466077702	0.985801539891561	0.988851181432159	0.9866410039659865	0.9594438070864405	0.9857392953216348	0.9540906550257522	0.986646970545036	0.9875988121824735	0.9864722438232983	0.9889155344735494	0.9856983675652949	0.9508937743990138	0.9858918766806891	0.9948491189904746	0.9865361581125824	0.986684366521307	0.9865073999015249	0.9867627211134891	0.9854487132624188	0.9864287828730584	0.9849892635966225	0.9866478279679167	0.9885504118115798	0.9858964719608002	0.9857728202409941	0.9858745485690594
GCF_000392065.1	0.9911942211545807	0.9904925476755958	0.9912095109981014	0.9897959140520697	0.9899994213077926	0.9991859826448185	0.9923606224731237	0.9531671052541173	0.9903382843682523	0.9898450870772656	0.99121273009701	0.991030728186238	0.9903918836895375	0.9903554602878596	0.9509694326056112	0.9899839455383915	0.9907936274178233	0.9899059814024374	0.9900063268613103	0.9979937123334099	0.9903645364380601	0.9904368770706613	0.952172352750806	0.9899885452462772	0.9980780873911157	0.9905346934976613	0.9538766496134754	0.989999033113752	0.9501815157909796	0.9903584328738084	0.9920915082740045	0.9910525155693701	0.9970315653936792	0.9906343780348436	0.9475893905326621	0.9903417781313273	0.9858743873167435	0.9913801297645157	0.990063130640262	0.9916290645019964	0.990489698601062	0.9898462120919993	0.9907182037436236	0.9887069542569635	0.9904313812541784	0.9946582329743229	0.9903930472496709	0.9899328193963568	0.9899372541359056
GCF_000322365.1	0.9956628933024578	0.9965153026926752	0.9943546769634752	0.9949630232840082	0.9950358671280395	0.9905483986363671	0.9912056666542939	0.9514708471972909	0.9965449834767603	0.9952408463131416	0.9926938755472725	0.9976160433378962	0.9921921067841889	0.9958713040051311	0.9506415543110251	0.9961211016177853	0.9922023569811653	0.9964569178850067	0.9958429103226291	0.9913599209698932	0.9963523114725995	0.9965444994266863	0.9503012166864356	0.9906144431307964	0.9914794245229013	0.9964957197309906	0.9525578101927679	0.9962591739170588	0.9482062289737854	0.9965320773204028	0.9926787356434511	0.9949480159960934	0.9919485862387627	0.9956157302147165	0.9461796007593626	0.995869611754403	0.9826264966724386	0.996282948457864	0.9963101182163392	0.9952109035619398	0.9920846227877572	0.9953502286019829	0.9929100623397422	0.9946012752868378	0.9965265406189768	0.9916189733297107	0.9959171349257001	0.996115431016329	0.9962982667824228
GCF_003320455.1	0.9913430787491961	0.9913127867863907	0.992514055670237	0.9901443067961245	0.9908168948849302	0.9897302343443938	0.9894734331109768	0.9515778797189794	0.991287674962468	0.9905370472615773	0.9906894538983064	0.9918802549945828	0.9922496336290169	0.990463543923845	0.9516143294933888	0.9907056509988885	0.9928038235106408	0.9909186837680612	0.9901396863835336	0.9903191655426946	0.9912283624824093	0.9912539342994929	0.9499742906812562	0.9900105526456512	0.9903891048430723	0.9912930784899209	0.9524151414501196	0.989568161705502	0.9492963557898072	0.9913035249626514	0.9909288557838183	0.9905962679143643	0.9898573525366645	0.9902930940500649	0.9468104169420347	0.9904603572987667	0.9820402193477819	0.9913993293650025	0.9912854951607694	0.9915194887216445	0.9910460783622288	0.9901987336233413	0.991654206966381	0.9902060039099833	0.9912486025339293	0.9895953085634616	0.9904975080548801	0.9906358508445502	0.9906577547603929
GCF_003320355.1	0.9937444311726247	0.9921298156351823	0.992983354583208	0.9920000850105201	0.9916059970250428	0.9919784792849006	0.99461886627585	0.9522893224242197	0.9920716956427366	0.9915938316211416	0.9965922875359916	0.9933276970763742	0.9923864904572873	0.9924778348192669	0.9505132396237621	0.9917893971997876	0.9921490742896437	0.9916171033074211	0.9922919098813403	0.9926225303441689	0.9920746273818472	0.9921058064245238	0.9514764886488467	0.9908978101098507	0.9926511101832965	0.9921084311270728	0.9530060817996374	0.9921433129193699	0.9487492307380181	0.9920696727766558	0.9966261832093278	0.9931747655583972	0.9928175014382692	0.9928546051802203	0.9463034176816464	0.992435174910874	0.9836758466580106	0.9934990596670994	0.9920763183016688	0.9940550322363124	0.9933648825573098	0.9915824333056402	0.9920972373626498	0.9908728973348357	0.992138833218931	0.992439677738776	0.9924132810670108	0.9918006621612244	0.9917203127274683
GCF_900066025.1	0.9920595869672002	0.9913914118240295	0.9926773044581622	0.9909073915943396	0.9911522705621517	0.9902421110846087	0.9898959807580902	0.9507637355191497	0.9913822417073545	0.9908571783977516	0.9910682141253234	0.9915740948010521	0.9932454498484096	0.9907528467846599	0.9500491697164339	0.9911408585960682	0.9932181545162331	0.9911589351719395	0.9905338958175769	0.9909982728329431	0.9913626188757199	0.9913717763679345	0.950136264818601	0.9912022849927755	0.9909893142284426	0.9913814956736605	0.9514440149134482	0.9903123313446439	0.9487547526282382	0.991379623511014	0.9914243252767212	0.9910977104789874	0.9907573113440521	0.9909235143432934	0.9469214968530272	0.9907371426270859	0.9822560771499879	0.9917599281742794	0.9916476808849868	0.99192480075808	0.9918972984720376	0.9905141343571069	0.9921298983835107	0.9908504499416622	0.9913538418784161	0.9903822691789129	0.990752854879876	0.9910970315057636	0.9911006839917266
GCF_000396945.1	0.9953106591556824	0.9970910763890911	0.994057450969224	0.9950158028237563	0.9952963964147824	0.9904183512183107	0.9910382068137275	0.9502416074239163	0.9970727665735003	0.9955390528693103	0.9918379305077282	0.9977090928155231	0.9919037989992464	0.9940753742988035	0.9504283262682863	0.9957406497008472	0.9920519650328903	0.9958595321329158	0.9946808451405827	0.9913062115371338	0.9970400030235942	0.9971022255082749	0.9497188253839629	0.9901606821364484	0.9911719671806903	0.9970691795964477	0.9516320772347903	0.994921215844031	0.9482840001735524	0.9971473563699049	0.9920228663932089	0.9948888137124972	0.9912106000215447	0.9951682088226498	0.9463681695974422	0.994103138507828	0.9830003813291497	0.9964800140322614	0.9973402320490464	0.9946743930133032	0.9923656481144422	0.9945515638072631	0.9928537251951056	0.9950679629798451	0.9971619327281851	0.991245781007693	0.9941506925584597	0.9956343170357886	0.9960645313287523
GCF_900180185.1	0.9935104137116482	0.9951551841998967	0.9926617653558599	0.9954555287856023	0.9956549507065874	0.9890280807695987	0.989832547193169	0.9503516626112164	0.9951948374020865	0.9954759794627865	0.990922732725801	0.9956541401394122	0.9911809060178762	0.9939734554116826	0.9516942195656273	0.9953128482966288	0.9915603763645349	0.995332565699315	0.9942835181481849	0.9897164023813738	0.9950876288542211	0.9951560791510491	0.9491531916543607	0.9890031301175348	0.9897407765241456	0.9951566679003372	0.9513840682735247	0.994384595398759	0.9497541630707351	0.9951713078732112	0.9911056967839623	0.9928198134516932	0.9897061883186803	0.9937409692930546	0.9471408001549793	0.9939372073171395	0.9813319235125788	0.9943407152672097	0.9952219388892073	0.9927530315804206	0.9917758633050943	0.9941621424461972	0.9913077590643511	0.9998895102755444	0.9950985204296061	0.989263782226139	0.9939471200087912	0.9944767214033576	0.9955041995302895
GCF_000313195.1	0.9527955062805175	0.951136397129171	0.951709526151554	0.9511245459291825	0.9507159572006753	0.9538162460122591	0.9548239094391401	0.9956138307403753	0.9511444248600422	0.9535850898990575	0.9537619629010011	0.9511038213461659	0.9519945275000058	0.952499814075475	0.9815737649799466	0.9530301063302242	0.953436879425018	0.9526885664227028	0.9531656088443197	0.9529972005955232	0.9511835939364501	0.9511438433304207	0.9951259239203085	0.950188652665438	0.9529526406659916	0.9511434516296039	0.9995359325995252	0.9537207617842546	0.987801089050907	0.9511369683773802	0.9534739956000045	0.9536849650245357	0.9534392187165185	0.9531315031471794	0.9791763774631614	0.952516770233101	0.962088977831119	0.9512462658042995	0.9511066038802317	0.9531227264790618	0.9511397255152636	0.9524798956501476	0.9528213101826577	0.9515238739714413	0.9511441090441145	0.9525973852239289	0.9525208250871526	0.9526654927551678	0.9530277671370114
GCF_900180305.1	0.9938795299868445	0.9960682680984455	0.9927479497920996	0.9939475331058519	0.9945822137207573	0.989667481647623	0.9901176961739628	0.9514584110477193	0.9959925858841722	0.9954344862193885	0.9915663531327569	0.9953293915610864	0.9907980825525368	0.9978806250398952	0.9514236533973779	0.9957830352648425	0.9910679487316308	0.9949839566793222	0.9948289853983138	0.9901751152234151	0.9959161400546785	0.9960718571288987	0.9508927045634928	0.9894383532363412	0.9901272333879809	0.9960859846411037	0.9524181836371541	0.9944350878319114	0.9488994713235857	0.9960722108642168	0.991314498159592	0.9935688081272263	0.9901549660936206	0.9942726136110587	0.9470474984488453	0.9978611833447537	0.9819506861214843	0.9946646703114209	0.9945343194480422	0.9933555916769239	0.9906918311403065	0.9998824180009569	0.9918642820759522	0.9942092586639832	0.9960297565207761	0.9897918532254993	0.9979082641856595	0.9955336570282223	0.9960021400783441
GCF_001990615.1	0.9954647097729206	0.9953581897764073	0.993694679737318	0.9947895011839516	0.9939442506637711	0.9903063852364554	0.9909543107196256	0.9514587368606849	0.9954178040978244	0.994507525964474	0.9928136283727595	0.994766272917486	0.9913946476936711	0.9943809831590696	0.9512229701732577	0.9952808753739314	0.9912596398914065	0.9952882293856379	0.9966368842081031	0.9911481489640445	0.9952777399071429	0.9952982917400996	0.9506463685568163	0.9894088800670835	0.991370265869127	0.9953025766979516	0.9522195793702117	0.9961661475545582	0.9483550724573151	0.9954047334801572	0.9927218373074845	0.995397128673239	0.9915673594919001	0.9947811384958372	0.9462596511802708	0.9943833770382287	0.9826727964558547	0.99638884745345	0.995737332786043	0.9950190533460467	0.9916878945490529	0.9937174303436271	0.9919903876240239	0.9946042667654253	0.9952752979813454	0.990976868986261	0.9943940243911811	0.9942609136964258	0.9954266174110732
GCF_900180035.1	0.9941572514042994	0.9969475227404275	0.9930374037530736	0.9975034305097124	0.9992741947716962	0.9901242079617342	0.9901360542731164	0.9496873564777849	0.9970586276676769	0.9952918348373305	0.9911597809588681	0.9949222214833817	0.9909023000771617	0.9941946885390545	0.9516831559412601	0.9951799945080968	0.9915276099830536	0.9947353939350789	0.9949805049216017	0.9905165138166901	0.9968018056115713	0.9969729106426843	0.949023413408078	0.9899326230355481	0.9905956340627562	0.9969033829846344	0.9510013286376953	0.9949714355454561	0.9493231017721471	0.9969696459772436	0.9913722810470096	0.9946689017276596	0.9904302470483948	0.9946610561401672	0.9470108497513599	0.9941641904319918	0.9823120251421185	0.9950803842956152	0.9954981223188397	0.9940560762334353	0.9909815131127	0.994781624090325	0.9922978869156964	0.9956313819303093	0.9970316151744777	0.9904318816023128	0.9942028556796522	0.9952165724023406	0.9952794505820657
GCF_900178805.1	0.9939669155326241	0.9963394514718955	0.9929581885286716	0.9960042407873817	0.9952567085665606	0.9894365747749082	0.9898793299578436	0.952212910135743	0.9962818957885664	0.9972141847934889	0.9916942698364437	0.9958946591804324	0.9915870560041338	0.9965246011380118	0.9514863354073103	0.9969097871275938	0.9917946438790232	0.9959919749549032	0.9955749511957529	0.9901277263150912	0.9963336261379323	0.9964212069053665	0.9511495669073512	0.9897797106603673	0.990030044980093	0.9963709299843061	0.9533658055692983	0.9967209599186904	0.9493838654716212	0.9963891330674826	0.9916742156636774	0.9936688983591965	0.9900721704528801	0.9963787393826037	0.9472139908373515	0.9965175975591917	0.9819032140224389	0.994942185300645	0.9957720369326527	0.9937639968945338	0.9917723531424202	0.998432239114226	0.9918454694678523	0.9948502236462504	0.9964064115919109	0.9896074918861761	0.9965019088266791	0.9963654159456447	0.9971221486325139
GCF_900179755.1	0.9955693580391453	0.99988909208083	0.9939367003412783	0.9964108296209893	0.9967846309906042	0.9905162298299331	0.9910581175407923	0.9505092383872783	0.9999504248396827	0.9963049172825444	0.9922899550307862	0.9968043634075135	0.9920247098025062	0.9958697195741516	0.9505634023875296	0.9963949401791309	0.9920868007636181	0.9954835308266855	0.9965382892868652	0.991140384350274	0.9999317616390229	0.9999332913455073	0.9500830206501084	0.9905860820952972	0.9912358978179846	0.9999604465835896	0.9511131307354745	0.9965537555973026	0.9483784095547392	0.9999624627584826	0.9922330629874628	0.9952225714249844	0.9911468458018893	0.9948094024030912	0.9460839262297884	0.9959523355149098	0.9830648359350842	0.9962588564990107	0.9975953813426943	0.9945563591360564	0.9926453184669843	0.9959418710397161	0.9928301049571795	0.9951112565344018	0.9999675999964769	0.9910495005794382	0.9959687343304688	0.9960059896305313	0.996497422584818
GCF_900179785.1	0.9952486420588367	0.9960330710437252	0.9930065520928522	0.9943486222791457	0.9939874829100492	0.9902949458185708	0.9905210135550282	0.9513399016692901	0.9959392644613501	0.9957922090481242	0.9925300979641082	0.99528150759934	0.9910410646621051	0.9999407535475496	0.9513339192758434	0.9958830802294362	0.9913960607291842	0.9950237833070718	0.995028600027229	0.9910265051620827	0.9959511976746016	0.9960493250426883	0.9505088805572255	0.9890602994105681	0.9909433807480406	0.9960594171614984	0.9524847580083483	0.9955923627833841	0.9489163693727589	0.9960327151589828	0.9924230129474684	0.9943318795360796	0.991038892662219	0.9945024003444005	0.9466966578923379	0.9999269570052776	0.9820550476225821	0.9955883764567891	0.9946384820065567	0.9944268643627194	0.9906164745270386	0.9978236298316518	0.9921515914365455	0.9938270454174726	0.9960395554473207	0.9904362678252202	0.9999471424608316	0.9958438497581206	0.9961600466688142
GCF_002983785.1	0.9962196409799401	0.9949347321130376	0.9939041079465725	0.9938254706566257	0.9938315528873037	0.9917955719435461	0.9916772652256716	0.9512691646469277	0.9948902263486079	0.9935903234827465	0.9925868687394429	0.9949224903580505	0.9926585792586438	0.993525878532707	0.950605064130867	0.9938161042603675	0.9926889274538092	0.9937720217591298	0.9937052714170675	0.9923700956253839	0.9948279326728852	0.9948371544271537	0.9503686218908648	0.9909477933630992	0.9924879343964212	0.9948856250428707	0.9524179031776638	0.9936679346960811	0.9486221032566958	0.994903543476121	0.9934775844645638	0.9968236366578138	0.9921662864515247	0.9937969959220201	0.946565123628423	0.9935211534171945	0.9830659352760549	0.996624178923987	0.9945229936551523	0.9962502046500534	0.9920527962945186	0.9931957387624905	0.9922259535450311	0.9926125878510733	0.9948941583694472	0.9921499712600419	0.9935273220394009	0.9935794904910605	0.9937886168363993
GCF_900179535.1	0.9955828715534493	0.9999255649458793	0.9939073176348716	0.9963743262740614	0.9970001909566857	0.9904794632100941	0.9910297054530148	0.9506215122534147	0.9998941789010851	0.9961577963399937	0.9922719833533657	0.9968637924486161	0.9919879802851059	0.9957699909348824	0.9505970821369686	0.996325138846174	0.9920989817366275	0.9965460356935167	0.996521833737575	0.9911092373952077	0.999922921295842	0.9999109188253464	0.9501274440326685	0.9907022944793163	0.9911903174226343	0.9998963731595922	0.951104251616903	0.9965171686144201	0.9483603880834873	0.9999050728978588	0.9921958901162286	0.9952594998003672	0.991078141446544	0.994905869240394	0.9460243954086845	0.9958723463524954	0.9830795598083424	0.9962783080307908	0.9974706621290509	0.9945666669552352	0.9926772592546541	0.9957676012908295	0.9928067849365414	0.9950861862142877	0.9998636642874621	0.9911379163964856	0.9959034491295257	0.9960139675977472	0.996462391800856
GCF_000396725.1	0.9923569721629353	0.9911894159016191	0.9920829896081684	0.990742264509607	0.9905167016298209	0.9983283026166161	0.9916375305115612	0.9521669064959474	0.9911237663200593	0.9902516794237597	0.9921210439369413	0.9921937254138408	0.9912602549318796	0.9910304217755868	0.9501136708127497	0.9903689287043133	0.9917038750703198	0.9902950951194929	0.9906445738442234	0.9999552807553762	0.9911600501635844	0.9911657734900697	0.9511336779859763	0.9909988833379771	0.9998385832929471	0.9912831905215276	0.9528899155736246	0.9905888063087105	0.9489539591409341	0.9911336374240498	0.9931289227035464	0.9919885099632321	0.9988005160764662	0.9910932471201596	0.9466507790813666	0.9909974973279791	0.9852863800196281	0.9921072808323549	0.9909568988417522	0.992327449135014	0.9912609424082853	0.9901284252935342	0.9917908612484545	0.9896893298689827	0.9911704232119436	0.9956293008876035	0.9910138166851994	0.9904610179210463	0.9903320187738365
GCF_002850515.1	0.99306552980487	0.9917678745182826	0.9920296880804592	0.9911796003283544	0.9909796011324726	0.9941289949617095	0.9938307436490359	0.9535129802709497	0.9916710761315628	0.9909581692154176	0.9917643438054778	0.9915426427227402	0.9917837236890212	0.9913699522852725	0.9517311586557016	0.9911851347993297	0.9917618463507407	0.9911765775053969	0.9913540173529427	0.993122179212757	0.9916969380170666	0.9917000468809181	0.9527955924981891	0.9902581272845922	0.9931674827956725	0.9917587729404879	0.9541131739049133	0.9912871150482935	0.9502234919635124	0.9916810726427316	0.9927431627897657	0.992832430164038	0.9930038776991199	0.9915681873074382	0.9483607898956908	0.9914053321283326	0.9856902750414621	0.9923441134244209	0.9915109844609851	0.9928076068175608	0.9919940382283327	0.9907113705589697	0.9916767070741843	0.9905392990654414	0.9916655466227138	0.9930499262998629	0.9913715534998012	0.9910097005290159	0.9911526099735323
GCF_900179055.1	0.995246724999479	0.9960505744451621	0.9930030959217748	0.9944079983394137	0.9941448498177327	0.9902532950022308	0.9905338980036175	0.9513311289882738	0.9959146454609723	0.9958744204820539	0.9925335216419126	0.9952480305223126	0.9909847850419383	0.9999306051200012	0.9513384535955791	0.9960090596630039	0.991369869424814	0.9951716714301622	0.9950528860532158	0.9909637839012005	0.9958545036001719	0.9960069979613803	0.9505748070755946	0.9890228719902213	0.9909897276342104	0.9959863482132609	0.9524900122360713	0.9956398665464847	0.9489273372083801	0.996018976164231	0.992364245642933	0.9943331145996332	0.9910161399115633	0.9945915363224125	0.9467614752770663	0.9999299221163118	0.9820242837328825	0.9955821378877677	0.994666990092106	0.9943939734366588	0.9906164493412196	0.9978412449164714	0.9921798802769888	0.9938114937713465	0.9960294541771868	0.990483902192371	0.9999289291534289	0.9958926839033555	0.9962776175851696
GCF_000295335.2	0.9530354770672006	0.9525452081587937	0.9522514762132174	0.9537007488531486	0.953255106064334	0.9533667785650403	0.9545747732104957	0.9789628327842137	0.9524610791989749	0.953298492192273	0.9537627034284788	0.9522222662154514	0.9522233912884788	0.9528131607926188	0.9945397883900576	0.9532185551772883	0.9523110893959558	0.9531894810281852	0.9539746937209034	0.9529343180775163	0.9524688839247635	0.9525457551689255	0.9794101648760479	0.951302604482572	0.9528821259904074	0.9525460925380921	0.9785945343394044	0.9537948622513877	0.9799917276922939	0.9524544350779056	0.9530992361070276	0.9538444543725075	0.9528532061302435	0.9537148063352219	0.9788260510746526	0.9528320085081342	0.9581198592985883	0.9524169633066673	0.9523495115004191	0.9524942914070798	0.9519393133794747	0.9532313126076807	0.952826780741642	0.9529584561326825	0.9524496885868007	0.9529382915353295	0.9528098485087962	0.9528871434504032	0.9532810101817532
GCF_000392145.1	0.992340066337306	0.9912786456270054	0.992075504255547	0.9906686769598768	0.990328023947192	0.9984509242949929	0.9916756436932717	0.9521365269549029	0.9911938464997849	0.9902313400932323	0.9921711397959161	0.9921915960674137	0.9913132015968996	0.9909247706872284	0.9498839999583694	0.9903586788645562	0.9917667609190914	0.9903238497158056	0.9906567787086757	0.9997802327615039	0.9912013082527212	0.9912693911304115	0.9511006002595793	0.9909658083195642	0.9999080751003256	0.9913647478274559	0.9528740190019473	0.9907441420006673	0.9488466580999378	0.9912027437462253	0.9932658069123017	0.9921462387690213	0.9988910762196574	0.991153907098114	0.9466713930244519	0.990940567189733	0.9852159550080568	0.9920918415242067	0.9909466558063926	0.992208501609636	0.9913735229904185	0.9900979549600112	0.9917271417670727	0.989707122660749	0.9912581656876506	0.9959054557577414	0.9909654267511896	0.9905066665256788	0.9903248038154512
GCF_000295075.2	0.9948527393434679	0.9952795852439598	0.993076970395023	0.9943395697280278	0.9929688617777243	0.9898040532761804	0.9903367166972609	0.9521451293955808	0.9952680090537991	0.995296167313629	0.992284522156685	0.995015641623414	0.9908730857133585	0.9944331274890889	0.9518768172712407	0.995839022048581	0.9908577686324999	0.9956942083717367	0.9978028105534432	0.9905410736753749	0.9952244171824617	0.9953065668405593	0.9514767044032026	0.9888026800002062	0.9907084372433846	0.9952894168082325	0.9528932725366818	0.9972521861632371	0.9488583723072405	0.9952400626816894	0.9923107297627286	0.9948363158633392	0.9907933193699476	0.9959382159283595	0.9466109008460349	0.994359198187184	0.9820239587504045	0.9958196896240264	0.9953930463014411	0.9945237181865634	0.9916993708774888	0.9941235326112933	0.9914235627313812	0.9934863090661777	0.9952097108486767	0.9904736707467927	0.994387173858679	0.9945826833455973	0.9958113919377236
GCF_900143385.1	0.9526421498049698	0.9511435148920291	0.9512153792636	0.9502261263168603	0.9498005460306843	0.9524415530522988	0.9542459787876659	0.9963580544428738	0.9510714991069028	0.9515626533535184	0.952523221123643	0.9498672371299757	0.9502619797938466	0.9513783817070032	0.9808685923189459	0.9518383445816951	0.9513842557372617	0.9512403715598442	0.9520986090388742	0.9519197012517875	0.9510969070354937	0.9510667447897198	0.9949434713813359	0.9492283802243294	0.9518412303103467	0.9511115244446724	0.9954846180776861	0.952110574640539	0.9870855204716144	0.9510590274454389	0.9520517515539922	0.9524157743765301	0.9516115086436787	0.9517536005400649	0.9805787707116845	0.9513004300087374	0.9612398242079281	0.9502535764759228	0.9500982942298808	0.9516304489910584	0.9501667740924284	0.9514693311060342	0.9520200024397409	0.9501506776642651	0.9510506094958023	0.9524044490858761	0.9513034630379464	0.9510413965176487	0.9518145660075742
GCF_003320195.1	0.9549837077029394	0.9544724084791129	0.9544018199137189	0.9539048704320671	0.9532740733937825	0.9563140982740325	0.9568653002761329	0.9870539970603035	0.9544306959956992	0.9550617876948605	0.9558363014733906	0.9536415079727996	0.9543854359411935	0.9546155081360436	0.9766795184008144	0.9551287392535518	0.9555738719542329	0.9549436943268096	0.9545996170003781	0.9557164869704734	0.9544029956832109	0.9543988910283839	0.986803847201559	0.9526402784208208	0.9558185903169194	0.9545346754616426	0.987263790161248	0.9555382218657587	0.9812230629893773	0.9544248626536016	0.9554156544661293	0.9558094822252515	0.955608974074462	0.9551752174341304	0.983798578420125	0.9546406087784446	0.9620219244933097	0.9538586747378759	0.9536664150141361	0.9557154895750372	0.953176855509813	0.9541401564490503	0.9556514273777316	0.9529397182531998	0.9543642063947495	0.9553806021918143	0.9546201927932578	0.954745386013797	0.9550909723956202
GCF_000395505.1	0.9934786149385973	0.9927832117100891	0.9938809803247064	0.991879971920355	0.9918975791969626	0.991587840018359	0.9913106108536364	0.9524223622197185	0.9926950758277399	0.9921165404978481	0.9928965436881251	0.9928394939429815	0.9925070287269042	0.992496581559605	0.9514154430883217	0.9920006007859462	0.9930807420956362	0.9920275242106517	0.9919295804595685	0.9924602427530601	0.992649774660651	0.9927661386454504	0.9505403831145114	0.9902120717781403	0.9926223845974331	0.9927272209311923	0.9540676742018344	0.9921039053810049	0.9496621537311074	0.9926997578386361	0.993100075503547	0.9930106787194355	0.99222153106859	0.9925007250110454	0.9464730181500569	0.9925113208363631	0.9837143127500811	0.9935015645180848	0.9920588871831449	0.9934057593651101	0.9927585305628923	0.9918854993189631	0.9925372174648194	0.9908391433687919	0.992786046054802	0.9918095081947614	0.9925393742287725	0.9922044796756415	0.9922775694748058
GCF_000407325.1	0.9947074500372878	0.9962518680538458	0.9932378918390422	0.9950681692827851	0.9952207438960239	0.9895796737605749	0.9903019739345089	0.9514525881960914	0.9963117764015883	0.9982042477131057	0.9917799299343292	0.9959402641719838	0.9910267344451917	0.9958734859515811	0.9518028203865988	0.9998894723545546	0.9913069762819663	0.9997805536129997	0.9967301826387092	0.9902186590349992	0.9960729110020444	0.9962774519784816	0.9506514730861813	0.9897018695964614	0.9902621338903198	0.9963069833010921	0.9529944933339756	0.9970061200451675	0.9491486635134866	0.9962973309895615	0.991621562374998	0.9937391416200724	0.9903504981809698	0.995364238896785	0.9467787257296029	0.9958908272006958	0.9822528341375	0.995617606701937	0.9965250915172407	0.9940368958803677	0.9915023322589295	0.9956993886430814	0.9917750773645817	0.9952060126056136	0.9962748124101963	0.990295691120972	0.9958727665026715	0.998455313985698	0.9998890176471676
GCF_900179665.1	0.9955583002978334	0.9998778542180696	0.9939575049844317	0.9963650074653605	0.9967428372726606	0.9905745656344501	0.9910376514378769	0.9506384523551875	0.999896658071037	0.9962475510886118	0.9922865800453731	0.9968497383532687	0.9919434308329301	0.995876705109867	0.9505981459142802	0.9963432050023979	0.9920268134321126	0.9954750811907783	0.9965146042123241	0.9911678438547493	0.9999248604517703	0.9999179935847196	0.9501077266560475	0.9906863785953015	0.9912715673481224	0.9999254100058971	0.9511053182104305	0.9965470799486285	0.9483358008687797	0.9999240575095779	0.992241210338214	0.9952113016290686	0.9911472221022304	0.9947057725239877	0.9460259280817279	0.9959534997890763	0.9830305086089739	0.9962696714694629	0.9976264244901398	0.9945259100056307	0.9926509802119449	0.9958640184813694	0.9928737723644969	0.9950778909283793	0.9999327195088902	0.991156411469861	0.9959540678741071	0.996023033626466	0.9964795596713496
GCF_002334625.1	0.9962182751345281	0.9973078350238307	0.9944471492406489	0.9966308850646017	0.9956948675407883	0.9909940614687377	0.9912555502768083	0.9512961099512293	0.9970486649406394	0.9959214293204597	0.9928560665306471	0.995879115885982	0.9919505018888023	0.994981835757831	0.9513665205119118	0.9964803500275753	0.9925252577742639	0.9965518062906549	0.9981819670130248	0.9917537154881448	0.9971510269880068	0.9973087287086168	0.9506998280048281	0.9901392998691031	0.9918238628635928	0.9970338062780962	0.9520302219271686	0.9981488953358316	0.9488419238449858	0.9970821776153447	0.9929800756116034	0.9960743540780449	0.9917170867018616	0.9962198387150493	0.9462438959621144	0.9947440053912421	0.9831698004699503	0.9967436590375045	0.996869945566607	0.99575585153359	0.9917499229903526	0.9942307175564797	0.9929838470589519	0.9946421552229228	0.9970455561001191	0.9916563934741476	0.9947446590627652	0.9954072154400057	0.9966537535305705
GCF_001895905.1	0.9949570187742525	0.9960207681970985	0.993324379139875	0.9948667586715048	0.9940229028745978	0.9898378274346583	0.9905256094121475	0.9518045182998786	0.9960719263644794	0.9958742118278224	0.9928856385658945	0.9957236890739497	0.9906641690276765	0.9957926951755035	0.9519078709258728	0.9964118682565922	0.9908760358354426	0.9966285213072059	0.9985333151927901	0.9909638864031434	0.9959281526291298	0.9960459622912645	0.9513319739340179	0.9894037971149848	0.9908849060678039	0.9960549361309047	0.9525433617966793	0.9975782202246305	0.949046966265879	0.9960806421204103	0.992987960159588	0.9942320303546474	0.9907387399195512	0.9964582381271397	0.9467844486452544	0.9958781122562724	0.9821346555439171	0.9953879868599735	0.9963375090395875	0.9944561603304299	0.9925441273771998	0.9949202647484578	0.9918034297449999	0.9939896938233755	0.9960634916370188	0.9906067405627758	0.9959336053515419	0.9956667726122416	0.9964910882598322
GCF_000294345.2	0.9454949507676449	0.9456526442693577	0.9452528080920479	0.9466617920672881	0.9463073319833487	0.9468544788979033	0.9474693361014928	0.9804376654986341	0.9455845817472083	0.9462271971328919	0.9466687893796631	0.945268186642553	0.9453444238287751	0.9462381164446894	0.9804080735877553	0.9463039854452356	0.9455366004990793	0.9462339447610943	0.9466108014621227	0.9462772660652494	0.9455864491930862	0.9455880024956002	0.9801625798964908	0.9444481509589217	0.9463242435562197	0.9455842357446645	0.9786970063193903	0.9468148248426487	0.9819985722498024	0.9455854067711718	0.9458048825746135	0.9462255290490175	0.9462596959390851	0.9462188214250223	0.9962102435546994	0.9462704338784884	0.9526465606808898	0.9458146026657399	0.945375781021993	0.9455483216369325	0.9450589403325269	0.9465817428960626	0.9457673088235361	0.9466701355200885	0.9455908965661048	0.9467876859913573	0.9462327505663148	0.9463254897194984	0.9462562790678091
GCF_003020745.1	0.9951107052756752	0.9962135167829883	0.99358497074326	0.9966680559922588	0.994289338898656	0.9897990956912522	0.9904367883588351	0.952190598384403	0.9962575424799556	0.99729068807243	0.9925297948042484	0.9950851160738999	0.9912528837328527	0.9955696844274252	0.9519651412268461	0.9967097946574596	0.9912361170265046	0.9967597210228765	0.9974614921263231	0.9908294894551353	0.9960124674979562	0.9962285988907948	0.9510867272930661	0.9892385768657276	0.9909331412791519	0.9962560314451874	0.9530853838884045	0.9992615369715753	0.9501500477866064	0.996184273569443	0.9926912866321405	0.9948645469497014	0.9909212825477306	0.9971365615206067	0.9472671950268249	0.9955841842128172	0.9823042777126392	0.9953384429600436	0.9959177785627719	0.9950359775151769	0.9921031345162059	0.9943416799081691	0.991370608890974	0.9937188556562971	0.9961796519420973	0.9908815535188649	0.9955861051241723	0.9959798919156718	0.9968225911053576
GCF_000391925.1	0.9914035362986605	0.9906921865101098	0.9913191352929835	0.9900021869154513	0.9899529525568307	0.9990265544932164	0.99275951370405	0.952953483423181	0.9906763500664322	0.9897169597538307	0.9914159931640487	0.9915557315404522	0.990420678731274	0.9897659700352097	0.9507705783639203	0.9898125346851564	0.9909079896744518	0.9902400837092411	0.9897683801380848	0.9982277111720241	0.9906368608036138	0.9907031954387323	0.9518800171158808	0.9899129916474407	0.9983182671500724	0.9908066548822139	0.953772600311481	0.9898035983837127	0.9496535197509005	0.9906464191959639	0.9923257813117025	0.9914497185532357	0.9973410061723039	0.9903948358206687	0.9473129079471618	0.9897749630953391	0.9863729149314153	0.9913934987739501	0.9905024908512621	0.9917271623012658	0.9904676927523915	0.9896173440080261	0.9911294779221189	0.9891941894669499	0.990690776403389	0.9948491142600171	0.9897457040154115	0.9899789529903268	0.9896907478206124
GCF_900179745.1	0.9956114975175093	0.9999531058146557	0.9939387631559383	0.9963815073400619	0.9966838077426053	0.9905934668833593	0.9910090388401647	0.9507173766851645	0.9999474958665377	0.996268029501883	0.9923506127661887	0.9967389778531244	0.9919379169672167	0.9959572452035175	0.95062114727778	0.9963482313262002	0.9920387798838124	0.9955175925021277	0.9965584346462406	0.9911923554139571	0.999941221982212	0.999982137542834	0.9501739199949433	0.9906148065442935	0.991290364353813	0.9999786206421211	0.9511245790173787	0.9965060979300052	0.9483185052077809	0.9999556880063167	0.9922240242722868	0.9952460697912959	0.9911079278368604	0.9947832106802963	0.9460708590388113	0.996027601559453	0.983029886182518	0.9962312719285231	0.9975470229128737	0.9948421593968699	0.992636403783835	0.9959271615183352	0.9927744279915209	0.9951543579822348	0.999899470961948	0.9911487297322796	0.9960455568808516	0.9960198386722717	0.996504407860164
GCF_003202445.1	0.9946931026543214	0.9960648507810539	0.993621292047176	0.9942026499269594	0.9934437205548303	0.9899069406408624	0.9904252587080487	0.9509201144767431	0.996093890064183	0.9944334715532609	0.9919675008603489	0.9951921291549676	0.9909991980189012	0.9939727474676197	0.9510048624300481	0.9946273385237211	0.991184202183145	0.9947157166003829	0.9955065156089458	0.9907842637629459	0.9960355444765506	0.9960645660514977	0.9501525435611574	0.9893198702526226	0.9907332484721716	0.9960850629750385	0.9523629630173658	0.9953751061203919	0.9485333094190153	0.9960925276312517	0.9916044354855263	0.9942323733472002	0.9907344566471001	0.99436798984235	0.9464967835512694	0.9941043218018253	0.9824903899197044	0.9955113504599449	0.9964128551680842	0.9947299127059895	0.9919401750511818	0.9937088405587262	0.9919585182766113	0.9933409718575243	0.9960534699362326	0.9908092734683452	0.9941274889577053	0.9946952885564182	0.9948494929193522
GCF_900179695.1	0.9955599667008003	0.99993626060743	0.9939494164416111	0.9963701678445644	0.9966698998906978	0.9905792517523726	0.9910801288251689	0.9506734846595161	0.999965650142073	0.9962777284083097	0.9922797149726507	0.9968320757694339	0.9919519263073611	0.9958784228574036	0.9505864627950991	0.9963731001251664	0.9919498131139536	0.9955141344304916	0.9965304819266718	0.991233090271875	0.999945094531575	0.9999544046539138	0.950152312636392	0.9906299229684279	0.991328102114501	0.9999508900853141	0.9510638367565438	0.9965475606062936	0.9483002168858112	0.9999788198619632	0.9922017233573378	0.9952445491531414	0.9911539843077931	0.9947302041242579	0.9460738261239435	0.9959694137513037	0.9830173106339896	0.9962774123585264	0.9974904506783971	0.9947693421388549	0.992665751751369	0.9959267282928715	0.9928337061163535	0.9951758749496454	0.9999530889640671	0.9911893576853844	0.9959829241130614	0.9960249846802878	0.9965103871844759
GCF_900179635.1	0.9955878117813401	0.9998775066180452	0.9939237590498675	0.9963418666224338	0.9970162708649927	0.9905095675762373	0.9910788831515994	0.9506058645265505	0.9999151840053868	0.9962468755686408	0.9922417521957646	0.9968339120763863	0.9919978930734791	0.9957619231922499	0.9505766208980261	0.9963798116367788	0.9920740574119709	0.9965099433688924	0.9965383042043992	0.9911599635374578	0.9998843717580772	0.9999530335774292	0.9500826085238984	0.9907327177151156	0.9912634018682456	0.9999254378628512	0.9511064601698676	0.9965428204450828	0.9483795970065777	0.9999258637920379	0.9921561071518142	0.9952619942176754	0.9910895750930148	0.9948873102179064	0.9460629098921249	0.9958271586567953	0.9831399513722003	0.9962675088256744	0.997533589015455	0.9946427164578902	0.9926952578084967	0.9957582546058544	0.99282195948376	0.9950710322944702	0.9999388222170373	0.9910526688438698	0.9958444781019306	0.9959908091265294	0.9964624739017752
GCF_000295155.2	0.9943534303285195	0.9959114514347407	0.993695960855017	0.994098506468779	0.9950886964992772	0.9901843468144899	0.9910851327863915	0.9506610397974784	0.9958370665525051	0.9956476042576717	0.9918152434814211	0.995958324032668	0.9914664943158471	0.9940885295416251	0.9500113237971862	0.9955667867807041	0.9916568326445261	0.9954629820581563	0.9938611402148448	0.9909063130552512	0.9957681072002573	0.9956786227456457	0.9498932528961949	0.9896372350956407	0.9908900154920093	0.9958121504121568	0.9520546589331215	0.9939115840866614	0.9477872955753252	0.9958177316450462	0.9923322429534787	0.9932755774523901	0.9910119953141308	0.9934953400449276	0.9450869714267265	0.9939711899496286	0.9823899556367409	0.9954626533974053	0.9959282840776347	0.9938334224420379	0.992948327931018	0.9940825772334987	0.9924239372220814	0.994444464035163	0.9958047784634021	0.9905305451148821	0.9939943356857622	0.9961112542634406	0.9955990304957479
GCF_900148685.1	0.9895558627789456	0.9888305804840859	0.9898489288558812	0.9880222514760939	0.9884847701025545	0.9930054442138364	0.9908943902841618	0.9532364709184307	0.9888637552324281	0.9882975995019695	0.989462901102229	0.9892773424814449	0.9895947416448344	0.9886292906168324	0.9522098984568922	0.9881494036102645	0.9898787929565255	0.9879905702178238	0.988324793131665	0.9921589743319027	0.988859374153519	0.9888058437648048	0.9518320636410796	0.9892753402335819	0.9922122065752524	0.9888048335691483	0.9545110402437704	0.988138134748497	0.9501202691371696	0.9888586752095955	0.9904826642173454	0.9896963384970303	0.9923029236959929	0.9889091830187356	0.9473753493362729	0.9886010947714307	0.9894918726297974	0.9893640979444763	0.9885508832848494	0.9898211672740792	0.9891745779610912	0.9882827301692346	0.9892069824663506	0.9873342120888152	0.988834643130546	0.9913615922896946	0.9886655849983385	0.9884106708408195	0.9883376086983131
GCF_000322025.1	0.9863943394448673	0.9862887850262481	0.9873242697550609	0.9853310089537075	0.9855336905608961	0.985426716626975	0.9850823298662973	0.9567589697414578	0.986293290096873	0.9857152683832802	0.9862466737916594	0.9868683803960688	0.9871220713376743	0.9858567896358357	0.953569559828458	0.9858099725438761	0.9874254220175065	0.9858154138464571	0.9855282329031533	0.9864588358949617	0.9862247586431581	0.9862280768197875	0.9553668826414818	0.9855917063826896	0.9863667515808258	0.986290647734622	0.9575757603253443	0.9856244519478743	0.95465824959734	0.9862164558148413	0.9865911695143009	0.986164211455137	0.9859736187387325	0.9855288196704892	0.950902188673561	0.985873746665845	0.9825415199573544	0.9866892170814167	0.9862894926417619	0.986613493439567	0.9864495235391967	0.9853889941398836	0.9866629757392502	0.9848386808059257	0.9862081038626772	0.9858569259937038	0.985892357941862	0.9858440915858063	0.9859239617065109
GCF_001721065.1	0.9946187733414276	0.996000215268112	0.9932261652006875	0.9948745862075539	0.9947142065398116	0.9896246341300557	0.9902920119383805	0.9514300463195491	0.9964948848208314	0.9979333735766747	0.9917272242523163	0.9960924324062632	0.9913596195378467	0.9957263338406028	0.9518851698279974	0.999810604040598	0.9912605768636897	0.998722711432092	0.9965865209008358	0.9902925598219744	0.9958260659530183	0.9959977106639994	0.950674781317627	0.989151004448896	0.9903355628018299	0.9960222773088299	0.9529596830041229	0.9968086830024652	0.9497451288041516	0.99602483149345	0.9917896153184222	0.9938123969227932	0.990358316308149	0.9949491070597475	0.9470763318600648	0.9957232264371212	0.9821837618809706	0.9956057341962031	0.996726641132983	0.994230098867638	0.9913302483480511	0.9955019201164542	0.9917471797826541	0.9951343406832757	0.9960237232470022	0.9903099373947255	0.9957274402011493	0.9984840851515971	0.9997996520000335
GCF_900180155.1	0.9946282365565614	0.9970200624737399	0.9939304390281507	0.9960061630708705	0.9956204064741688	0.9902820067054153	0.991018041161439	0.950896051677788	0.9970497481459488	0.9962333234006792	0.9926864314776921	0.9961156935640464	0.9915289032496386	0.9949739032483895	0.9501149763015344	0.9958127207875328	0.9918240826021213	0.9954120471271992	0.9952327933150972	0.9909472718668237	0.9968084000109152	0.9970645535789198	0.9496015795450797	0.9904025045033766	0.990912984208558	0.9970162036104823	0.9517285951125389	0.9960869432528615	0.9480088495575221	0.9970335081781428	0.9925128225283472	0.9946065419162432	0.9910783930294441	0.9959374353427154	0.9453881274242527	0.994991282641164	0.9828374322345511	0.9957601740477052	0.9961383972179892	0.994600331768797	0.9920073092618524	0.9955187294220985	0.9925631592561722	0.9950198535932335	0.9970646961827362	0.9907362912777897	0.9950116465180149	0.9955362517805739	0.9959858465059955
GCF_000294995.2	0.9949397339762841	0.9954879761494111	0.9939880757755344	0.993827784414219	0.9949186137537165	0.9904573363046842	0.9909071187252992	0.9507871471864909	0.9955531106546494	0.995648722591992	0.9921858884856108	0.9956973879275073	0.9914393932660455	0.9945138126866395	0.9500926340171594	0.9960349935441127	0.9918095649295995	0.9958557036516297	0.9934261284442809	0.9911479859354759	0.9955660068233072	0.9955503457868455	0.9501227279214199	0.9900494302143593	0.9911518634843978	0.9955135886054699	0.952332783198731	0.9933628592570117	0.9478603538230449	0.9955160471898126	0.9925909875459401	0.9944016366072523	0.991269217200217	0.9936053904126196	0.9455010043983211	0.9945087245561101	0.9830618973738727	0.995935284554125	0.9954855298369082	0.994736959329101	0.9920084018971715	0.9949917672098636	0.9931026362034165	0.9943770604307378	0.9955343571304449	0.9906553955508242	0.9945422570192806	0.9963512031015527	0.9960223592716333
GCF_900179435.1	0.9942651214925691	0.9962096420430291	0.9930949556207486	0.9953610121480347	0.994675602565317	0.9895291592815685	0.9903098055794141	0.9519115670338264	0.9961591774334223	0.9997354234552517	0.9917804164487958	0.9957223345633278	0.9908507178305381	0.9959687041521574	0.9517933917074926	0.9983142690783419	0.99120600058222	0.9973219880916289	0.9959675431404241	0.9901622241349454	0.9960278931479684	0.9962216698842764	0.9507783910546361	0.9898753675289993	0.9901148216335488	0.9962287679451168	0.9535672629414141	0.99701541065049	0.9495445464685013	0.996245031034566	0.9916180897723557	0.9938556528243921	0.9903081530230781	0.9954827231284216	0.9464197421552614	0.995989776489609	0.9822678372589518	0.9952664751607478	0.9960350456451147	0.993818525865914	0.9918721560469017	0.9953153974383949	0.9919257742247705	0.995262673692008	0.9962024242200617	0.9899988009296474	0.9959819162302239	0.9979353380599904	0.9984829281476708
GCF_000395545.1	0.9960227349678794	0.9979807537296334	0.9950141594656958	0.99526947178149	0.9957826347583679	0.9908956161953137	0.9916702879572976	0.9505095420049813	0.9980136577107843	0.9960968579472005	0.9922852013059144	0.9985122169951564	0.9927198661357303	0.9954407149303719	0.950555485587478	0.9962057672645085	0.9927433255078706	0.9966075686980914	0.9958155847128526	0.991642805814575	0.9980353855483163	0.998006552610738	0.9498751763308337	0.9911137849963203	0.9915800858438578	0.9979970841325372	0.9517365265586822	0.9965544323010733	0.9480622524107131	0.9980191499182071	0.9924501094702225	0.9956557605343308	0.991643107109325	0.9952720707331657	0.9462670622387409	0.995443741836005	0.9835017909052244	0.9967822301804234	0.9981688156345582	0.9952791396391412	0.9936395019376203	0.9951023326766666	0.9933711539868525	0.9952354087863058	0.9980345404074218	0.9915826156945838	0.9954567267193175	0.9959291227504565	0.9964531078927841
GCF_900179385.1	0.9939933685175916	0.9967401402906548	0.9931094331475262	0.9974446714597679	0.99899371724114	0.9897268684002292	0.9901755285592948	0.9503115492372763	0.9967938503660806	0.9953939020598123	0.9912043836729826	0.9951702284898613	0.9907300360666589	0.9940988716204436	0.951374206261741	0.9957278784437039	0.9911916293986403	0.9956980051418205	0.9948529952728707	0.990136400946769	0.9965594791784913	0.9967940110545483	0.9489490311290129	0.9896594572853473	0.990236913812609	0.9967823854863661	0.9509629366811223	0.9953025403358293	0.9494937384355943	0.9967627027760658	0.9915831000766229	0.9941753948905357	0.9901806838108248	0.9950577236038752	0.9469317235540936	0.9941169850237304	0.9819060783044311	0.9952711956603534	0.9959864859364188	0.9942002275425733	0.9913153669734074	0.9946676746754826	0.9917621673098463	0.9969058677260259	0.9967757540852724	0.9902742731285173	0.9940679778499141	0.9948221187196512	0.9959599512740005
GCF_000391945.1	0.9922301336693492	0.9911867063559003	0.9918733734165223	0.990544911456124	0.9904512958616088	0.9984718898106504	0.9917148902197047	0.952125821580753	0.9911029095631076	0.9901594263540512	0.9920887956003385	0.9920216366693185	0.9911848493061839	0.9908677927435713	0.9498541226435153	0.9902169655641812	0.9916802982528111	0.9901712872067405	0.9906406279591242	0.9998056485048679	0.9911564829143285	0.9911849698479854	0.9510436248438903	0.9908588050289698	0.9999299649591346	0.9911887659253376	0.9529556435209523	0.9904744217356918	0.9483743194192378	0.9911178929107224	0.9930710199907784	0.992062531853786	0.9988692256680164	0.9909064199428752	0.9462631651952659	0.9908590613669408	0.9852352298529449	0.9920714600096069	0.9907895024269193	0.9923641672083284	0.9913707875016433	0.9899889388520305	0.9916084458306582	0.9896288589626006	0.9912188594094452	0.9957579364896011	0.9908859703135724	0.9904517680515269	0.9901868348011765
GCF_900179675.1	0.9955661539971076	0.9999044876221035	0.9939418236703332	0.9963936236065781	0.9966285345108854	0.9905812088596682	0.9910712608808807	0.9506858486081671	0.9999349796187376	0.9963171823075329	0.9923009175109955	0.9968077826291093	0.9920149489486189	0.995852444546273	0.9506108583307369	0.9964044435391007	0.9920615565529532	0.9955077991885878	0.9965395358312136	0.9911813458234349	0.999913674197535	0.9999295363811282	0.9500744161507473	0.9906089982815782	0.9913033684990221	0.9999607958506074	0.9510586387439456	0.9965501520741941	0.948352713049275	0.9999504829825985	0.9921988302594378	0.995296277698742	0.9911500833811105	0.994760094899083	0.9460937095377968	0.9959436497600026	0.9830867394607783	0.9962703908537436	0.9976061785274102	0.9948133783111228	0.9926163426133179	0.9959321731770925	0.9928051796917332	0.9951257823008088	0.9999426470489836	0.9911559848847263	0.9959609214924803	0.9961043378542497	0.9965181143359397
GCF_900179575.1	0.9955796383546726	0.9999043617524818	0.9939764233478302	0.9964048398847704	0.9970825940680389	0.9905050649538686	0.9910512868169838	0.9506380863321475	0.9999737569033924	0.996134467182071	0.9922855167046488	0.9968389260878394	0.9919929890200638	0.9957933733297384	0.9506030952864342	0.9963527057798182	0.9921138093424244	0.9968923848223044	0.9965391198039423	0.9911061208916989	0.9999193341209865	0.9999381514938681	0.9501367936898215	0.9906700203425854	0.9912610692831537	0.9999501768392253	0.9511216786097083	0.9965788625314249	0.9483474036334972	0.9999776544201014	0.9922405609290444	0.9952592349122887	0.9910845745064479	0.9949275030579888	0.9460920429137293	0.9959123783551492	0.9830913145732418	0.9962674737675716	0.997649554480144	0.9945727812094969	0.9926745835796782	0.9957796633532953	0.992872843223428	0.9951233522016137	0.9999302814779938	0.9911352593000905	0.9959368332746247	0.9959928626091985	0.9964973871005137
GCF_900179885.1	0.9939104324503382	0.9960820537781908	0.9927634558420424	0.9940545780739607	0.9946444636953807	0.9896849539887573	0.9901776791025944	0.9515416167933803	0.9959810891922963	0.9954849977803049	0.9914987737726157	0.995498971713017	0.9908363424901494	0.9978629397691059	0.9514621837459964	0.9957245419274221	0.9910452619904886	0.9949227316651833	0.9948191986891542	0.9901867512639894	0.9959627487235161	0.996033202014496	0.9509664134446946	0.9894516901771684	0.990163782870609	0.9960731561247523	0.9525341014626663	0.9945429126043163	0.948907461024753	0.9960903445991804	0.9915099680416726	0.9935639761903051	0.9901398780864976	0.9943824796037043	0.9471286112140148	0.9978351739307255	0.9819981929792639	0.9947104810253705	0.9945806098422918	0.9933690946614658	0.9907515392489227	0.9999077426242255	0.9919436669186635	0.994178862116769	0.9960879571291464	0.9898227029772286	0.9978845193052376	0.9954976261320426	0.9960312995055446
GCF_003320365.1	0.9921550382765214	0.9899657862641493	0.9912634530788298	0.98997460633821	0.9894746812947306	0.9906660131591563	0.9937222704875088	0.9538229154356302	0.9898437074308868	0.9901561569764127	0.9948975964765516	0.9904674403537801	0.9903740867054659	0.9907227722410434	0.9515570542278544	0.9904872467557002	0.9905363181991047	0.9904186238411452	0.990371878417183	0.9913953932779009	0.989950636194431	0.9901054071746179	0.9516052678025275	0.9896489132922565	0.9914464919600682	0.9900204889786425	0.9540065296664125	0.9900761587308284	0.95111375514371	0.9899830968107173	0.99728012022726	0.9916557569869962	0.9913992270231888	0.991171706636459	0.9480588201460918	0.9907422116801516	0.9825542840782097	0.9914794771748997	0.989951431396848	0.9924116845484339	0.9912312698276213	0.9898649394010708	0.9908761396366156	0.990361758627705	0.989999455473341	0.9922215504022107	0.9906926172373132	0.9904326398497887	0.9906536146430747
GCF_001543555.1	0.9928645501023	0.9929371056064205	0.9934801582043039	0.9910282397383332	0.9912145927850355	0.9903263885561455	0.9927752167501739	0.9504312109639621	0.9928705075990089	0.991811192435203	0.9934503301180794	0.9935212771879761	0.9917373751481927	0.9910271135192656	0.9500957882843157	0.9914925245668171	0.9920455792780796	0.9914387624488776	0.9909355100958335	0.990841234721937	0.9929027157010335	0.9929797325493762	0.9494949822458676	0.9895575056522066	0.9910381781647689	0.9928424976411098	0.9514946857274889	0.9916428477435268	0.9478847476257416	0.9928584115474919	0.9934765612642863	0.9919934416150024	0.9911683215799971	0.9915133061113689	0.9457315198569708	0.9909431545783737	0.983644728219131	0.9932720194001451	0.9928872420636327	0.99265331374217	0.9997379395096888	0.9911022572677316	0.9922917634097453	0.991488212826017	0.99283580395133	0.9910500046311912	0.9909637593747546	0.9914771412299079	0.9916960260338259
GCF_000395785.1	0.9967956618190781	0.9950217585415968	0.9947986867743744	0.9944284100586772	0.9943951291798103	0.9921078132229963	0.9912220819391887	0.9503767423562949	0.9950917028233982	0.9940360362821591	0.9923701680670393	0.9951496227791615	0.9942983428812854	0.9939304391567638	0.9496048328991853	0.9944670061842434	0.9941528153790185	0.9943973438533729	0.9941072519641465	0.9925488085517037	0.9949191942287746	0.9949243779604511	0.9498716070244729	0.9917679224526366	0.9926687265155363	0.9950320607314381	0.9511159654156902	0.994276277381019	0.9477990364834203	0.9950590329803813	0.9931327447926718	0.996173551466984	0.9923279771619535	0.9944248318392419	0.9457232287613764	0.9938972876272923	0.9834343896275164	0.9969547949660494	0.9952697447935798	0.996194782594765	0.9927632049100658	0.9936316812956628	0.9940206004857975	0.9933638384037314	0.9950676264110303	0.9919034820018338	0.9939069201661749	0.9940692997449672	0.9946373728876002
GCF_900178965.1	0.9947488186330595	0.997112852368304	0.9938358781725715	0.995430132574981	0.9957251466652323	0.9904255907434089	0.9912948921043121	0.95052767415124	0.9971378232426515	0.9957363476184404	0.9926951217750556	0.9961022048878837	0.9916212274111073	0.9950091784793983	0.9502360193482464	0.9958940743616179	0.9916332985107221	0.9949421025180751	0.9951728015884687	0.9909567325504944	0.9970402327864204	0.9971118277530114	0.9497195828199344	0.9905016613072138	0.990947651739875	0.9971527647835741	0.9513651351159309	0.995260046081623	0.9474987516548227	0.9971661947944398	0.9925130325525803	0.9944519036310387	0.9910786586361852	0.9952387633948203	0.94547261390707	0.9949979683572578	0.9827942552763468	0.9958086918004819	0.9960765109356	0.9944256332714005	0.9919911735680923	0.9955149945159615	0.9925359955188156	0.9942871680025902	0.9971240146241005	0.9904100768572378	0.9950149999269939	0.9956496634787053	0.9959261340368187
GCF_000395605.1	0.9958119373179338	0.9946646096486998	0.994041214930067	0.994538594575793	0.9937424967882746	0.9910733748964555	0.9915036405429014	0.9521770300105971	0.9945958784205731	0.993409092670384	0.9936864327837529	0.9941453818033926	0.992487489832452	0.994477899216399	0.9505763969697585	0.9937744905563614	0.9927499214486065	0.994118740128217	0.9945008033830747	0.9918971592334707	0.9945999903883983	0.9947289835189813	0.9502611276873318	0.9910726890365069	0.9919615070833353	0.9949338331994795	0.9532027309374482	0.994474397124961	0.9491339882719745	0.9947308242716892	0.9938509214601565	0.9959681818828697	0.9920057132321933	0.9945186320851066	0.9467548058879377	0.994504207612959	0.9835045375916808	0.995937602669295	0.9943572827618439	0.9957954458403174	0.9927011468745737	0.9931689678935264	0.9930560539055964	0.9929985588063214	0.9946966849490867	0.9923706359202367	0.9945057240140597	0.9935573960219107	0.9939120863451129
GCF_000322425.1	0.9963241763053204	0.9970752726929514	0.9941950940824598	0.9956785613613222	0.9947301566774396	0.9904786219082783	0.9911690987276913	0.9507901964166938	0.9970472191988344	0.9953875289593784	0.9927947940250901	0.9975559795723665	0.9920364660584862	0.9958906820505906	0.9509274579236517	0.9952569776859916	0.9920097974613802	0.9950733256767286	0.9957557646110011	0.9913913727447161	0.9970275701610007	0.9970753467827852	0.9500650906456891	0.9906769044559641	0.9913905492409528	0.9970556107230137	0.9519668516969324	0.9963900675340246	0.9485741417437679	0.9970614193678825	0.9930649177857189	0.9952526673806205	0.9918715794744125	0.9950850332738898	0.9467657819439738	0.995865210111491	0.9828941509922154	0.9965980565438812	0.9977585826993117	0.9954611991472556	0.9925026686430848	0.9947464621052515	0.992851852174957	0.9943863893240269	0.9970413187487492	0.9916576026373163	0.9959350267301592	0.9951100145705565	0.9953929629019368
GCF_003320635.1	0.9936241508742455	0.9923980770734416	0.9928241567473538	0.9923368201993155	0.9918543703706348	0.9922366275910255	0.9942829240862395	0.9527891245649955	0.9923534554640812	0.9920899625008583	0.9954511771470177	0.9932751868507871	0.9923101256800257	0.9928312634677217	0.9512587996380405	0.9922596145003367	0.9923302256248359	0.9920807031214653	0.9926561700218224	0.993057168541079	0.9922720330632432	0.9923637118112455	0.9517520284624639	0.9909413341159394	0.9930827818482103	0.9923305159932527	0.9535406673139815	0.9925340930973513	0.9492932193007477	0.9923990747012957	0.9959277287281326	0.9932745538302419	0.9928007587852026	0.993007273516847	0.9470768076847662	0.992748204181093	0.9841399034032627	0.9931336294372515	0.9922936756180285	0.99363880090938	0.9934079545762773	0.9919927185221016	0.9923521226953242	0.9908073294557419	0.9924016367784201	0.9930004379250316	0.9927605733313924	0.9922283792591	0.9921074441281257
GCF_002141135.1	0.9980144810354366	0.9957196478216693	0.994443234043531	0.9947643676452618	0.9944685809224425	0.991726139058394	0.9914141311628474	0.9507436957469543	0.9957191891960928	0.9946644247359687	0.9925959115750869	0.9954414907396808	0.9938348066687961	0.9947634049009836	0.9502293446003542	0.9948791506973217	0.9936357890550949	0.9948077553949886	0.9950025795143054	0.9923142057488328	0.9957000917727221	0.9957163562637712	0.950241651416226	0.9909809291402432	0.9923151233643036	0.9957178260401882	0.9513173894103167	0.9948291076688267	0.9482093745870934	0.9957545007785232	0.992926853136899	0.9961470800734968	0.9921134691982876	0.9946084655541995	0.9465671571695518	0.9947289986331133	0.9823460697029089	0.999092278401501	0.995869963912225	0.9965061745924934	0.993185646502862	0.9941428846068021	0.9935276879948539	0.9937569276773803	0.9956842958674041	0.992501521210492	0.994747721750924	0.9948103676792898	0.9948781371306461
GCF_900180285.1	0.9938684932255432	0.9960514917556232	0.9927633594268921	0.9940363340247673	0.9945900519786015	0.9896820158664248	0.9901897574045331	0.9514792182289527	0.9959686276734773	0.9955167815494516	0.9915131979976726	0.9954584125611866	0.9908057004144404	0.9979167420496751	0.9514127866961811	0.9957377096603033	0.9911448725645946	0.9949293962575917	0.9948179406630122	0.990064247175483	0.9959467309937314	0.9960379412891898	0.950908221162151	0.9894847193198985	0.9901565898027047	0.9960489223489561	0.9524730794271297	0.9945222168919691	0.9489675568632971	0.9960847550241619	0.9913859097802057	0.9936081868005187	0.9901601093720933	0.9943924540776977	0.947165137235605	0.99789355518208	0.9819030562840111	0.9947097867408845	0.9944709170235438	0.993436211843844	0.9907314818193983	0.9998894903273621	0.9919430796763303	0.994130273782187	0.9960711164475893	0.9898228604987327	0.997950461235831	0.9955393071461734	0.9960138657506886
GCF_900148595.1	0.9535270183655913	0.9506333422803521	0.9497618549631861	0.951918313461417	0.9516787059819388	0.9506330315640664	0.9521111551935802	0.9810343953779099	0.950594985455911	0.9519508177664897	0.9512698722824695	0.9501615487982729	0.9496406154670904	0.9513528324535813	1.0	0.9519363607417562	0.950509854182828	0.9515242052685791	0.952429706885571	0.9500474459500866	0.950603407977448	0.9505945373753965	0.9817005319524349	0.9485429324347523	0.949817983090042	0.9505842356394854	0.9814934068974985	0.9523563682071333	0.9830705760247015	0.9506007073417811	0.9507060043864518	0.951472708081304	0.9500457290264713	0.9515126355483684	0.9806835461277981	0.9513499619158403	0.9574472732642236	0.9495404287299081	0.9499751937177754	0.9507396671265976	0.9496944607497546	0.9514333968866725	0.9505602040182055	0.9517308731155363	0.9505942456215236	0.9505812753163653	0.9513566317896273	0.9510876934174346	0.9519850777398227
GCF_000322105.1	0.9936414397930534	0.9936462508312061	0.9936022072687644	0.9920600481231141	0.9924048349046403	0.9913995377071514	0.9918645469359297	0.9508507555293955	0.9936733877293883	0.9930024095382158	0.9928879329739653	0.9938646461138382	0.9924723223852944	0.9923115163176707	0.9494943712251632	0.9929850038377006	0.9922557873622395	0.992927026391351	0.9915096030407939	0.9920798139731676	0.9935853411564495	0.9936435520773887	0.9501497425883603	0.9905501188602513	0.9921435573363281	0.9936528570850038	0.9517510238739731	0.9916545362944995	0.9480739563947498	0.9936562316420802	0.9928633203235003	0.9932621464642329	0.9921770289121694	0.9921407345067371	0.9458680403383026	0.9922915030269456	0.9839894686515551	0.9935777548357859	0.9936672092323533	0.9940888717973693	0.994357033871463	0.9923534818684773	0.9923735138020489	0.9928030092072212	0.9936296136265436	0.9919035594943167	0.992317423825511	0.992640377446412	0.9931615574223898
GCF_900143475.1	0.9895740248030858	0.9888305804840859	0.9898489288558812	0.9880222514760939	0.9884847701025545	0.9929559103508133	0.9908972954973095	0.9532364709184307	0.9888637552324281	0.9882975995019695	0.989462901102229	0.9892402459216658	0.989650504693815	0.9886292906168324	0.9522098984568922	0.9881494036102645	0.9898787929565255	0.9879905702178238	0.988290118293703	0.9921589743319027	0.988859374153519	0.9888616111419986	0.9518320636410796	0.9892753402335819	0.9922122065752524	0.9888708562670009	0.9545546660789397	0.988138134748497	0.9501221233741503	0.9888586752095955	0.9904826642173454	0.9896963384970303	0.9923094798207783	0.9889091830187356	0.9473753493362729	0.9886010947714307	0.9894709058814842	0.9893640979444763	0.9885508832848494	0.9898211672740792	0.9891745779610912	0.9882827301692346	0.9890974924447535	0.9873342120888152	0.988834643130546	0.9913615922896946	0.9886655849983385	0.9884106708408195	0.9883376086983131
GCF_001990575.1	0.9948293389245025	0.9968685788385534	0.9942183568861384	0.995462245909836	0.9963002141561565	0.9911546342786471	0.9915633860173496	0.9505738310719416	0.9968988448226757	0.995496004653656	0.9926090407600784	0.9970620812452194	0.9925521493360043	0.9958873047929455	0.9505426502929156	0.9954390352779022	0.9929267435518362	0.9952907927472444	0.9946848412261059	0.9915781766498336	0.9967999089893321	0.9968881979068008	0.9497897499746994	0.9908766070151495	0.9915661323792023	0.9969043633602929	0.9514865776644965	0.9949392240565087	0.9478976579396003	0.9968876286215864	0.9928025564318738	0.995511493608802	0.9916500409608398	0.9958321954923604	0.9459268248029123	0.9958714482959378	0.9840266972775963	0.9957242321195063	0.9962241464063211	0.9946985188356092	0.9928439688365994	0.9965729551854918	0.9933661914426054	0.9940543218056513	0.9968983513272162	0.9915188090368162	0.9958951044949786	0.9956223615542721	0.995616443176715
GCF_000322065.1	0.995594611211588	0.9973310507898208	0.9946296173155568	0.995828271377809	0.9967992277797543	0.9911280507334572	0.9916662090175188	0.9506853466898939	0.9973728860579052	0.99576750434329	0.992277226029632	0.9973062990249285	0.9931860336196799	0.9956654865378494	0.9505765400958819	0.9960220396784151	0.9933787450423548	0.9958341726824764	0.9953364119416899	0.9919476862309418	0.9972521465186438	0.9973420738559711	0.9496791437178295	0.9910492001176399	0.9918192886408455	0.9973320083095413	0.9519668999302442	0.9955123908023962	0.9485755814206197	0.9973644368486559	0.9925149606143069	0.9950435985037985	0.991645068531546	0.9950145216063438	0.9459826409174215	0.9956554535328389	0.9837614944035259	0.9959070634524667	0.9970406875616844	0.9950057938323038	0.9933193161140152	0.9956542879478498	0.99307524777766	0.994837883909313	0.9973582409047095	0.9914951949986245	0.9956929242887063	0.9962892044040262	0.9961127003409225
GCF_900148705.1	0.9494408397580941	0.9492184473652483	0.9489757956174207	0.9483939801567589	0.9481147568317481	0.950245879006389	0.9518587565999744	0.9936788821778895	0.9491370514633961	0.950589014902743	0.9503958776898049	0.9487712501121378	0.9492443935321848	0.9503100035769644	0.9815687194235622	0.9505856055475699	0.9493934146756285	0.9504592623771335	0.9501309073323078	0.9496289377734961	0.949122945392047	0.9491074464545777	0.9943715353577347	0.9475411934383065	0.9495489891425385	0.9492124251620534	0.9933997788702856	0.9505982343409711	0.9884382192270046	0.9491722072883164	0.949831168227841	0.9502410543270068	0.9495324507379662	0.950194967532689	0.9819056389810732	0.9503175706532804	0.957079901432684	0.9491688322233003	0.9493345304766911	0.9494945875244298	0.9484486114647824	0.9503582945932206	0.9492050329655806	0.9483142476008883	0.949112454824102	0.95033470603739	0.9503229806486762	0.9501105017216626	0.9505431942398003
GCF_000322465.1	0.9960154156618093	0.9967015308173105	0.994247181939179	0.9963972461595071	0.995218117037965	0.99127347899768	0.9913483795132844	0.9511163952758459	0.9967418140925768	0.995726444680173	0.9931049866987555	0.9962276221474015	0.99273920371112	0.9956473758744322	0.9514504348803059	0.9962265624911973	0.9929715689680473	0.995255557481274	0.9978847196227473	0.9919727780188926	0.9966737095967677	0.9967234327528084	0.9502735045350701	0.9899152126631477	0.9918968115632028	0.9966784649846824	0.9519853034626983	0.997611589409459	0.948750695646627	0.996709653371387	0.993237807240034	0.9959881409264757	0.9918983583209074	0.9964833584276656	0.9462829432151034	0.9956729251397478	0.9832934038886985	0.9964597259622662	0.996635779001513	0.9957640775357981	0.9923785100034918	0.9956208055964431	0.992802840492416	0.9944577792712784	0.9967009048555562	0.9917822122263974	0.9956856271928665	0.9952744465594161	0.996306562095503
GCF_000321725.1	0.9958963298895945	0.9975914621175876	0.9947014136892107	0.9952809482409675	0.9954646667175231	0.9904353858220974	0.9904995900623825	0.9505557381526625	0.9976690954813056	0.9950289156469003	0.9918147426651401	0.9960124475528465	0.9925667784442296	0.9947681613431534	0.950051093651658	0.9958978384707496	0.9927592605129772	0.9962705121829936	0.9957697505909251	0.9908390620122423	0.9975021861892128	0.9976404660626487	0.9498011179772304	0.9905727309776328	0.9909881294866402	0.9976529727714452	0.9513892921767683	0.9953713003974645	0.9475191341927317	0.9976746395092884	0.9919375882829816	0.9950388521169606	0.9912229818172983	0.9949914788830275	0.945606072282771	0.994801480797362	0.9829476237939007	0.9967413808623639	0.9969228646750263	0.9948258299396051	0.991532484900172	0.9945759149386033	0.9928336763436284	0.9938858950668047	0.9976304717297856	0.9906860819941056	0.9948236534425321	0.9952552110053355	0.9958507400894752
GCF_000336405.1	0.9971379758648654	0.9954153793678243	0.9947236989995119	0.9946205825134813	0.9950654141273565	0.9920855031993806	0.9918383203389658	0.9517469965900459	0.995417232414542	0.9943219977055193	0.9928751405030949	0.9953256946603825	0.9932440466184563	0.9947059807017596	0.9521489260127051	0.9946127497172629	0.993512788278777	0.9945905189779953	0.9945439072468335	0.9925571489020014	0.9953698635997046	0.9953915562743815	0.9501901628447686	0.9906515824384677	0.992587336139853	0.9953887087672347	0.9531949553663922	0.9945280232336814	0.9497707246936264	0.9953903571004407	0.9937694356128106	0.9963540658406737	0.9922944901010806	0.9944648374101878	0.9463542729954779	0.9946983998954074	0.9837486981486303	0.9975442477693205	0.9953133799983909	0.9968031820860341	0.9925668679586389	0.9941847307950149	0.9931335154267613	0.9931790869270143	0.9954361740079324	0.9924729074017412	0.994663526997764	0.994347802980561	0.994613154050948
GCF_900179605.1	0.9956016083482935	0.9998943036474645	0.9940006587545289	0.9963797630092494	0.9970167864200963	0.9905501744170053	0.9910568381950666	0.9506681197722764	0.9998947912269479	0.9961935326087373	0.9923297812807631	0.9966796442610812	0.9920693794424288	0.9958168186122172	0.9505898341602508	0.9963977383268483	0.9921332389561572	0.996534937656433	0.9965163541467694	0.9911901204521008	0.9998434669319842	0.9999015901924267	0.9501489904496401	0.9907557966822496	0.9912898536358289	0.9999287341334466	0.9511859592548412	0.9965385116907863	0.948362135900792	0.9998769436826287	0.9921899849657783	0.9952438788586984	0.9911086806198163	0.9949103396985138	0.9461100702554466	0.995867418840972	0.9830950465990786	0.99626735976681	0.997582421845566	0.9945534285178692	0.9926843234695271	0.995769764804474	0.9928859702834796	0.9950388233971539	0.9999349444132539	0.9911244479663833	0.9958818660415582	0.9960037086854585	0.9964762826124148
GCF_900179845.1	0.9955681296257071	0.9998648248637141	0.9939608896520361	0.996402660195894	0.9967476355477293	0.9905750697685702	0.991058194238577	0.9505472690077942	0.9999015271710505	0.9962995445366508	0.992266101906067	0.9968465922801839	0.9920259513240638	0.9958451512919253	0.9505804210041545	0.9963624824662761	0.99206063380555	0.9955126415467409	0.996544530023181	0.991168393931412	0.9998967076340883	0.9999044843202399	0.9500366399833353	0.9905630335734223	0.9912680648217419	0.9998864401573123	0.9510960535520839	0.9965638395408434	0.9483667841016314	0.9998840046877236	0.9922452596429108	0.995218823686807	0.9911526293683456	0.9947859863882628	0.9461509332890009	0.995936532009151	0.983032588203609	0.9962533362472618	0.9976151289418794	0.9945398034329236	0.9926356614154305	0.9959393694945593	0.99279221146819	0.995118294603027	0.9999480911707801	0.9910717117853757	0.9959595803355195	0.9959936617085295	0.9965053444541783
GCF_900180125.1	0.9955560175680241	0.9999244958137472	0.9939462023341447	0.9962813903161702	0.9967085490435418	0.9905503711797576	0.9910060064359785	0.9506024522595101	0.9999510528658223	0.9962109931142016	0.9922350480746804	0.9965669797762137	0.99182606549938	0.9958306459466859	0.9505007542323035	0.9962628886455828	0.9919412506762477	0.9954175128153201	0.996458530071278	0.9911730598085494	0.9999000518852909	0.9999432879396634	0.9501145372157703	0.9906029339193244	0.991308938814635	0.9999307541321754	0.9510949130584553	0.996367624396783	0.9483791781424702	0.9999571228417972	0.9922143412674165	0.9952113295627223	0.9911398914871361	0.9947193307666714	0.9461175916650895	0.995907701283161	0.9830368055420833	0.9962559981688724	0.9973559936003411	0.9945551520504067	0.9925613941796384	0.9958069231260575	0.9928668608479857	0.9951038017832776	0.9998940536846906	0.991143569213897	0.9959250536996291	0.995896371711953	0.9964269340460123
GCF_001953235.1	0.9947356273476132	0.9963184776325003	0.9932504133762032	0.9952021567447776	0.9952494589170211	0.9897064694752556	0.9903821727807096	0.9514865364843333	0.9963228628887595	0.9982073705398251	0.9917926720126411	0.9959284837616295	0.9912263709700785	0.9959463830442055	0.9519099683299084	0.9999942431814483	0.9913679296949313	0.9996629844107341	0.9967119748807515	0.990377638858057	0.9961419062145984	0.9962942030802626	0.9506270228613067	0.9896151888265206	0.9904390614350922	0.9963246203205949	0.9530088297425224	0.9969829648535224	0.9497329872007566	0.9963946016260661	0.9916429141795187	0.9937759698490789	0.990387596631427	0.995421069718071	0.9472012229348047	0.9959637728386184	0.9822730970205843	0.9956576416852622	0.9965502689048118	0.9940932431898605	0.9914822978088529	0.9956545882064597	0.9918345407786027	0.9951819486089613	0.9963692358990988	0.9904159148325783	0.9959558179474242	0.9984785499502833	0.9999132565653938
GCF_900178845.1	0.9952543625957604	0.9958310425466306	0.9929898252765096	0.9943853565882248	0.9940322424315908	0.9902695087133323	0.9904700831863766	0.95138083944171	0.9957057137484401	0.9957627320171291	0.9924828167765803	0.995171902783592	0.9909833727193375	0.9999171842650103	0.9513692888584283	0.9959470912692917	0.9913478191975864	0.9950872189665521	0.9949804757975734	0.9910202463448232	0.995740186471034	0.9958301731274981	0.9505816547311112	0.9890148873752067	0.9910097505556841	0.9958207887506912	0.9525280152805484	0.9955397818451742	0.9489462948834914	0.995824441588606	0.9923513744595878	0.994295421691832	0.9910332705653445	0.9945615841596179	0.946745139702011	0.9999360298437613	0.9820898701337725	0.9955882249856299	0.9944805629412126	0.9943810470021945	0.9905876739911061	0.99782313930452	0.9922014579214172	0.9937926477231772	0.9958142147458109	0.9904133687082477	0.999953851201452	0.9958907040624548	0.9962136547195057
GCF_000295255.2	0.9950864744055972	0.9963479695506742	0.9933102048552767	0.9949687086686435	0.993796609472342	0.9897701862055994	0.9902912841047327	0.9521674057160275	0.9963372619984758	0.9959332184328267	0.9923565295885746	0.9962248737757491	0.9910610302246863	0.9952827416060016	0.9522225432945689	0.9960854959759886	0.9912658239419472	0.9961176224603874	0.9982889904048615	0.9907713416530757	0.9963304371457533	0.9963689000819183	0.9513092502973717	0.9889670828408946	0.9907533323505577	0.996353915268331	0.952750770030059	0.9983588561068873	0.9489678529644262	0.9963634323926348	0.9924754391864259	0.9948708364912344	0.9908268877282144	0.9961700102475926	0.9466476780851502	0.9952977999630395	0.982284896777037	0.9957792328246613	0.9959834100146552	0.9945385454441236	0.9916622429013671	0.9948873434672355	0.9916364115855585	0.9938570514167644	0.996357502213581	0.9905212584929699	0.9953093297097801	0.9951592692632204	0.9962288499148562
GCF_000322225.1	0.9482861837722609	0.9475240350042594	0.9469265937368295	0.9483385996768705	0.9467834318444249	0.9492815858918586	0.9496331463501867	0.9831858362661254	0.9474212963048461	0.9488744173025191	0.9495205889664836	0.9468691570270388	0.9473863172178484	0.9479951992691369	0.9799544791124447	0.9490590258522503	0.9489308284011755	0.948887144841155	0.9483907059871616	0.9488383479527945	0.9474708673617612	0.9474918971537716	0.9823849685528039	0.9457508733213763	0.9488442161191821	0.9474764118522427	0.9814663429850046	0.9500524449549728	0.9826726781503237	0.9474085485525979	0.9489392669072	0.9494183308539271	0.9484321224580965	0.9492873072820711	0.9930972295005523	0.948082711803016	0.9547778506905115	0.9467100832459678	0.9475907628770989	0.9490031478606272	0.9463067306991625	0.948283130024498	0.9484995364852338	0.9476248841860204	0.9474715888126337	0.949246750527314	0.9479751948452109	0.9479731487647474	0.9489790889678492
GCF_900179075.1	0.9934229839775538	0.9950642202677848	0.9926465378916268	0.9954371268026085	0.9955882217881918	0.9889406328972804	0.9897493797631958	0.9503032788744495	0.995134077426887	0.9954551783343646	0.9908342784029777	0.9956298416802618	0.9910228706571392	0.9938663824784323	0.9516395046049729	0.995214490861471	0.9915479849131134	0.9952731180886097	0.9942443006400075	0.9897154250529695	0.9950174522192291	0.9951432535345331	0.9491617239461372	0.9889874479010614	0.9897328877148364	0.9951118182520801	0.9513364577814439	0.9944529807661263	0.9495951092596371	0.9951277268412441	0.9910865768378119	0.9927644919346211	0.9896806219170678	0.9937452709133441	0.947018505250431	0.9938303844640545	0.981238398129589	0.9943228343344067	0.9952370185426888	0.9927114085181169	0.9917477219036872	0.9940722139521511	0.9911356134276581	0.9998846109968662	0.9950741032213923	0.9891911470430431	0.9938396190734796	0.9944319263129365	0.9954037091289583
GCF_900179465.1	0.9955725540356338	0.9998934357019233	0.9939138835571528	0.9964467335556536	0.996773529696172	0.9905772502013028	0.991066727548185	0.9506896118344187	0.9999345250423886	0.996296707122469	0.9922915260825694	0.9968352012027561	0.9919802479588395	0.9959011709207684	0.9506231532658177	0.996342287316159	0.9920265977701028	0.9958576931521216	0.996517059680855	0.9911747232581697	0.9998933763434502	0.9999479800757423	0.9501144699406451	0.9906233693217639	0.9912457787203819	0.9999460642371744	0.9510955957108593	0.9965196744311339	0.9483584650762479	0.9999258753880108	0.9922156835083336	0.9952221141926747	0.9911409815349116	0.9947619499196132	0.9461646870639171	0.9959475136042223	0.9830032473828774	0.9962552680455562	0.9975836843021854	0.9945559360235794	0.9926508864373909	0.9959182968426523	0.9928607234165973	0.9950999526828517	0.9999826973780865	0.9911317900466597	0.99598082435198	0.9959866339836307	0.9965232345134397
GCF_000321905.1	0.9528992681062014	0.9510926622624425	0.9513007173444763	0.9511189616772905	0.9504639016293794	0.9531625445413833	0.9538182541568144	0.9941825190489433	0.9510545964231324	0.9529998517983631	0.9525981046060829	0.9505429102108426	0.9515553513080955	0.9523182837888159	0.9799305806963611	0.9536746716407655	0.9531499140020478	0.9530652412549031	0.9527759915394304	0.9527622466427708	0.9510532645608114	0.9510620831794229	0.993353243360174	0.9494838955455378	0.9526889942738832	0.9510688291850121	0.9957014257487897	0.9531238040566399	0.9873474563161825	0.9510896242620757	0.9520590010810893	0.9531127416038323	0.9521271761761694	0.9524354106760192	0.9820430589589839	0.9523379539464067	0.9609175046776344	0.9504968889829066	0.9508415086817621	0.9524076343742622	0.9503442089471582	0.9523310266118368	0.9526417022143954	0.950723881073262	0.9511267374792602	0.9532622792738998	0.9523277710890413	0.9521653687713212	0.9536197138323015
GCF_000395625.1	0.9936109971579768	0.9933378217419722	0.9913277596009662	0.9929757583698883	0.9925389822053651	0.9890164149303456	0.9895633772863548	0.9546541358330112	0.9933442428967463	0.9928357793124937	0.9918584540419768	0.9928142161001011	0.9905113247531233	0.9935503379711407	0.9527833737605576	0.9929566149220737	0.990597218613235	0.9930559408487662	0.9944649909402891	0.9900321839158054	0.9933505481565585	0.9933475768305953	0.9524481540282923	0.9877696643013335	0.9900141479598963	0.9932000548369706	0.9556574937314024	0.9943877545120565	0.9511709660371207	0.9933532138393634	0.9917474686210542	0.9936632064191606	0.9901053601460519	0.9942383408352213	0.9496696712482344	0.9936057450628366	0.9814932407335725	0.9933206106870229	0.993153188668812	0.993745805173093	0.9901695416840045	0.9926352117500276	0.9903615704472956	0.9908200729366319	0.9933426852286026	0.9905889188549636	0.9936252612362364	0.9927260567954307	0.9932079192568192
GCF_002442275.1	0.9959178175694157	0.9965391159401921	0.9938301605235491	0.9960743128622128	0.9955995285423852	0.9909356663013815	0.9912632025390218	0.9509022765321122	0.9965947450803806	0.9953882590939472	0.9923988382739685	0.9956200191009703	0.9916903797722711	0.9952349345280554	0.9505069978372082	0.9955811874451198	0.992157500328891	0.9957950373878431	0.9971716734154361	0.9916065254317666	0.9963335241436475	0.9966267308806127	0.9500736871207467	0.9900188183443693	0.9915455216310457	0.9966030880738076	0.9516195029255313	0.9969700102914401	0.9476601456003684	0.9966159247658547	0.9930431677083875	0.9954948852263462	0.9916564241632038	0.9962067488009242	0.9456159853148625	0.9952564935704299	0.9822564271911157	0.9961765061255886	0.9959615817979781	0.9952732842075808	0.9919781810352046	0.9939868116044183	0.9924038960338656	0.9945678727011233	0.9965648963548303	0.9912704987083005	0.9952502753178168	0.9948654647056144	0.9957605062163791
GCF_900179085.1	0.9952398122627879	0.9958946301895227	0.9930025757971648	0.994433834743089	0.9941293416414242	0.9901923578922892	0.9905145901097953	0.9513293356189151	0.9957986281884463	0.9958840628273493	0.9925087973657961	0.9952345557941302	0.9910354149033193	0.9998853520230829	0.951342742006298	0.9959822989779001	0.9913290160699398	0.9951238798593821	0.9950386363366086	0.9910601360180449	0.995738397013412	0.9959032972772147	0.9505736723101423	0.9888464718763632	0.9909885874685208	0.9959014016787847	0.9524635529094073	0.9956387157022665	0.9489767443332997	0.995896559568129	0.9923822756488695	0.9943179804763632	0.9909401532865335	0.9946112538548465	0.9466548321284219	0.9998635539032658	0.981976750901629	0.9955875510316745	0.9945658467188301	0.9943467025186377	0.9907266167595341	0.997848632960839	0.9921446848193683	0.9938598503578299	0.9959032486784465	0.9904038041335076	0.9999158822971266	0.9958683079970381	0.9962587651463395
GCF_000394495.1	0.9934982032362143	0.9927834994774857	0.9938849466845892	0.9917366353468567	0.992001855756712	0.9914235471830571	0.9913210515565175	0.9525227525734443	0.9927973412595854	0.9921800798354498	0.9929137639549735	0.9928932023706443	0.992637893819479	0.9926731140635862	0.9514266986463684	0.9921096951292286	0.9930245819372108	0.9920294657081276	0.9921620594625686	0.9923215778616761	0.9927500094114522	0.992847048868204	0.9503858339338457	0.990737203066555	0.9924390488493552	0.9927917453244011	0.9541363340257597	0.9921366225146664	0.9495899288890246	0.9928250392935658	0.9933075655917994	0.9929746422020906	0.9920464842810208	0.9923337516203445	0.9466310726836543	0.992674129257281	0.9838297627479503	0.9934956062693201	0.9921224205983143	0.993371549032582	0.9933635845349501	0.9919180238710429	0.9925985780810672	0.990953516019886	0.9928341182808486	0.9917481167394366	0.9927215452138041	0.992323802285855	0.9922162025203258
GCF_002442955.1	0.994869671438866	0.9974307449783343	0.9942270224390369	0.9947988068073617	0.9955359536239039	0.9906643913528076	0.9914376305320847	0.9503185655014545	0.9975044038262274	0.9962412460236009	0.9924477061906422	0.9985511980864628	0.9915158844081388	0.994261088530927	0.9506085883612685	0.9965597342659939	0.9918045428633997	0.9968609816509755	0.994968983674021	0.9912517513732817	0.9972344407714719	0.9974506926049113	0.9501045097094564	0.9902440538161437	0.9915118188695957	0.9973379573843663	0.9516446595465674	0.9952572594796589	0.9485235983016344	0.9974808282368105	0.9930670967940819	0.9943523833576794	0.9914788466778917	0.9950022123621882	0.9461489054095401	0.9944099629712468	0.98307527636697	0.9957793630546128	0.9969805248677412	0.9943739143282379	0.9927719967838472	0.9944801345132269	0.9928597237773987	0.9947845800502867	0.9974959737270668	0.9913336332564893	0.9944496433216594	0.9965643157022477	0.9966484402268219
GCF_900092475.1	0.9954952796086567	0.9955169353098674	0.993831837902304	0.9952403960694294	0.9944626671408379	0.9909956955301302	0.9910425703882665	0.9510255556349205	0.9965478510045772	0.9950555949673917	0.9931203024238381	0.9953281833736624	0.9915213220311825	0.9944530495787672	0.9511484845133377	0.996351428931035	0.9919298876019272	0.9961396998736565	0.9972347002221897	0.9918840318040997	0.9954140297822663	0.9955179583255513	0.9504259700258235	0.9901874267797722	0.9920235744974911	0.9953523815600481	0.9520095252429094	0.9972016224782716	0.9489337057533812	0.9954148454151	0.9929803408306515	0.9959849384822096	0.9917225693392051	0.9949607013634264	0.9468496489304454	0.9942287479551681	0.9832425629777716	0.9961931393984929	0.9968543076174982	0.9959223949987052	0.9921873810029621	0.9935014114788095	0.9925358337114147	0.994353429869172	0.9953708631965761	0.9916269593309454	0.9942194139811482	0.9954561449499207	0.996478161664168
GCF_001543635.1	0.9925307919476506	0.9923576377273625	0.993387490631271	0.9910153876573317	0.9907979329427083	0.9905794235798014	0.9925470268021594	0.9500526545555706	0.9923947527749748	0.9919799405661356	0.9932222276141234	0.9934382681129934	0.9917346557214954	0.9904671316246687	0.9496280515181661	0.9912288046637324	0.9920130503300344	0.9912362568849464	0.9905734345061629	0.9910317967137511	0.9923092559967476	0.9923869396804548	0.9493748925632889	0.9898452640334572	0.9911898875382915	0.9923605802877237	0.9509663071068967	0.9913767521496545	0.9471931864589601	0.9923546703780883	0.9933480951032033	0.9916747866630307	0.9910601293991104	0.9914275861929892	0.9455293392283175	0.9904211881939777	0.9830133539344443	0.9931113642662474	0.9927291589009919	0.9926595513868954	0.9995950238177241	0.9905147500992104	0.9922053668895499	0.9914949232518572	0.992323296045602	0.9907643603846114	0.9903975335253988	0.9912696055354275	0.9913746273977074
GCF_900178615.1	0.9955104166797616	0.9999026041337186	0.9938741490106254	0.9961660365059375	0.9966052916053803	0.9905321959806468	0.9910593017373748	0.9506049860495254	0.9999270488571637	0.9960280415115677	0.9922559111536787	0.9964014071024249	0.9917777992627852	0.9957911542604231	0.9505593909915275	0.9961893748319203	0.9918702201969881	0.9953111747194447	0.9963292801300095	0.9911733051853762	0.9996926576475352	0.9998997482741822	0.9500982416898965	0.9906498501667562	0.9912590834683043	0.9998928270688203	0.9511283597234294	0.9962914244737359	0.9483535806974193	0.9999344244516087	0.9921505543419645	0.9951824763151321	0.9911300504224263	0.9945151582076193	0.9460713749668064	0.9958619147580919	0.9830398444082223	0.9962659388137138	0.9971892432543696	0.9945171287777291	0.9924407738515745	0.9956819165054367	0.9928288107316741	0.9948934970760686	0.9999006940417996	0.9911207683403899	0.9958731542591301	0.9957724111061228	0.9963234608559512
GCF_002174435.1	0.9950282720461896	0.996165695679472	0.9940166645142344	0.9948506511463288	0.9955205533935207	0.9906652631471544	0.9917924749885315	0.951751037702067	0.9961689627997652	0.9957765245953868	0.9928718957473593	0.9959394558686433	0.9931531274213655	0.9951590539485189	0.9510013618557005	0.9957988740493475	0.9929387708180777	0.9956967106750103	0.9956599178120407	0.9912260443014242	0.9961652595110695	0.996176054739639	0.950742028774657	0.9908702998540333	0.9913045547610772	0.9961654780551205	0.9526627081193673	0.9959073765872545	0.9489269456078491	0.996167423559144	0.9933039398297692	0.9960043994431854	0.9914821293083477	0.9959169357961468	0.9465857006412376	0.9951774456984421	0.9834632720719079	0.9953664425183055	0.9958795095692585	0.9957194974860639	0.9929338997981841	0.9952310218777658	0.9926829340295863	0.9939299383547079	0.9962268890696206	0.9914998876419461	0.9951960245051148	0.9956115883181765	0.9957697346292427
GCF_000394475.1	0.9940791585124336	0.9923524310778419	0.9931595228758827	0.9924314415778489	0.9916135481550516	0.990686586235399	0.9938490252023011	0.9518822322790852	0.9923239003104156	0.992273530044511	0.9958652438561391	0.9929922952120748	0.9924014899694322	0.9927761126948551	0.9511004715386252	0.9921072329664359	0.9921171559306535	0.9920714047147849	0.9926349530275437	0.9916604224141369	0.9922969434809497	0.9923945217657776	0.9503493948774104	0.9903150450705557	0.9917759418194653	0.9923497093074611	0.9526355081570517	0.9929707446929122	0.9489430173497588	0.9923435095993396	0.9957160978404223	0.9934622207082957	0.9925180448031521	0.9933320865313597	0.9468233289238838	0.9928184636958024	0.9833231496263227	0.9939658028869475	0.992180018411357	0.994277899361809	0.9939149728521293	0.9919181880113944	0.9921456816852479	0.9908607253378008	0.9923858102979023	0.9925335485384638	0.9928081068066664	0.9925027054745771	0.9921913344646158
GCF_900179155.1	0.9955846751450633	0.9999019175279958	0.9939516523279847	0.9963872391480875	0.9967693982211678	0.9905667707761329	0.99097952642962	0.950623527094477	0.9998966011266912	0.9963505130903343	0.9922944186329681	0.9967688853888739	0.9920589570170161	0.9959133679506331	0.9505220079624563	0.9963900127496489	0.992126523689773	0.995527520839171	0.9965354756825524	0.9912230849344834	0.9999116717180385	0.9999432740406026	0.9500038888451621	0.9906676157226949	0.9913146297359047	0.9999496057768366	0.951130293148931	0.9965720925448084	0.9483313843982454	0.9999120254854916	0.9922048538375716	0.9952221731330495	0.9911191232027915	0.9947658070084432	0.9460925679258215	0.9959810119720715	0.982977520857618	0.9962529207517042	0.9976488086746684	0.9945826234391771	0.9926481272198903	0.9959276957929307	0.9928156564796589	0.9950955913618452	0.9999222831022069	0.9911482455014752	0.9960477157061748	0.9960183409622079	0.9965596085055948
GCF_000294915.2	0.9949691145509196	0.994195447296569	0.9930736567373585	0.9935783471159734	0.9922966149761028	0.9896609441683974	0.9903519467973094	0.9520590385351759	0.9954059843709767	0.994189947122575	0.9922017802428132	0.9946986622982195	0.9906545089559915	0.993295846332868	0.9522074122151589	0.9959450483362805	0.9908405758134772	0.9960322873618979	0.9979884839098335	0.9905630415646426	0.9943502074296802	0.9942849728881767	0.9514409376450508	0.9887273994532403	0.9905363703030537	0.9944360995977632	0.9529998762019882	0.9981150590919928	0.9490329063272651	0.9942341012358339	0.99179741919914	0.9948841921537551	0.9907806958013752	0.9941725553333698	0.9466098056506794	0.9933286775472208	0.9819072931017649	0.9958920364796123	0.995386459074213	0.9943428549333163	0.9910492888800873	0.9926033823254551	0.9915169362724235	0.9936512931442765	0.994336720243902	0.990475794432173	0.9933532719741723	0.9946264676251823	0.9960158330172488
GCF_900180115.1	0.9940780072013524	0.9951873873547499	0.992796708441062	0.9958189016597242	0.9960043868344925	0.9893850952845077	0.9899058771749444	0.9503782502410327	0.9954615298790119	0.9954663033113595	0.9909943563558183	0.9958009887728536	0.9916102811584373	0.9942597466550236	0.9518782627498911	0.9953803494357968	0.9918151935534519	0.9945673390214375	0.9943465524008845	0.9902158383453075	0.9951339575988257	0.9952212940343811	0.9492330754361058	0.9895248880200128	0.9901767754104864	0.995188139873005	0.9513507959046409	0.9949625453599026	0.9496735113654525	0.9951967307734606	0.9912012734292651	0.9934243436480139	0.9902157345655592	0.9938384008311596	0.9470703983295407	0.9942759432145981	0.981687606034206	0.994445532361171	0.9952900221591238	0.9933199511045802	0.9921447082187286	0.9944235055938561	0.9916747759728938	0.9998227791828619	0.9951917788906204	0.9900328668968101	0.9942972396155946	0.9950714433134145	0.9955099967093627
GCF_002848645.1	0.994674094020432	0.9963107447489061	0.9932319857589352	0.9951323637813624	0.9952760276655044	0.9897428455775091	0.9904382977481537	0.951270241885118	0.9962948756219675	0.9982527142011556	0.9918693340063475	0.9959361931406154	0.9912634965572797	0.9958079473312955	0.9514973138727144	0.9999237777081994	0.9913672651390134	0.9997296462615398	0.9964008971144775	0.9903638272901353	0.996118910309433	0.9962892327308229	0.9506642322684709	0.9889944199200239	0.9904076910493145	0.9963128813248844	0.9526682452561288	0.996677033202115	0.9492296018706351	0.9963500248088482	0.9916655652357025	0.9939114638437913	0.990396359997179	0.9954930651499773	0.9471861380428773	0.9958486010049327	0.9821289144965475	0.9956078988125968	0.9965344172749437	0.9941997674346339	0.9911168827414066	0.9956740736879346	0.9917488622314748	0.9952179552204148	0.9963491781784325	0.9903825660813769	0.9958366088382319	0.9983840480730568	0.9998540146945389
GCF_000395445.1	0.9934712710686565	0.9928266203953038	0.9938357291238447	0.9917651103452847	0.9920524585344301	0.9914404800011472	0.9913900942275028	0.9524051443050424	0.9928116533028196	0.9922045302275325	0.9928599328245824	0.9929249650426856	0.9927026803680876	0.9926987454663251	0.951405158330147	0.9920797915795462	0.9930729640577618	0.9919897098932252	0.9922121725936116	0.9923297181803087	0.9927386924857691	0.9928784989969924	0.9502797715547144	0.9907648007321849	0.9924577786474038	0.9928337763712103	0.9540574246483381	0.9921481898916104	0.9495359590783012	0.9927737141157422	0.9932578596603595	0.993045057548491	0.9920748619292019	0.992409338703406	0.9465500374110625	0.9927593178989593	0.9838409128517264	0.9934871905274488	0.9920618618879533	0.9935117845608008	0.9933884123337618	0.9919745684027713	0.9926083895985971	0.9910477563971539	0.9928399147302378	0.9917457596662622	0.9928112165561106	0.9923290501488022	0.9921884521005913
GCF_000394555.1	0.9927690288885603	0.991851529430948	0.9914509041915166	0.991451888846911	0.9908880552848567	0.9958192094697464	0.9921890914910024	0.9514946562631322	0.9917245762806697	0.9912021794890986	0.9920962572155213	0.9921544094597254	0.9915048259084447	0.991426386702085	0.9498751948217548	0.9914817251951262	0.9914541726006518	0.991411292438474	0.9913551293619819	0.996817541710094	0.9917486455897314	0.9917671315063111	0.9504155127255174	0.9912029403651864	0.9968600358442625	0.9918603128087293	0.9519302043548489	0.9911593945068259	0.948704698230342	0.9917606902648926	0.99285400856355	0.9922238650916143	0.9968021084548424	0.9914561733497346	0.946784095888995	0.9914842111602813	0.9854041897816401	0.9925587605460524	0.991623038974072	0.9926121073826797	0.9918130692170605	0.9907187372499432	0.9910024872554841	0.9907878525806253	0.9917298467201816	0.9993081985697263	0.9914435370176969	0.9913156314091176	0.9914519566374919
GCF_001635875.1	0.9944498309338825	0.9962081159219969	0.9931772165634403	0.9952085774294697	0.9950306525323478	0.9896713539314971	0.9903092679409228	0.9511712847353923	0.9963149032752646	0.9983088002954035	0.9918576786125289	0.9961154634007933	0.9913309809515294	0.9960910823098836	0.9515010293958025	0.9997754383473051	0.9913178142416457	0.9996983391366331	0.996663937440972	0.9902931565550018	0.9960634706124705	0.9961970146774739	0.9506679310629175	0.9892890579894278	0.990381983300791	0.9962891452718157	0.9525305141669173	0.9968645602183274	0.9490431944583209	0.9963674764997188	0.9917104424133848	0.9936542035890522	0.9904288403288526	0.9954818738310501	0.9470689817663723	0.996065058109774	0.9818776224004385	0.9955031944484781	0.9966600087504043	0.9940005814523296	0.9916643228316013	0.9957552289696395	0.9917956704589388	0.9950343098899203	0.996347268527031	0.9901969660519615	0.996062851997616	0.9984783464396062	0.9998405956190802
GCF_000396685.1	0.9908472272186837	0.9900134835258972	0.9905206919800975	0.9895251773294282	0.9892002477380759	0.9990394503574065	0.9921014501132748	0.9534053264530072	0.989907077615546	0.9897854306248518	0.9911336451350555	0.9906323216294124	0.9900728192043347	0.990418666124794	0.9511745628083278	0.9901212933446317	0.9906388542484988	0.9904707910322927	0.9899680535743267	0.9979641663691498	0.9899772938436715	0.990001434771692	0.9522786846954401	0.9898187356354625	0.9980373890696042	0.9900811345511205	0.9541501498587021	0.989531010985235	0.9500693127864098	0.9899310597016531	0.9920382497186588	0.990417507807566	0.9969984412059368	0.990752865889369	0.9478595102318369	0.9903976596334174	0.9857138363323544	0.9912504248847364	0.9897739171181925	0.9913959494700276	0.9899361698452184	0.9899366324290207	0.9906494357043175	0.9884923804132756	0.9900430301853987	0.9944406237357177	0.9903947154597288	0.9899612837893873	0.9899738212493617
GCF_000321945.1	0.9972730732681521	0.9958131843812643	0.9943408490740621	0.9955371443609364	0.995367368412048	0.9916616436038489	0.991820002266974	0.9509201438918357	0.9958074592536645	0.9952001638418129	0.9930901182985514	0.9951724823576094	0.9936415049730861	0.9952180660539004	0.9507731270474291	0.9954532309373092	0.9935664466281068	0.9953856356973413	0.9952523787258014	0.9923188216197049	0.995828449197861	0.9957992490420802	0.9504297297793106	0.9916779072458635	0.992278627076195	0.9958004249132636	0.9516780677608839	0.995367321923854	0.9483155018491664	0.9958423163785828	0.9937254167447087	0.9967665310691441	0.9922827619856326	0.995155820886571	0.946847557855234	0.9951693663563189	0.9831786153373634	0.9977478388974674	0.9960698399826916	0.9969633021950255	0.9930427653177011	0.9947419013242942	0.9933540216840407	0.9937693621501782	0.9958481760363099	0.9929372736454276	0.9952249658350097	0.9951906026223316	0.9953939025651088
GCF_000321605.1	0.9909865466678062	0.989907702588188	0.9906244193981362	0.989316755267301	0.9896915003049077	0.9979958711454636	0.9920033439991255	0.953581867512368	0.9898932088086474	0.9899287961384212	0.9907626117194763	0.9907611593298781	0.9900689068813617	0.9905232541326026	0.9515232689292658	0.9900543622962257	0.9903952286221421	0.9899321738842027	0.9902181125636629	0.9966299709709587	0.9898651286509221	0.9899073632547984	0.9519928907949172	0.9891142236872458	0.9967626481752242	0.9899091340743968	0.9546749561024587	0.990238529705316	0.9508257612939258	0.9899021836386923	0.9915866129602173	0.9906039023481302	0.996700440902833	0.990386166065357	0.948319917819411	0.9905533774805346	0.985671838431663	0.9908501695440854	0.9897333233875937	0.9912345509486987	0.9899536284193612	0.9898010451698609	0.9902731150238911	0.9886281650907895	0.9899064858573057	0.9952414118605399	0.9905795758635498	0.989909017977208	0.9900385225393896
GCF_000395585.1	0.9920967376092921	0.9906154000479217	0.9910951756828068	0.990675301572417	0.9897691178994036	0.9893747540250545	0.9929504147595988	0.9531490805934969	0.9905795015208504	0.9902673712163569	0.9953281904489206	0.9920934071493749	0.9907682764809911	0.9908835606802624	0.9523643424266545	0.9903764648506798	0.9905919647712652	0.9901778203807422	0.9909945254159019	0.9906153882153508	0.9905860307599539	0.9906227259189206	0.952090763717459	0.9888822518695506	0.9903472752391091	0.9906091307132721	0.9536901329327526	0.991208521785136	0.9496401461841765	0.9905731056690417	0.9954655735259118	0.9905638719551516	0.9907078815656716	0.9920691525846214	0.9476021230170207	0.9908460091385168	0.982079897393542	0.9919813956842314	0.9902176888771139	0.9913814493459112	0.9910382236331639	0.9900393875708765	0.9900452512198259	0.9888475495846243	0.9906516898463664	0.9902727263546194	0.9908618535080191	0.9903009633966328	0.9904576859244428
GCF_000394535.1	0.9921702530695026	0.9901979734083055	0.9921304310930075	0.9902630232733571	0.989632397354069	0.9925467157780162	0.9947722180731889	0.9520920502092051	0.9902129959487137	0.9901707939845904	0.9933546283765178	0.9906246903148748	0.9906987609411823	0.9903894411816517	0.9509630639597019	0.990131387763181	0.9908069727667188	0.9901547392574869	0.9901448454635092	0.9918925083370741	0.9901027112598106	0.9902206697354452	0.9516213286667624	0.989772987023451	0.992024918864284	0.9902294963346512	0.9529461822397234	0.9897830996614378	0.9494635148913143	0.9902144846948647	0.9943593654583691	0.9916595082863844	0.9918376923861508	0.9904976995211147	0.947414826066202	0.9903905095387286	0.9848303435842195	0.9920818290692291	0.9902406250260012	0.9925924203325978	0.994563063267945	0.9894402926424989	0.991179411677099	0.9900986756029003	0.9902501740368393	0.9908253249767375	0.9903700928354356	0.9900321066847151	0.9900992110988327
GCF_002140315.1	0.9958978699012655	0.9951611560371848	0.9936106779137693	0.9948844850934734	0.9944088002046559	0.9913452123073171	0.9911466823336249	0.9524118427019125	0.9951646940542908	0.993892928803019	0.9927761890383949	0.9947147337176739	0.9925087879975885	0.9942876009274944	0.9515346989434563	0.993750154543623	0.9926000910497013	0.9937290210223736	0.994788738512327	0.992039627263037	0.9950975438433732	0.995141141046563	0.951422341620012	0.9904237182524981	0.9921888417371344	0.9951717896878515	0.9536060825488776	0.9950846808007632	0.9492999703914969	0.9951382030390276	0.9935209399944763	0.9999406993380968	0.9919269711786115	0.9946862365536725	0.9472982428702976	0.9943042616079537	0.9829648090935486	0.9961942361427831	0.9947746434804491	0.9965769691462558	0.9919386354299228	0.9934995420209086	0.9926334405763524	0.9927615149847985	0.9951369802453054	0.9915792867604436	0.9942929401821989	0.9935071970250099	0.993785170258879
GCF_900178765.1	0.9952360190712667	0.9958658147739534	0.9930242669672962	0.9944349696923918	0.9941188126689279	0.9902614662104122	0.990511974495311	0.9512795289582096	0.9957942955160871	0.9958613856910652	0.9925109230181994	0.9953081573535446	0.9910620736023371	0.999868241140225	0.9513100249893064	0.995999482006892	0.9913347062778171	0.9951481884842833	0.995043113783942	0.991013255055481	0.9957360807992047	0.9958901590980735	0.9505566187271499	0.9889305932998139	0.990961310662484	0.995879931531726	0.9524601497820568	0.9955467874147547	0.9489271623039686	0.9958928054390838	0.9923125277807224	0.9943469421406049	0.9910206670412104	0.9944799118798333	0.9467083505070819	0.9998893437343496	0.9819734476036949	0.99559295872606	0.9945503203752236	0.994372187102996	0.99074234916686	0.9978396563269131	0.9921353555035626	0.9938652182410297	0.9959004102168837	0.9904244580151186	0.999901870146647	0.9958662119448448	0.9962212570125765
GCF_900178935.1	0.9952405237596752	0.9958170683217088	0.9929821940713679	0.9943933987342012	0.9940117709538147	0.9902470023991354	0.9905122914971917	0.9512989967468207	0.9957569772398601	0.9958287260400699	0.9924686103199241	0.9953025761974615	0.9910517497337135	0.9998800565649208	0.9513580632516199	0.9959447853337218	0.9912846002009579	0.9950160924737196	0.994994812631482	0.9909916650455655	0.9957030645553484	0.9958529216647037	0.9505331542213614	0.9889141991349893	0.9909403209662013	0.995853089292025	0.9524815504280452	0.9954954852338939	0.9488689613751194	0.9958348775857649	0.9923123306995905	0.9943267905934746	0.9909753962765026	0.9944150547911195	0.9467878909075716	0.9998542495328597	0.9819780124111593	0.9955794050840566	0.9945388122004412	0.9943301268569387	0.9907201369707135	0.9977767563391688	0.9921397417258189	0.9938332653254612	0.9959080174403018	0.9903715524311242	0.9998998657932814	0.9957813311106725	0.9961240776855411
GCF_900179255.1	0.9955799744822403	0.9999304445277232	0.9939438569518944	0.9963627252229998	0.9970240078012725	0.9905328542161657	0.9910579126231854	0.9506516139302668	0.999925851970614	0.9961881018811559	0.9923016093992221	0.9968283744224956	0.9919657468242801	0.9957941467210661	0.9505694309070342	0.9963690951208707	0.9921073058625889	0.9968567024532434	0.9965129871713804	0.9911191524249835	0.9999193190528057	0.9999762675871808	0.9500450126748055	0.9906704683270262	0.991251304278032	0.9999665443271104	0.951122300122644	0.9965364611190295	0.9483343413700951	0.9999232592449034	0.9921889409463432	0.9952738951966843	0.991085903433332	0.9949056831198445	0.9461245891101134	0.9958785073525463	0.9830414068567331	0.9962563169006451	0.997552727696758	0.9945617485688649	0.992645414885932	0.995804379732198	0.9928281982977618	0.9950985228889769	0.9999407958726265	0.9911452685806849	0.9959270706693446	0.9959864809452212	0.9964896340010588
GCF_000395825.1	0.9959720003804563	0.9970881863560732	0.9941129609824007	0.9967076009484069	0.9954775455744872	0.9909947963441202	0.9912655102723552	0.9512085413107633	0.9970718293384533	0.9959628066361051	0.9928848395960777	0.9959682702153488	0.9920032362752844	0.9947317811494899	0.9509516721071067	0.9963788107054399	0.9921114755743174	0.9964219635311674	0.9978692294666155	0.9917262351323798	0.9968402547329588	0.9971190726566472	0.9506238620912171	0.9895907053550366	0.9916465580302385	0.9970861924853541	0.9518715632264003	0.997929858785317	0.9482708536743947	0.9970714542841927	0.9932278337930099	0.9959294970536375	0.9916232439634013	0.9965371157466413	0.946303164898151	0.994690852609108	0.982795113057692	0.9966804297996842	0.9966029318972222	0.9953328575459328	0.9913653784183102	0.9942078836828969	0.992660696494194	0.9947039243572113	0.9970844341322627	0.9915797963837716	0.9946398799957978	0.995413095024616	0.9964503158679816
GCF_002562805.1	0.9947666269579235	0.9969675452883169	0.993188676521711	0.9959058006739491	0.9954153206814509	0.9898256212322453	0.9900039192394251	0.9514669329360327	0.9970180523487349	0.9965998956208189	0.992524779723117	0.9948491993258783	0.9909650384634208	0.9964326998181542	0.9515573401646895	0.9966572406022491	0.9912381334192567	0.9967390587287902	0.9967900423857518	0.990850505038203	0.9967299463638384	0.997009390104774	0.9509038656697943	0.989742214503781	0.9908134172618559	0.9970218843612444	0.9529015648115962	0.9972012531306141	0.949217658098213	0.997004706076336	0.99201082003532	0.9948875402816995	0.9904504512390473	0.9961432003252502	0.9469894698946989	0.99639487406909	0.982569148999167	0.9953449164740564	0.9965803009410996	0.9944199765999019	0.9915157722831849	0.9954341180979668	0.9922168058275387	0.9935204062720094	0.9970166340988574	0.9901262542358671	0.9964271676108104	0.9965255557050925	0.9968698459300994
GCF_000295615.2	0.9950156067552974	0.9963087677613433	0.9944801242937047	0.9949648253361807	0.9954615142423021	0.9905781010786588	0.991231065078776	0.9506838900117999	0.9963052938136613	0.9952550685372555	0.9922152861898603	0.9961571135955143	0.9917890325142645	0.9943567991946088	0.9504069369437894	0.9956234035589863	0.9919737537343937	0.9960154798725048	0.9947571120547234	0.9913730184915432	0.9962101007728108	0.996320058077389	0.9500174165052737	0.9910113372239141	0.9913628848156516	0.9962434853864456	0.9518187416388848	0.9948194355855182	0.947964452028075	0.9962030971094269	0.9929261167028179	0.9941978942719099	0.9911677255578463	0.9943262505293694	0.945542985057684	0.9943328541409794	0.9832453541254838	0.9956872208025449	0.996223867314165	0.9945495039852821	0.9929941303870178	0.994339212277747	0.9931286249361437	0.9949835365730485	0.9962201698679005	0.9906952911394198	0.9943313233913827	0.9955748896370884	0.9957645732373293
GCF_900179365.1	0.995536997413215	0.9998908120270552	0.9939613208341018	0.9963512185820069	0.997017796559903	0.9905449472308142	0.9910200339896329	0.9506308093970455	0.9998755328040931	0.996139208073193	0.9922869536876298	0.9968111438009238	0.9920670589852277	0.995759699159269	0.9505651092544558	0.9963171444878873	0.9920670847341017	0.9964363224259248	0.9964900613038267	0.9911798844856139	0.9998937091068542	0.9999567637153297	0.9501296953263669	0.9907526778966024	0.991282785664171	0.9999142775250234	0.9511191242755956	0.9965494756388543	0.9482977087675648	0.9998797534360455	0.9921655005891928	0.9952260290194056	0.9910882127076756	0.9948949062187074	0.9460433333903384	0.9958649288248085	0.9830436300205324	0.9962297580212834	0.9976031823053343	0.9945315400800363	0.9926625317412888	0.9956801535945389	0.9928482626808491	0.9950768822517054	0.999875292850708	0.9911434225479576	0.9959190949792605	0.9959437341555218	0.9964646435458362
GCF_900179565.1	0.9955671748351602	0.9999468577024252	0.9939352678770633	0.9963533585519377	0.9970414352584596	0.9905063484511875	0.9910669537699308	0.9506428637929429	0.9998976664717149	0.9961917947859691	0.9922759165118448	0.996832513892946	0.9919842626111459	0.9957876099527226	0.950583666927141	0.9963635366054392	0.9921061063466554	0.9965233620637765	0.9965248057422322	0.9911097305908999	0.9999296643400797	0.9999320257680603	0.9501337540616356	0.9906552122512443	0.9912477402649764	0.9999158001511635	0.9511081640613842	0.9965539139325442	0.9483596487297221	0.9999258505172332	0.9921504887755284	0.9952649528842045	0.9910729436382579	0.99490498344602	0.9460812997016114	0.9958816963402777	0.9830664223278828	0.996264810234024	0.9975164207005264	0.9945690665175984	0.9926863912966281	0.9957689540252377	0.9928347857780632	0.9951241633911057	0.9999121807281584	0.991108121454647	0.9959088056165607	0.9959990929053202	0.9964797779552249
GCF_003320215.1	0.9936416032693034	0.9935358255112627	0.9948733962038021	0.9924787230683498	0.9927773590551542	0.991489544139233	0.9910958702432373	0.9510134745195382	0.9935437908303192	0.9928607058782347	0.9922428353901572	0.9934315986502765	0.9950926037523603	0.9929358201468051	0.9497526778565029	0.9929171382591738	0.9950780012349159	0.9929041747235384	0.9927679676658251	0.9920544976057287	0.9935079246440138	0.9935315509065636	0.9500411011304846	0.9925312570239299	0.9920828859515963	0.9935360578756415	0.9517769687113049	0.9925686414532966	0.9472321416116838	0.9935342864154629	0.9928330345363668	0.9929551750738068	0.9919907706163087	0.9927798879872862	0.9456863055939613	0.9929120263638098	0.9833001703607982	0.9937977083100816	0.9935861146911097	0.9938859688625021	0.9933947877643601	0.9924810357484484	0.9937990376302374	0.9923173707071039	0.9935348680246292	0.9916983163479793	0.9929306450819596	0.9928806250344113	0.9929271879568704
GCF_002158295.1	0.9950504317020857	0.9962166764076644	0.9930481152696163	0.9953388993173334	0.9948496824585904	0.9899636118112144	0.9904077350192168	0.9517859956439131	0.9962395390708281	0.9979320344994675	0.9925537608240522	0.9958638529380719	0.9909898246617791	0.9967670182345291	0.9514130764576565	0.9984848441747041	0.991338655119307	0.9984308679174169	0.9963904681497521	0.9905825297950416	0.9960556256328341	0.9961955270848686	0.9506948620094454	0.9895815518845745	0.9906129915063171	0.9962600830616258	0.9530792219521687	0.9969427684520861	0.9495028488437046	0.9962440760088995	0.9924962363140757	0.9947260558696375	0.990690718742594	0.9957915533816757	0.9467365007224533	0.9967271407865427	0.9823145396441746	0.9959496494307031	0.9959328366096376	0.9942560295804987	0.9913707828180547	0.9957990839581842	0.991830332506896	0.9949743708415953	0.9962669139043153	0.9905294483938921	0.996674487757283	0.9979730863246141	0.9985693751234914
GCF_000294955.2	0.9949266391525612	0.9954632838766525	0.9930251672924506	0.9941976027541544	0.9929437274444232	0.9896825186784981	0.9902705069568432	0.9519592857381362	0.9954566926046786	0.9945019228908669	0.9922190904347311	0.9945143956884341	0.9904978454249099	0.9944368769077865	0.9520486142759517	0.9954053119511287	0.9905767763988412	0.9953018615469559	0.997501875727745	0.9905580347950853	0.99550703185354	0.995499870450816	0.951128582061779	0.9885679514565585	0.9905113151361531	0.9954888394145287	0.9526209808138684	0.9973563635929285	0.9488339419564782	0.9955061211961029	0.9923344334273699	0.9946277369362538	0.9904304042130032	0.9954421342882079	0.9464006963344185	0.9944383211825264	0.9818877731034237	0.9956711504205242	0.9951121092623022	0.9939679767639286	0.9911222747621933	0.9939259900379116	0.991443677978667	0.993466876007629	0.995493709163398	0.9900452961641869	0.9944436617445777	0.994272840042249	0.9954250005310666
GCF_900179065.1	0.9934943039575062	0.9950492276802907	0.9926703422252322	0.9954583952451709	0.9954460442469301	0.9889438230182923	0.9898334711125427	0.950298219939694	0.9951415511875865	0.995512089057404	0.9908866007432495	0.9956288174863748	0.9910999921436977	0.9939334121232014	0.9516778066652581	0.9953172240379718	0.9915873875299874	0.9953231511173203	0.9942418774795836	0.9896685872802496	0.9950762568942206	0.9951248494506532	0.9491366423446459	0.9889934893010134	0.9897662077592664	0.9951247153328895	0.9513522490938537	0.9943972297434197	0.9494589597997769	0.995077303360306	0.9911260677899641	0.992781633020344	0.9897415545369926	0.9938477724250206	0.946948024769329	0.9938965179189642	0.9812242253319694	0.9943351357177189	0.9952417835570182	0.9927605913617296	0.9917122194045271	0.9941472969139233	0.9910975985499918	0.9998045852100136	0.9951403176139955	0.9893150843090229	0.9939122418508023	0.9943881517795925	0.9955621132750401
GCF_003320715.1	0.995346861639079	0.9950338130510991	0.9959095838388711	0.9937133946041327	0.9942109350215801	0.9909463333833357	0.9908421173240632	0.9526270384728235	0.995054308633124	0.9939633581112822	0.9918706228375224	0.9951656063153715	0.9938469287296796	0.9942399963062101	0.9498335684756578	0.9940293776854214	0.9939556744163518	0.9939608972476575	0.993828530409956	0.9914690877523825	0.9949991663182519	0.9950499496306245	0.9501529431950633	0.9913776063259951	0.9914872001619393	0.9950765806949431	0.9536014048283424	0.9939550522060011	0.9493870248447285	0.9950014151685099	0.9925893828906064	0.9948238715382369	0.9915143440955102	0.9939354965841807	0.9457800673883172	0.9942320992977148	0.9836607199101579	0.996003067580946	0.9948394807570381	0.9945611146542411	0.9925599711353337	0.9937643273435793	0.9932489475603864	0.9932419865613645	0.9949961184373596	0.9912857134789508	0.9942446541765723	0.9939407784662735	0.9941666766945497
GCF_003320165.1	0.9981499293661179	0.9958214045488807	0.9941122961798825	0.9950343255637262	0.9948961883621679	0.9921740632075439	0.9921147920601949	0.9508389217722881	0.996003942630768	0.9950209243756547	0.9930464300864726	0.9954098504523254	0.9940601592855227	0.99524199011988	0.9500764988611263	0.9948796305472586	0.9940325143382195	0.9948738167025121	0.9949065103875252	0.9927612632485818	0.9959054168063342	0.9958889655554493	0.9501121833550953	0.9910793815563184	0.9927810322954957	0.9958908845436013	0.9516197374242197	0.9947629489018437	0.9482716535675922	0.9958955378802707	0.993502646499582	0.9962513994994732	0.9926450303158223	0.9949664394751865	0.9460697942707684	0.9951442201644399	0.983052242949195	0.9972739884288458	0.9959946471307792	0.9972680657731982	0.9932481277232685	0.9941639416828141	0.9933205506810497	0.9940264668727598	0.9958867946132658	0.9928276737824667	0.9952187588965793	0.9950508035733382	0.994814053330906
[truncated: 155 more rows]
[truncated: 526 more columns]
