# Supplementary material for: SpeciesPrimer: a bioinformatics pipeline dedicated to the design of qPCR primers for the quantification of bacterial species
Source: PeerJ. 2020 Feb 18;8:e8544. doi: 10.7717/peerj.8544 (PMC7034379; doi:10.7717/peerj.8544)
Supplement: Dataset S3 — Dataset content: ANIm alignment coverage and ANIm percent identity files, row and column labels (Fig. 4), Phylogeny trees (Figs. 2 and 3). [file peerj-08-8544-s003.zip › ANIm_data/Pdacidi_ANIm_alignment_coverage.tab]

	FAM19137	FAM22235	FAM18988	FAM20557	FAM20521	GCF_000146325.1	FAM1430	FAM20303	FAM20624i0	FAM22260	FAM20559	FAM19140	FAM20556	FAM19476	FAM17420c1	FAM17419c1	GCF_002173575.1	FAM20551	FAM19133	FAM22262	FAM20557i0	FAM20072	FAM19852	FAM22132	FAM17656i0	FAM19955	FAM19488	FAM19134	GCF_002174215.1	GCF_001922325.1	FAM18969	FAM20547	FAM20623	FAM17420c1i0	FAM13881	FAM18098p	FAM20622	FAM17420c2	FAM13875p	FAM19475	FAM19641	FAM19460	FAM20553	FAM20562	FAM19160	FAM20059	GCF_001437115.1	FAM20561	FAM13877
FAM19137	1	0.8378419451	0.8521716979	0.8533095056	0.8505088231	0.8340934142	0.8663748112	0.8650241516	0.8520937659	0.9947975496	0.8543455146	0.9999512925	0.8542661213	0.8741222296	0.8505877293	0.8349418992	0.9235535449	0.8507401839	1.0001130015	0.8474436588	0.8527693392	0.8572134135	0.8588904134	0.8396110022	0.8494927842	0.8682987583	0.8383441196	0.9998353686	0.9237152539	0.8838890618	0.9045775816	0.8573064448	0.8517781411	0.8501138051	0.8651483558	0.8342814252	0.8515964621	0.8351722858	0.839291968	0.8736775299	0.8534186105	0.8739770812	0.8525033961	0.8524089035	0.9277078094	0.8570711875	0.8725684596	0.8540927226	0.8397098785
FAM22235	0.87023845	1	0.8287286361	0.8701261382	0.8340882335	0.8173031926	0.8329797874	0.845275394	0.8353373223	0.8704220949	0.8711895584	0.8706330588	0.8717511172	0.8425571462	0.8644862674	0.9314346915	0.8621828648	0.8705136643	0.8703426672	0.8813982913	0.8699693065	0.8713883806	0.8731489431	0.8539264338	0.8635503362	0.8674918713	0.8542264377	0.8706897206	0.8622192902	0.8893911439	0.8596543328	0.8729976764	0.8345597405	0.8642439371	0.8710124904	0.9330025027	0.8343487765	0.9343770568	0.876243587	0.8420992988	0.8679396006	0.842397279	0.871003384	0.8694704805	0.8502383589	0.8710883767	0.8680883377	0.8697047162	0.8778113982
FAM18988	0.8932684576	0.8363557922	1	0.8378604269	0.9132289909	0.8980483658	0.9234367142	0.892685903	0.9148173582	0.8932470138	0.8380095118	0.8931719608	0.8362909505	0.9369064364	0.8443154985	0.8299466715	0.9018602431	0.8388902362	0.8933833347	0.8407287803	0.8373090168	0.8435042109	0.8409774254	0.8424555107	0.8439259375	0.8686010267	0.8389244441	0.893665677	0.9017075842	0.8618860777	0.9045366241	0.8384133686	0.9148321646	0.8443057977	0.8535597859	0.82879739	0.9140601905	0.8304802118	0.8376847926	0.9370024226	0.8438626274	0.9370366305	0.8379722406	0.8383010444	0.8778825854	0.843281094	0.879292255	0.8383255515	0.8372942104
FAM20557	0.8499565781	0.8344420887	0.796172077	1	0.7946215014	0.7989787354	0.7955860021	0.82856727	0.7948048924	0.8438207426	0.9770193628	0.8497712464	0.9515576105	0.8110607082	0.9036343436	0.8383684994	0.843133269	0.9562607645	0.8501108594	0.9019323976	0.9969143739	0.9072478253	0.9230776695	0.8916726908	0.9028517784	0.8932014341	0.8781303823	0.8500186787	0.843115318	0.8470077674	0.8414783836	0.9700471092	0.7945516381	0.9034766662	0.8998486297	0.8368843909	0.7943522368	0.8402310338	0.8220394242	0.8110437276	0.9150613487	0.8111810283	0.9723385262	0.9738604773	0.8312536084	0.9066389478	0.8347894642	0.9803106973	0.8252254787
FAM20521	0.8977402193	0.8476326646	0.9195951171	0.8420580179	1	0.9099614613	0.9677932152	0.8777865522	0.9975070127	0.8981504903	0.8417140689	0.8977402193	0.8409536795	0.9415975684	0.8355430383	0.8463550664	0.8910216467	0.8419485095	0.8984044675	0.8302120864	0.8414621481	0.8358088405	0.8346561744	0.8335569773	0.8363173091	0.8589814381	0.8328942714	0.8982373772	0.8910283303	0.8933192669	0.8915388554	0.8418811592	0.9948669858	0.8360669307	0.8530684978	0.8410863235	0.9957368837	0.8418009559	0.8486948448	0.9416191616	0.8357589704	0.9416217322	0.8418821875	0.8420549331	0.8998285911	0.8356777388	0.9050783114	0.8419207468	0.8493035676
GCF_000146325.1	0.8814233074	0.8315279744	0.9053461785	0.8476467539	0.9110054575	1	0.9219827602	0.8918009684	0.9126257768	0.8818350785	0.8478325656	0.8814233074	0.8426668973	0.9182150547	0.8367909237	0.8298541249	0.8876950959	0.845633708	0.8817990485	0.8335863152	0.8443731737	0.8367214374	0.8367698205	0.8351613396	0.8361598845	0.8627170613	0.8339404383	0.8817990485	0.8877012724	0.8779788422	0.8855966074	0.8479231553	0.9120662828	0.8363683437	0.8579693406	0.829902508	0.9149435333	0.8308223017	0.8184022561	0.9181522596	0.8366025385	0.9186613116	0.8475947678	0.847788815	0.8804170418	0.836459448	0.8817805188	0.847731167	0.8180028381
FAM1430	0.8847808926	0.8190081284	0.8996677711	0.8156933009	0.9363552118	0.8910106195	1	0.8660782815	0.9382548706	0.8856911769	0.8153421201	0.8844177737	0.8141955599	0.939051245	0.8054752355	0.8160693527	0.8886314448	0.8152540763	0.8853136327	0.8023757922	0.8160877574	0.8055801918	0.8077982014	0.8040521081	0.8051175883	0.8305264577	0.8025558594	0.8848987819	0.8837293402	0.8696209288	0.8801449093	0.8157002648	0.937049117	0.8055607923	0.8260978998	0.8169532736	0.937039666	0.8170189334	0.8243643803	0.9338914752	0.8050912249	0.9333666938	0.8156549993	0.8153505763	0.8750299076	0.805404104	0.8830389169	0.8153033211	0.8224473117
FAM20303	0.868013261	0.8166203242	0.8545587221	0.834710247	0.8344785755	0.8468299869	0.8509917639	1	0.836050911	0.8653421968	0.8357439708	0.8681124789	0.835947783	0.8666657543	0.8207273603	0.8104893399	0.8672972301	0.8338153305	0.8682121856	0.8192786807	0.8345992988	0.8290885488	0.8256208086	0.8113637286	0.8199619648	0.8388910856	0.8060778074	0.8684580311	0.8677292924	0.8494067207	0.8476980217	0.8374668439	0.835727353	0.8202996968	0.8483905922	0.8125421249	0.8352434823	0.811376925	0.8134908047	0.8665846204	0.8228383075	0.8673465946	0.8342131798	0.8357542347	0.8321066314	0.8286525764	0.8366853193	0.8359340978	0.8118691047
FAM20624i0	0.9000341614	0.8494881449	0.921830578	0.8428338737	0.9981957222	0.9122093065	0.9704262047	0.8800476819	1	0.8999919741	0.8427999181	0.9000341614	0.8412168663	0.9439135593	0.8363823073	0.8477049607	0.8932723641	0.842753615	0.9006988682	0.8314993873	0.8421228638	0.8366801906	0.8358379885	0.8355375328	0.8371118385	0.8596511627	0.8339184674	0.9005316626	0.8932790524	0.8956595466	0.8939231801	0.8428611411	0.9987472437	0.8370547313	0.8544955688	0.84817468	0.9990929736	0.8488579081	0.8509199399	0.9437154849	0.8368530555	0.9439006973	0.8428683438	0.8425797211	0.9013373367	0.8364975506	0.907142203	0.8428745175	0.8512003309
FAM22260	0.9946483333	0.8378930534	0.8520234209	0.8470223958	0.8507698774	0.8343579047	0.8671360718	0.8622329341	0.8519260205	1	0.8483606777	0.9847738776	0.8481274037	0.8715341883	0.8437916235	0.8291333456	0.9206824459	0.8453271413	0.9945553159	0.8402365077	0.846405364	0.8496151952	0.8532063491	0.8416307949	0.8426934336	0.8660739201	0.8335991553	0.9850344237	0.9213998	0.8828267943	0.9053691501	0.8507508843	0.8516800844	0.842781094	0.8588044389	0.8289229606	0.8514331743	0.829902809	0.8385027801	0.8714864621	0.8464423762	0.8718916479	0.8464345842	0.8462928665	0.9255105852	0.8507231252	0.8726538062	0.847077914	0.8385217731
FAM20559	0.8532180424	0.8376507454	0.7984000265	0.9795790803	0.7963779269	0.8012476019	0.7973269565	0.8317668588	0.7968551171	0.847368206	1	0.8527856039	0.9529327984	0.8132405934	0.9085623781	0.8406744094	0.8490896904	0.9614458523	0.8533873208	0.9064731509	0.9780954614	0.9124124908	0.9299692964	0.8896206995	0.9065840575	0.8968077386	0.8809442043	0.8526216762	0.8477991851	0.8493377709	0.8489855938	0.9678458437	0.7966060637	0.9074776338	0.9034879151	0.8400133477	0.7964012756	0.843138676	0.824174135	0.8132804808	0.9108782829	0.8134721352	0.9760047748	0.9778493266	0.8327066462	0.9108408276	0.8370062224	0.979235659	0.8278442677
FAM19140	1.0002289889	0.8384546463	0.8523162717	0.8533603638	0.8507450179	0.8343250503	0.8662597485	0.8653632812	0.8523304008	0.9851951351	0.8541496448	1	0.8545262585	0.8740595011	0.850272911	0.8352166454	0.9238606948	0.8508867962	1.0000228989	0.8476083568	0.8529218743	0.8574475725	0.8593101782	0.8393296763	0.8496390501	0.8686085902	0.8385345488	1.00011352	0.9240224487	0.8841223463	0.9039639932	0.8573155385	0.8520146884	0.8504936173	0.8650972643	0.8351771814	0.8518329589	0.8361452686	0.8395128675	0.8740117544	0.8536029946	0.874420524	0.8525608514	0.8525559793	0.9275873678	0.8566958067	0.8727274676	0.8541014109	0.8399016614
FAM20556	0.8572586984	0.8422384433	0.8006103903	0.9586578842	0.7995008563	0.8002115446	0.8000507355	0.8359874168	0.7991992782	0.8512261572	0.9575346644	0.8572816711	1	0.8153637707	0.9274516302	0.8506606371	0.8532697526	0.9391095574	0.8573339707	0.9201712299	0.9584007852	0.9192283704	0.9336444916	0.8911156144	0.9271070392	0.9052213594	0.8808140558	0.8569497885	0.8531304499	0.8536568676	0.8468036623	0.9667525945	0.7992691739	0.9269535618	0.9181638044	0.8464478294	0.7991694625	0.8525341365	0.830848857	0.815627224	0.9248034121	0.8107946414	0.9565126223	0.955929506	0.8391180622	0.9183930429	0.8394211068	0.9570097131	0.8341168501
FAM19476	0.8688151502	0.8062661332	0.8883754548	0.8093165609	0.8866427964	0.8636341191	0.9139334977	0.8584375962	0.8882103706	0.8663727748	0.8093712662	0.8685116082	0.8075843866	1	0.8096225235	0.7940978267	0.8699455658	0.8071351251	0.8689715203	0.8030433595	0.8090551372	0.8101807116	0.808266993	0.8047542326	0.8089128065	0.8354666801	0.8040827609	0.8689841074	0.8700060805	0.8501809633	0.8767503287	0.8096873953	0.8879639545	0.8094622804	0.8164553653	0.7960614094	0.8874953283	0.7951783781	0.7948438526	1.0001345848	0.8089452424	1.0006738923	0.8093833692	0.8099885167	0.8444064035	0.8099681838	0.869642992	0.8099923897	0.7924218101
FAM17420c1	0.8701751047	0.8514702343	0.8240193497	0.9280900433	0.8098125576	0.8100925975	0.8068816064	0.8367357515	0.8100666864	0.8633519977	0.9307130503	0.8696115368	0.945496864	0.833325942	1	0.8565004881	0.8722041481	0.9356217209	0.87031064	0.9571967509	0.9265303906	0.9646975345	0.9637348351	0.9431469208	0.9973176963	0.919033095	0.9383110007	0.8699080204	0.8725783651	0.8651612945	0.8733367649	0.9379392752	0.8110557952	0.9983805523	0.9281588075	0.8536951063	0.8096062649	0.8577960463	0.8341366625	0.8332731231	0.9777891499	0.8331306117	0.9270989413	0.9354846907	0.8460508148	0.9656213671	0.8524493773	0.9358215359	0.8388524942
FAM17419c1	0.9055321509	0.972576696	0.8587028697	0.9128352769	0.8696176754	0.851686058	0.8666520516	0.8759852617	0.8704037189	0.8993674146	0.9129541343	0.9055786374	0.9193592266	0.8664956881	0.9080038563	1	0.8923527159	0.9111427477	0.9059198901	0.9098717661	0.911563767	0.9130428811	0.9089124549	0.8882175354	0.9073556873	0.9085817673	0.8885112452	0.9064518429	0.8923997306	0.9107513107	0.8794268433	0.9189799395	0.8699768888	0.9073990042	0.9167116124	0.9883958215	0.8697544935	0.9976207393	0.8973605737	0.8665194596	0.9105595542	0.8668987467	0.9112869613	0.9110740746	0.8898656912	0.9126002034	0.8933796437	0.912303324	0.8962021104
GCF_002173575.1	0.9082727058	0.8163518891	0.8461328063	0.8324540192	0.8301767761	0.8261295681	0.8557480988	0.8500099635	0.8316995687	0.9055849459	0.8361443602	0.9083225235	0.8362224398	0.860777769	0.8384647147	0.8091762262	1	0.8337626915	0.9085304166	0.8317594457	0.8321599033	0.8420822452	0.8423907316	0.8321613403	0.8374549485	0.8612222961	0.8228732159	0.9088618958	1.0000129334	0.8818870556	0.9467209424	0.8380944352	0.8312995902	0.8383286741	0.851765079	0.8189208531	0.8306074117	0.8099512745	0.8294362171	0.8589967868	0.8413766543	0.8589618186	0.8339174138	0.8337598174	0.868693512	0.8425291673	0.8647085761	0.8348610757	0.8196321922
FAM20551	0.8659968933	0.8531370652	0.8146473228	0.977249751	0.8119570569	0.8145764219	0.8126105347	0.8458456811	0.8121727343	0.8606158656	0.9799811691	0.8659056642	0.9526139359	0.8266285752	0.9309624022	0.8551812905	0.8629937711	1	0.8664812998	0.9233983225	0.976050882	0.934614044	0.9302871088	0.9100912737	0.9295067036	0.9151931602	0.8970395671	0.8659686321	0.8631593717	0.8649537087	0.8607070947	0.9660003143	0.8119605276	0.9307581284	0.9197709754	0.8548337276	0.8113824129	0.857674224	0.8374764056	0.8266508867	0.9306247555	0.821852436	0.9764971112	0.991190941	0.8478547038	0.9334538483	0.851894565	0.9900361991	0.8420165392
FAM19133	0.999695705	0.8375926517	0.8519256761	0.8531082881	0.8507829875	0.8341008059	0.8665347568	0.8648613778	0.852367269	0.9942894785	0.854158471	0.9993281167	0.8539846577	0.8739147623	0.8503652514	0.8349508844	0.92343013	0.850860887	1	0.8472979579	0.8529359354	0.8568348063	0.8586966047	0.8394266985	0.8492308396	0.8678532061	0.8379782543	0.9998641627	0.9240825384	0.8837120873	0.9047396014	0.8572812679	0.8518375522	0.8496597739	0.864487947	0.833993694	0.8516617915	0.8346962503	0.8393565889	0.8736357847	0.8529763458	0.8740559552	0.8522771976	0.8525532541	0.9274750624	0.8563971084	0.8726201697	0.8539359705	0.8396258291
FAM22262	0.8659179035	0.8670854923	0.8195338703	0.9252300215	0.8036798458	0.8060214934	0.8028118684	0.8342561399	0.8043706442	0.8586824362	0.927458195	0.8658457379	0.9369487112	0.8255619332	0.9560476969	0.8572321576	0.8641904095	0.9269057553	0.8661304186	1	0.9234925737	0.9413816667	0.950342637	0.9152816273	0.9542535121	0.917785523	0.9118291279	0.8658626595	0.8642551097	0.873672465	0.8604925473	0.9338008002	0.8049718579	0.955472861	0.914538571	0.8550930712	0.8040018534	0.8582887607	0.8495432916	0.8255579517	0.9490182748	0.8206646298	0.9244934352	0.9273885179	0.8419957706	0.9416568911	0.8421968388	0.9281037034	0.8529629432
FAM20557i0	0.8503211781	0.835178258	0.796493607	0.997973756	0.7949030152	0.7967388739	0.7968165822	0.8293375076	0.7949782951	0.8441020854	0.9765762887	0.850237156	0.9523133277	0.8116603253	0.9030744319	0.8380903767	0.8437310282	0.9561025788	0.8508423095	0.901195348	1	0.9068622261	0.9228278829	0.8923948825	0.9029957523	0.893494455	0.8780936404	0.8504532823	0.8435391859	0.8477082364	0.8432506938	0.9690900649	0.7951720802	0.9037004695	0.8994177705	0.8367387379	0.794942355	0.8399956872	0.8219265637	0.8114077734	0.9134625752	0.8117079217	0.9720371523	0.9732416311	0.8312462178	0.9070064721	0.8352889923	0.9808784147	0.8257969229
FAM20072	0.8563800048	0.8381334155	0.8039146131	0.9099412234	0.7910658961	0.7910221019	0.788054805	0.8254301924	0.7913442322	0.8489165084	0.9127299375	0.8563761119	0.9151288838	0.8143371342	0.9420656922	0.8410486461	0.8554170201	0.9172558196	0.8563590809	0.9204016994	0.9085889574	1	0.9458042528	0.9198338353	0.940475478	0.9215427803	0.928799471	0.856273439	0.8557702929	0.8506103688	0.8492644286	0.9174781966	0.7918921457	0.9438709844	0.9071963034	0.8389557723	0.7906941324	0.8412788086	0.8203602896	0.8144086646	0.9515364204	0.8097260968	0.9088307984	0.9165580328	0.8306202857	0.9998773764	0.8326455219	0.9170558263	0.8228945111
FAM19852	0.8567883707	0.838586702	0.8003229179	0.9244510006	0.788808459	0.7898997526	0.7890577171	0.8207640221	0.7893803435	0.8512459016	0.9289191821	0.8569691192	0.9281082431	0.8112139888	0.9397359128	0.8360076342	0.854466821	0.9116610984	0.8569525992	0.9277909614	0.9232197727	0.9444076793	1	0.9216916702	0.9389871669	0.9008929561	0.9132164104	0.8569457968	0.8540066896	0.8488174576	0.8490074379	0.9393020191	0.7891684984	0.9395765431	0.897312969	0.8368462685	0.788879398	0.8373535305	0.8180309294	0.8112854136	0.9380231747	0.8068284074	0.9204672447	0.922765472	0.827234528	0.9447565434	0.8290206345	0.9249252226	0.8225229191
FAM22132	0.8652216032	0.8472147769	0.8282116147	0.92249611	0.8137905938	0.8144225267	0.8113411635	0.8332334488	0.8151613713	0.8674331175	0.9179681775	0.8646915625	0.9150916027	0.8343673142	0.9500381469	0.8439582392	0.8719720926	0.9213291171	0.8653927621	0.9230773478	0.9222632134	0.9488139336	0.9521362245	1	0.9490694173	0.9123430206	0.9189780656	0.8644160016	0.8720689655	0.8634608242	0.8732173869	0.9525879637	0.8144862721	0.949977413	0.9096290719	0.8442398233	0.8143843799	0.8443793605	0.8320840235	0.8343131055	0.9557119912	0.8294067159	0.9135827938	0.9188249762	0.848432465	0.9482713447	0.8558043467	0.9307975706	0.833246499
FAM17656i0	0.8699496656	0.8514240622	0.8244871166	0.9282409705	0.8113974859	0.8103150799	0.8073536769	0.8368160703	0.8116079815	0.8631160424	0.9296426115	0.8698578856	0.9461186267	0.8334526308	0.9983444675	0.8567702501	0.8720506307	0.9351204838	0.8700444385	0.9563840257	0.9274034776	0.9640606287	0.9639583738	0.9431552285	1	0.9191347935	0.9368029517	0.8703881149	0.8720436474	0.8656714184	0.873019808	0.9382130724	0.8112458493	0.9990058824	0.9284699218	0.8531459358	0.811106184	0.8567228637	0.8347171005	0.8335074993	0.9765621688	0.8341245206	0.9264921615	0.9348985157	0.8459626505	0.9642252342	0.8519293513	0.9355599306	0.8393270527
FAM19955	0.9082738111	0.873648744	0.8667883351	0.9380087033	0.8512547186	0.8539769737	0.8506896838	0.874490437	0.851330634	0.9060824543	0.9393349301	0.9083456505	0.9435907783	0.879268522	0.9397043171	0.8763225967	0.9160278818	0.9404614332	0.9081866867	0.9395565623	0.9373203696	0.9649072125	0.9446805974	0.9260971177	0.9388417347	1	0.924289414	0.9082478266	0.9163972689	0.9052000014	0.9123462395	0.9425707605	0.8512766271	0.9400533242	0.9488646061	0.8735060842	0.8508048307	0.8777823123	0.8689990528	0.8792878829	0.939407279	0.8794407327	0.9365861811	0.9400156213	0.8946854631	0.9646488963	0.8957763012	0.9395555433	0.8702208323
FAM19488	0.9112399032	0.8939376853	0.8699180923	0.9582509412	0.857686201	0.8577793802	0.8541925093	0.8731507762	0.8581483911	0.906218284	0.9588094871	0.911193843	0.9540605231	0.8793381945	0.9969414977	0.8904831714	0.9094716155	0.9578612826	0.9112224321	0.9699692879	0.9571936746	1.0105430178	0.9950577949	0.9693180922	0.9943155377	0.9604411825	1	0.9114776161	0.9093159639	0.910650121	0.9109958371	0.959948815	0.8583109253	0.9947057257	0.9400317551	0.8911380731	0.8576597296	0.8918586238	0.8767117051	0.8794160204	0.9946707835	0.8793800193	0.9566319521	0.9584770067	0.8922128108	1.0095291643	0.8980306888	0.9593653859	0.8768567682
FAM19134	0.9994945882	0.837990701	0.8522600621	0.853080991	0.8506897799	0.8341645685	0.8661949166	0.8651724072	0.8522741825	0.9848464118	0.8534573718	0.9994950752	0.8536672297	0.8739942282	0.8500368347	0.8355050295	0.9238376625	0.8504224668	0.9999405971	0.8471007722	0.8526111236	0.8568146108	0.8587554309	0.838543343	0.8496312393	0.8679779781	0.8382770036	1	0.9240051593	0.8841959498	0.9038904532	0.8571900178	0.8519586653	0.8499657459	0.8652980298	0.8346578075	0.8515983525	0.8354466004	0.8396213599	0.8739421289	0.8531189699	0.8746262363	0.8520219635	0.8521884864	0.9274792565	0.856657826	0.8725432388	0.8533161682	0.839492329
GCF_002174215.1	0.9053340367	0.8136025454	0.8431048022	0.8295977334	0.8273521247	0.8233182401	0.8481254371	0.8475334824	0.8288697246	0.9032001356	0.8320266571	0.9053836845	0.8332349129	0.8579022368	0.8359641104	0.8064594666	0.996602944	0.8310790522	0.9060720705	0.8289852513	0.8291337173	0.8395573707	0.8390661438	0.8294158505	0.8345925896	0.8586316777	0.8199269127	0.9059269461	1	0.8804771918	0.94354662	0.8352719053	0.82847111	0.8354595167	0.8486710856	0.8166778454	0.8277812918	0.8073120723	0.8273888832	0.856186523	0.8384837368	0.8560390117	0.8315258825	0.8310442033	0.865676893	0.8397034498	0.8617637862	0.8320619834	0.818382102
GCF_001922325.1	0.8360212713	0.8099089524	0.7777043734	0.8042976602	0.8004872334	0.785839365	0.8054148509	0.8006397242	0.8020305691	0.8351418003	0.8044026991	0.8360097539	0.8046077094	0.8090506735	0.7998878663	0.7942765741	0.848161104	0.8036982931	0.836202786	0.8087277247	0.8041083136	0.8053277792	0.8048187087	0.7925250032	0.7995363543	0.818495888	0.7924296389	0.8365966822	0.8497025969	1	0.8312654938	0.8070332803	0.8020826279	0.799471396	0.8280263316	0.803400222	0.8012962177	0.7957641654	0.8273891873	0.8067960212	0.8026681741	0.8067752899	0.8031284106	0.8033020935	0.8193606167	0.8053641742	0.8488493856	0.8044298803	0.8200654835
FAM18969	0.8949164793	0.8188123273	0.853705243	0.8357752255	0.8356128342	0.8290921269	0.8526306659	0.8357564324	0.8372695141	0.8958339658	0.8410281245	0.8940611545	0.834835091	0.8726847803	0.8445607365	0.8022113158	0.9523673223	0.8365129732	0.8954503948	0.8331398613	0.8366464521	0.8410117408	0.8420005445	0.8383199975	0.8433859298	0.8628767344	0.8291682629	0.894541582	0.9524217739	0.8694745414	1	0.8359964052	0.8367808947	0.8446686761	0.8509455556	0.8036005561	0.8361400034	0.8036338053	0.8147824222	0.8724876942	0.8424935007	0.8721720673	0.8347738931	0.8359193055	0.8755167487	0.8413784463	0.8797143456	0.8367953509	0.8175782502
FAM20547	0.8521493143	0.8354424313	0.7950288938	0.9680154307	0.7927906905	0.7975653306	0.7939264951	0.8295624877	0.793165903	0.8457600499	0.9632950149	0.851921766	0.9575825855	0.809732868	0.9113113751	0.8422441874	0.8470682103	0.9432731896	0.8524799854	0.9083808441	0.9660338243	0.9128465996	0.9359422628	0.9188306344	0.9106398657	0.8956657384	0.877843869	0.8523240907	0.847104037	0.8481086383	0.8399382037	1	0.7927166163	0.9110901207	0.9060995519	0.8421018487	0.7925069814	0.8447147804	0.8229703664	0.8098548726	0.9254929567	0.8095910135	0.9583736788	0.9602850841	0.8337847181	0.912171217	0.8327350912	0.9722057075	0.8245486798
FAM20623	0.8998016976	0.8487925882	0.9219489003	0.8426598254	0.9956655429	0.9117523267	0.9692878195	0.8798057727	0.9988592722	0.8998330843	0.8426310113	0.8998016976	0.8413848035	0.943757538	0.8374974788	0.8473843013	0.8929429235	0.8426279241	0.9002400828	0.832214216	0.842422624	0.8373534085	0.8357074056	0.8349392023	0.8368321828	0.859693048	0.83416997	0.9002992545	0.8929496125	0.8958181545	0.8935017103	0.8424781939	1	0.8376225112	0.8532119438	0.8421123583	0.9978044719	0.8429736928	0.8504190387	0.9435645867	0.8377830466	0.9440518529	0.8427292878	0.8424920864	0.9010854666	0.8364262134	0.9070057258	0.8426027118	0.8509505551
FAM17420c1i0	0.8688637701	0.8504225978	0.8232267969	0.9270462563	0.8095502413	0.8089140298	0.8062004235	0.8355049817	0.8099475001	0.8614985518	0.9287184271	0.8690106264	0.9440910489	0.8323692257	0.9974317566	0.8551165243	0.8712338819	0.9345274661	0.8687622152	0.9557121138	0.9262915641	0.965627654	0.9626556802	0.9421903796	0.9970300174	0.9185007114	0.9353170056	0.8690086352	0.8712229299	0.8638890742	0.8726183139	0.9368204161	0.8104059905	1	0.9278895601	0.8519658338	0.8093177603	0.8555580889	0.8331632455	0.8324424049	0.9756741203	0.832321933	0.9262019568	0.9341471331	0.8445881701	0.9653299588	0.8513485394	0.9354917397	0.8379129276
FAM13881	0.8789555725	0.8519704872	0.8272854584	0.9178160351	0.8210854999	0.8248562465	0.8218223295	0.8589622035	0.8218916084	0.872641304	0.9191199612	0.878659653	0.9295607724	0.8345523104	0.921745628	0.8587395216	0.8799175582	0.9179872527	0.8786512406	0.9093110717	0.9164027474	0.9225715304	0.9138701121	0.8967914015	0.9211062836	0.9215798537	0.8786349106	0.8794073693	0.8797211033	0.8894077652	0.8738591265	0.9261314714	0.8205649192	0.9223547867	1	0.8575766273	0.8211186548	0.8597910749	0.8424555379	0.8345755683	0.9185182253	0.8374367831	0.9174889401	0.9173612692	0.8581501569	0.9240338081	0.8641140725	0.9175102186	0.8464638117
FAM18098p	0.8965893946	0.965356361	0.8497173881	0.9029346826	0.8563469106	0.8439918676	0.8597027629	0.8702194416	0.8629680579	0.890964377	0.9039423281	0.89730286	0.9064889232	0.8607407687	0.8968013928	0.9794094831	0.8948881749	0.902491842	0.8966543027	0.8993495583	0.9018192059	0.9024902716	0.9015522452	0.8804356588	0.8953027491	0.8974274417	0.881080552	0.8972997193	0.8954906684	0.9128373519	0.8729403463	0.9104708243	0.8567039051	0.8958361469	0.9071469027	1	0.8621247764	0.9822554928	0.8999237854	0.8590515883	0.9012716748	0.8592159523	0.9017537744	0.9023541741	0.881573644	0.9023955268	0.8850619296	0.9031335944	0.88908466
FAM20622	0.8994815753	0.8484570986	0.9210396481	0.8423282966	0.9963941263	0.9144982465	0.969139915	0.879171076	0.9990626477	0.8994440194	0.842294342	0.8994815753	0.8411599503	0.943125046	0.8358815561	0.8470469546	0.8920722739	0.84190798	0.8999260716	0.8310929311	0.8420592322	0.8359674715	0.8352822063	0.8347157821	0.8365688792	0.8590941432	0.8334183055	0.8997902533	0.8920789619	0.8948123058	0.8926901444	0.8421353728	0.9976622785	0.8363785277	0.8536660402	0.8473201346	1	0.8483825015	0.8502690386	0.9429645334	0.8363517756	0.9430123785	0.841872482	0.8419141536	0.9007008534	0.8359967959	0.9065173763	0.842265532	0.8503230573
FAM17420c2	0.9038197071	0.9735353573	0.8573933853	0.9128812657	0.8630645684	0.8508324394	0.8657807694	0.8750447385	0.8696993097	0.8982518376	0.9136466303	0.9046214423	0.9193879192	0.8657950014	0.9074072219	0.9954594691	0.891272366	0.9118191378	0.9036816041	0.9090196533	0.9116567877	0.9113141658	0.908403461	0.8867355249	0.9053398941	0.9081235653	0.887955786	0.9044248301	0.8914078334	0.9104802768	0.8790776618	0.9196788842	0.8635737573	0.9059007398	0.9158457358	0.9891204369	0.8692386151	1	0.8966647076	0.8658382245	0.9104417978	0.8658065978	0.9111808068	0.9117680081	0.888418062	0.9118270445	0.8925311061	0.9132217792	0.8958598097
FAM13875p	0.8853151193	0.8898842033	0.8429669606	0.870537141	0.8481340895	0.816924261	0.8514793392	0.8551441627	0.8497710063	0.8846153451	0.8705171034	0.8853022747	0.8733495963	0.8435511334	0.8600713544	0.8727787819	0.8896386144	0.8678366906	0.8857528636	0.8770097958	0.869493645	0.8661874429	0.8650052252	0.8517316073	0.8597846627	0.8763074526	0.8508073093	0.8859645427	0.8904791655	0.9227309486	0.8687399234	0.8733521652	0.8491755303	0.8598848507	0.8746926285	0.8833026262	0.8491467584	0.8739954232	1	0.8418931514	0.8616091108	0.8417236025	0.8681994223	0.8677508886	0.864074248	0.8666894102	0.8725167519	0.869217229	0.9874744521
FAM19475	0.8684627038	0.8059111097	0.8885580946	0.809383078	0.886754569	0.8636641153	0.9090054755	0.8584457531	0.8881155651	0.8664146734	0.8094944367	0.8685537274	0.8079286375	1.0002377265	0.8096546963	0.7942015078	0.8682351449	0.8072401507	0.8687837072	0.8031223023	0.8088868059	0.8103354364	0.8084215205	0.804784935	0.8090494863	0.8355712383	0.8042368569	0.8690219178	0.8683557027	0.8478991226	0.8766427213	0.8098929069	0.8878739653	0.8096169312	0.8165623204	0.7945810955	0.8874357933	0.7953000849	0.7933634131	1	0.8091952209	1.0006468484	0.8094886267	0.8100938366	0.8443051439	0.810123855	0.8697936815	0.8100977099	0.7925863235
FAM19641	0.8617440376	0.8437805547	0.8128923548	0.9276330933	0.799512698	0.7994025288	0.796033515	0.8280042258	0.8000069839	0.8548279688	0.92097966	0.8616909203	0.9305653648	0.8218263891	0.9651034115	0.8477677948	0.8638780742	0.9231481245	0.8616569842	0.9378316142	0.9250293621	0.9617540709	0.9494977464	0.9364702376	0.962901011	0.9068229168	0.9240280027	0.8617351847	0.8638534828	0.8569049535	0.8598962442	0.9401771363	0.8008062025	0.96393188	0.9129092737	0.8468195527	0.7995520441	0.8494985334	0.8247866947	0.8219955775	1	0.8223265769	0.9184329807	0.9233419042	0.8350034133	0.961682756	0.8406707337	0.9296082698	0.8291683799
FAM19460	0.8666059094	0.8041968883	0.8863867968	0.8075124581	0.8845578001	0.8619998512	0.9062415783	0.8570697221	0.8860868742	0.864667762	0.80767715	0.8668048919	0.8011498483	0.9982951258	0.8075085944	0.7925786295	0.8660466334	0.8005640091	0.8670458925	0.7963819961	0.8071792108	0.8036781816	0.8019863475	0.7980680346	0.8076404444	0.8336438812	0.8022094783	0.8675452806	0.866052912	0.8457745683	0.8741522718	0.8076211258	0.8861293753	0.8074921735	0.8173297323	0.792762157	0.885279836	0.7932987336	0.7912364636	0.9981652076	0.8075134241	1	0.8074062054	0.803229988	0.8423025171	0.8077283445	0.8676027537	0.8080727001	0.7909862866
FAM20553	0.8664050662	0.8522529997	0.8124555412	0.9920925842	0.810595759	0.815160814	0.8117110343	0.8448970338	0.8109853381	0.8603663429	0.9932311253	0.8662228996	0.9687168493	0.8276065538	0.9210080148	0.853949921	0.8617746688	0.9749367491	0.866536741	0.9195234562	0.990732275	0.9245498679	0.9377722908	0.9009974116	0.9194586088	0.9099656507	0.8944567401	0.8662110192	0.8622434508	0.8629592467	0.857545236	0.9798963334	0.8107605999	0.9209921743	0.917802774	0.8527697984	0.8100517343	0.8557042644	0.8364876698	0.8276288296	0.9243919571	0.8275521019	1	0.9929638157	0.8473755884	0.9233841007	0.8516401675	0.9923009867	0.8406007735
FAM20562	0.8548906239	0.8395397221	0.8020615394	0.9805486854	0.8000758142	0.8046007276	0.8007132979	0.8353010657	0.8000220799	0.8488841103	0.9819921831	0.8548007411	0.955365879	0.8173088807	0.9170894983	0.842497549	0.850255311	0.9765635571	0.8553923065	0.9102452187	0.9788853658	0.9201210877	0.9277225319	0.8942236156	0.9155722381	0.9012598731	0.8843697289	0.8549609669	0.8503857387	0.8517691517	0.8474034872	0.9689093557	0.7998491533	0.9166493659	0.9055796193	0.8420901456	0.7994143942	0.8449698136	0.8250358676	0.8173308629	0.9170836364	0.8124205282	0.9798760302	1	0.8353772707	0.9188939926	0.8404781177	0.9978682153	0.8290620294
FAM19160	0.9656578378	0.8520725659	0.8717532978	0.8686712439	0.8873602834	0.8672227444	0.8918771478	0.8631631942	0.8882348587	0.9635152551	0.8679158136	0.9652644056	0.8703950444	0.8843177755	0.8608370775	0.8540610205	0.919442239	0.8669900314	0.9658185568	0.8577408276	0.8677414056	0.8654401319	0.8631870232	0.8569985794	0.8598621162	0.8902968283	0.8544174416	0.9657490978	0.919384441	0.9017114297	0.9211700955	0.8731450132	0.8878870566	0.8601663163	0.879222931	0.8538658255	0.8876345705	0.8545228976	0.8526647421	0.8841205525	0.8607640695	0.8842163755	0.8678869146	0.8670260284	1	0.8643896276	0.902566739	0.8677784166	0.8527732401
FAM20059	0.8559929988	0.8376052036	0.8034720773	0.9090704334	0.7907155717	0.7905482286	0.7876571821	0.8247601618	0.790945182	0.8497803865	0.9108971001	0.8553805426	0.914035756	0.8138906442	0.9426981252	0.840400417	0.8556262061	0.9158551256	0.8556767982	0.9204074415	0.908473544	0.9995913715	0.9458829951	0.9190448601	0.940366997	0.9210325458	0.9276022216	0.8558718697	0.8556743659	0.8504054908	0.849391703	0.916537146	0.7907890275	0.943310095	0.9083743056	0.8386277477	0.7904956907	0.8415114973	0.8206009076	0.8139631271	0.951193706	0.8135739571	0.9074252173	0.9150738669	0.8293747449	1	0.8313468638	0.9158293431	0.823053165
GCF_001437115.1	0.877853356	0.8408339054	0.8439191047	0.8431585854	0.8626542416	0.8394853558	0.8699061259	0.8388542033	0.8640248423	0.8780709272	0.843188477	0.8777695617	0.8415571828	0.8802544799	0.8383078251	0.8287258705	0.8845818933	0.8419550833	0.8782718376	0.8292207961	0.8427675452	0.8385038352	0.8360880105	0.8355024303	0.8369347742	0.861537964	0.831195598	0.8781272801	0.8845858135	0.902887278	0.8945970302	0.8428488894	0.8637979606	0.8380216503	0.8556914722	0.8285430911	0.863455923	0.8297363027	0.8321687882	0.8803162231	0.8375914081	0.8802819213	0.8430507799	0.8431139931	0.8723479219	0.8374355801	1	0.8432345393	0.8315910484
FAM20561	0.8431850858	0.8266345456	0.7895428514	0.971608892	0.7874395926	0.7919653977	0.78814693	0.8224164875	0.7877877315	0.8363853185	0.9680072898	0.8429595649	0.9414895919	0.804532537	0.9030741045	0.8304424345	0.8380654251	0.9601732039	0.8433822363	0.8967027789	0.9711395777	0.9062251458	0.9153532119	0.8917105447	0.9018931252	0.8867327361	0.8713477878	0.8427056736	0.8381135106	0.8396272414	0.8350269038	0.9655982074	0.7874453629	0.9036145853	0.891563884	0.8296384453	0.7872424422	0.8330832889	0.8135072104	0.8045541755	0.908869847	0.8045383073	0.9639099263	0.9822646336	0.8230281348	0.9052720917	0.8274539221	1	0.8175968802
FAM13877	0.8844227293	0.8901345936	0.841305695	0.872595774	0.8474649049	0.8152965511	0.8482205701	0.8521548513	0.8487715439	0.8833038523	0.8730774913	0.8843791233	0.8754650445	0.839714848	0.8636319331	0.8703400647	0.8777997574	0.8712280867	0.8847033463	0.8792146417	0.8722730901	0.8675554411	0.8684460282	0.8516377363	0.8632317845	0.8762186576	0.8496672611	0.8844950638	0.879459861	0.9131867422	0.8704088082	0.8737100339	0.8484273135	0.8634852119	0.8775314527	0.8713501834	0.8479225107	0.87189654	0.985988131	0.8398025729	0.8648826539	0.8401909222	0.8711552392	0.8706730089	0.8628834501	0.86797098	0.8705986223	0.8722720641	1
GCF_000380265.1	0.8118855161	0.8112965693	0.7637982175	0.7985206024	0.7820469058	0.7795724124	0.7833124281	0.7796203026	0.7827876745	0.8123954951	0.7987075777	0.8116312908	0.7997708406	0.7929082863	0.7964037566	0.8069237925	0.7993653029	0.7961367946	0.8118855161	0.7885049413	0.7954189521	0.7920019401	0.7927146879	0.7782411686	0.7956645164	0.7979209568	0.7873408035	0.8116873324	0.7988563428	0.8278548379	0.7988094716	0.8028984739	0.7817351105	0.7957307474	0.8035042332	0.8074098264	0.7818899892	0.8077939665	0.7971399401	0.7926825913	0.7962167813	0.7928293185	0.7982821707	0.7956538175	0.8003353328	0.7963767547	0.8285181672	0.798770752	0.7969193398
FAM19882	0.8914155759	0.8718316629	0.8376223105	0.9430895879	0.8258523504	0.8260723544	0.8225380637	0.8533721584	0.8261170665	0.8842047287	0.9432958734	0.8911818534	0.9583150843	0.8468436793	0.982384945	0.8787188552	0.8894843167	0.9409449299	0.8914226892	0.9702908219	0.9416415246	0.9876746949	0.9872946418	0.9453312915	0.9821298826	0.9389095118	0.9584553178	0.8913932198	0.8897017803	0.887473287	0.8842204796	0.9526671294	0.8269157878	0.9829992287	0.9389339002	0.8772464035	0.8255439383	0.8797436776	0.8557424094	0.8467898215	0.9786164238	0.8415722208	0.9393688273	0.9416237413	0.8632830085	0.9873469753	0.8659250889	0.9417639748	0.8576675714
FAM19138	0.9994397386	0.8376371083	0.851756573	0.8527617336	0.8506628219	0.8339099824	0.8658064309	0.8647496736	0.8519843769	0.9844100316	0.8536398497	0.9990785622	0.854133425	0.8735327819	0.849839223	0.835750911	0.9238540925	0.8499750292	0.9997902062	0.8472185039	0.8524794125	0.8565857249	0.8585702478	0.8389927366	0.8495865942	0.8677077178	0.837841061	0.9998471572	0.9237835123	0.883080591	0.9043364528	0.8567526838	0.8516684693	0.8493276376	0.8650977075	0.8340136624	0.85130924	0.8351322383	0.8390628301	0.8734617148	0.8529505967	0.8743880202	0.8521498755	0.8519288862	0.9271811012	0.8563369902	0.8722477339	0.8533224818	0.8393281146
FAM19598	0.8647114451	0.8495061533	0.8232681593	0.9214096906	0.8071360668	0.8071658675	0.8036156152	0.8326320244	0.8076188376	0.8626273854	0.9217211075	0.8651470315	0.9229955825	0.8341662619	0.9610862938	0.8532009389	0.8653233521	0.9284237734	0.8647909136	0.9320142566	0.9198233019	0.9717663549	0.9435540668	0.9275014428	0.9599662855	0.9151803586	0.9331302915	0.86522799	0.8648420714	0.8614760865	0.8710977273	0.9225177786	0.8074057629	0.9605826626	0.9148942722	0.8507870852	0.8071087496	0.8541183027	0.827281812	0.8342516904	0.957576769	0.828748998	0.9198759498	0.9296629843	0.8425844526	0.9712666971	0.8495622779	0.9295974228	0.8322639862
FAM17419c4	0.9028130486	0.9723990154	0.8569197666	0.9124030828	0.8631784204	0.8507775504	0.8653960038	0.8750034246	0.8696941853	0.8974189837	0.9132876926	0.9037519257	0.91847786	0.8650350999	0.9070285119	0.9955195225	0.8912304032	0.9122123569	0.903469525	0.9086212311	0.9110975062	0.9109821223	0.9078746604	0.8866909166	0.9054162987	0.907563282	0.8871914403	0.9040385414	0.8920459934	0.9100722229	0.8791651475	0.9193319115	0.8683301265	0.9055348438	0.9150058061	0.988811978	0.8686625796	0.9994272955	0.8963884317	0.8650588089	0.9101965636	0.8654702921	0.9112429215	0.9113388113	0.8881045009	0.9111565153	0.8919032124	0.9126807417	0.8954948652
FAM20620	0.8973245503	0.847655096	0.9190798874	0.8403783126	0.9945379168	0.9094920843	0.9677376926	0.8773181485	0.9977192938	0.8973784981	0.8403423474	0.8973245503	0.8388297547	0.9409318167	0.8342102843	0.8454673855	0.8911745046	0.8404055434	0.8979883648	0.8290569879	0.8401342632	0.8341825397	0.8335495526	0.8327778426	0.8347127692	0.8571786755	0.8314337724	0.8978054561	0.8911811838	0.8927718724	0.8917406993	0.8400833981	0.9951277457	0.8348597127	0.8520161309	0.8458403958	0.9953008924	0.8460418008	0.8485475462	0.9407206497	0.8341404091	0.9409559647	0.8408448323	0.8404158191	0.8985232183	0.8340088793	0.9044173975	0.8405607074	0.8487556305
FAM19156	0.9885443555	0.8394168301	0.8534289465	0.8461946232	0.8513874719	0.836250352	0.8669796603	0.858787939	0.852932951	0.9869969276	0.8472397217	0.9884469105	0.8486619328	0.8692696198	0.8456503924	0.8317435167	0.9234378822	0.8456294417	0.9884512955	0.842241276	0.8456757281	0.851057133	0.852053509	0.8390806446	0.8454394237	0.8686766665	0.8342722167	0.9888040467	0.9242237768	0.8842308513	0.9082257296	0.8510473885	0.8524067475	0.8454559894	0.8607777677	0.8302998678	0.8523926179	0.8313176817	0.8397135504	0.8692788771	0.8522064978	0.8699989963	0.8459510105	0.8457897388	0.9269142357	0.8508846552	0.8744868298	0.8462243439	0.8408244244
FAM19148	0.9914381268	0.8385418265	0.8509932017	0.8543770293	0.8514370063	0.8345914294	0.8668386349	0.8645879461	0.8526929101	0.9839533688	0.8555267318	0.9912617741	0.8551238488	0.8744188766	0.8517926346	0.8357469778	0.922402391	0.852331923	0.9918439328	0.8479489259	0.853940045	0.8578334442	0.8600164174	0.8403428647	0.8509391267	0.8685899825	0.838915967	0.9917538078	0.9224613376	0.884496311	0.9050160642	0.8585870839	0.8523811264	0.8510959928	0.8654049169	0.8349772617	0.8521999021	0.8357995913	0.8398206269	0.8742434982	0.8539819409	0.8750409825	0.8536794133	0.8550692866	0.9281421344	0.857745755	0.8727542438	0.8554156589	0.8387893048
FAM22258	0.9946137534	0.8431696838	0.87696407	0.8562332369	0.8756009646	0.8585353259	0.8923592903	0.867085441	0.8768778419	1.0000365968	0.8566703932	0.9846874984	0.8550816911	0.8970466885	0.854855593	0.8353921121	0.9334925879	0.8546345083	0.9950173208	0.8479062119	0.8565089662	0.8543597816	0.8572358889	0.8563906533	0.8544921317	0.8831474249	0.8492252007	0.9851722807	0.933529686	0.8880734543	0.927167859	0.8564818946	0.8766246723	0.8545462749	0.8633345198	0.835219656	0.8763379138	0.8360167643	0.842358037	0.8970361606	0.8548631129	0.8971880624	0.8561033935	0.8558732848	0.9504714971	0.8543437392	0.8980287861	0.8564402846	0.8421910954
FAM20310	0.8693300728	0.8179081412	0.8560577645	0.8364100475	0.8358322455	0.8481599944	0.8523387761	1.0002580523	0.8373766417	0.866742695	0.8368815927	0.8694128258	0.838041114	0.8682224557	0.822336651	0.8120831134	0.8676686472	0.8340714183	0.8696899749	0.8208657041	0.8358288178	0.8296551501	0.8267142358	0.8125811004	0.8214312646	0.8406221263	0.8076854524	0.8697320859	0.8687390499	0.8502415506	0.8493508541	0.8440301789	0.8370490574	0.8218048772	0.8497974265	0.8119205454	0.8365985676	0.8127304475	0.8129669546	0.8682444906	0.829218371	0.8690078748	0.8358273488	0.8372072184	0.8337497099	0.8291806669	0.8381968268	0.8375450857	0.8129356162
FAM22257	0.9944537222	0.8428197104	0.8766055938	0.8562273082	0.8754633593	0.8583193164	0.8924530326	0.8667510019	0.8767399154	0.9996471553	0.856317023	0.9843019188	0.8547562866	0.8967392939	0.8547427542	0.8352646235	0.9330086226	0.8545021782	0.9950521549	0.8478547643	0.8565966925	0.8540069927	0.8570572952	0.8561035118	0.8543523195	0.882900163	0.8489052792	0.9847865791	0.9330477162	0.8876029214	0.9272122461	0.8563776681	0.8764868094	0.8543252547	0.8632045116	0.8349839516	0.8761590247	0.8358911233	0.8418995074	0.8967032075	0.8544445402	0.8970750978	0.8559706938	0.8559391182	0.9503361046	0.8539909543	0.897885538	0.8562438478	0.8421120162
FAM19461	0.8687270595	0.8059348339	0.8885924705	0.8096053111	0.886754569	0.8636641153	0.9091415266	0.8584457531	0.8881155651	0.8666824183	0.8101470951	0.8688074314	0.8079286375	1.0002198122	0.8094586082	0.7944058267	0.8683494085	0.8072401507	0.8690480629	0.8031595832	0.8091603608	0.8103354364	0.8084215205	0.804784935	0.8097394257	0.8355712383	0.8044668367	0.8690219178	0.8683557027	0.8478991226	0.8766369113	0.8098929069	0.8878739653	0.8098604676	0.8166267147	0.7946943908	0.8874508025	0.7953000849	0.7933634131	0.9999932216	0.8091845692	1.0006463642	0.8095568943	0.8100938366	0.8444508785	0.8100918999	0.8696924904	0.8100909316	0.7928894127
FAM18098	0.9090593253	0.9780927479	0.8619921208	0.9161628868	0.8689830624	0.8565698914	0.8716445074	0.8799704213	0.8756738609	0.9037311229	0.9167642353	0.9098492592	0.9227516898	0.8713836752	0.9128129721	0.9943865289	0.9001564993	0.9152736136	0.9092888151	0.915377734	0.9150122501	0.9170973143	0.914289782	0.8929801598	0.9112771961	0.9128565327	0.8941408898	0.9099655978	0.9011998283	0.9177608163	0.8849448268	0.9236494627	0.8695860045	0.9119853211	0.9245876088	0.9970724104	0.8749046448	0.9969688213	0.9049864112	0.8712758362	0.9139503282	0.8747373085	0.9146233922	0.9154069514	0.8947082397	0.9173480533	0.8983641409	0.9160327363	0.9011158945
FAM19155	0.9886969533	0.8396081208	0.8528952181	0.8461420399	0.8513662517	0.8362037589	0.8670535046	0.858668552	0.8528055655	0.9869799115	0.8472880338	0.9884859774	0.8483638647	0.8694361194	0.8460158441	0.831375675	0.9234235397	0.8457809934	0.9884957223	0.8423639632	0.845601201	0.8512571095	0.8518301064	0.8390268407	0.8453200622	0.8684884331	0.8343166695	0.9886740529	0.9240511078	0.8843262438	0.9080013467	0.8511416331	0.8523797157	0.8456513869	0.8606340874	0.830774418	0.852313938	0.8322112955	0.8398385864	0.869206141	0.8521580205	0.8695364913	0.8461673765	0.8459101126	0.9269784595	0.8515596869	0.8746081963	0.8466175884	0.8409222132
FAM20580	0.8865848513	0.8367430376	0.9065247061	0.8338518722	0.9769948435	0.8939283508	0.9512787148	0.8691374152	0.9806572556	0.8868836589	0.8339568586	0.8865848513	0.8326334236	0.9278293849	0.8316824887	0.8315048193	0.8799358775	0.8359233357	0.8870148919	0.8185859334	0.8334612014	0.8342268959	0.8226269024	0.8301061776	0.8324421262	0.8454841693	0.819904321	0.8868619549	0.8799424392	0.8791383843	0.8810488349	0.8337948363	0.9777973842	0.8322831323	0.8492747859	0.8270555136	0.9784560733	0.8277338876	0.8346105003	0.9276910854	0.8331851073	0.928552681	0.8340467028	0.8364038506	0.8838703458	0.831560341	0.8935634219	0.8364306019	0.8346650125
FAM20547i0	0.8495408325	0.8335121064	0.7925229222	0.9657296574	0.790850456	0.795574219	0.7923422977	0.8282532316	0.7912184662	0.8437878967	0.9620070559	0.8495553211	0.9552800041	0.8073133568	0.9086847017	0.8400966872	0.845120364	0.9409889428	0.8498784166	0.9062544824	0.9634911704	0.9114756869	0.9334853025	0.9173227985	0.9079984256	0.8932538715	0.8758371386	0.8506052608	0.8450290858	0.8464001893	0.8372318102	0.9978779047	0.7908953707	0.9087697015	0.9038991208	0.8405955776	0.790491622	0.8429871607	0.8212735953	0.8073350897	0.9233703356	0.8027166104	0.9567158232	0.9577305074	0.8317338736	0.9109830749	0.8308283368	0.9693561513	0.8234415711
FAM19614	0.9040107621	0.8637210639	0.8489422224	0.9332469261	0.8338644333	0.8359174403	0.8329324795	0.8662821814	0.833999361	0.8980373293	0.9350371001	0.9041286357	0.9295777968	0.8612908614	0.9339707202	0.8676419913	0.8975282157	0.9358657264	0.9040403559	0.9330508045	0.9324534111	0.9575755357	0.9450006797	0.9070920282	0.9328316098	0.9735556847	0.9188548103	0.9040689465	0.8976174987	0.8958544106	0.8907763155	0.9370976309	0.8338473793	0.9333101264	0.9416962061	0.8678606844	0.8332304238	0.8681786924	0.8590868759	0.8613284806	0.9349513282	0.8563010462	0.9320305709	0.9354800039	0.8774184779	0.957904077	0.8780745573	0.9358933139	0.8606137152
GCF_000163095.1	0.865812879	0.8059562297	0.898896822	0.8119993776	0.9010970333	0.8726751596	0.9107873783	0.8517652236	0.8964453703	0.8664323078	0.812326436	0.865812879	0.8108492221	0.9311234755	0.8110588368	0.7976801646	0.8657881018	0.8135672759	0.865812879	0.8081316638	0.8120434809	0.8125187068	0.809329887	0.8091044149	0.8109537817	0.8336253734	0.808657435	0.8648034577	0.8657945439	0.8566344299	0.8691786076	0.8122179121	0.8965667784	0.8110796496	0.8218567207	0.7972648995	0.9006133832	0.7979264495	0.7999051531	0.9310699568	0.8109552683	0.9282255395	0.8120211815	0.813263508	0.8517057584	0.8123150385	0.8693659229	0.8133046381	0.8000146681
FAM17422	0.9008871132	0.9705672222	0.8556881099	0.9103885158	0.8613668552	0.8492544082	0.8637258966	0.8724781299	0.8680478248	0.8957718232	0.9117542767	0.9018572454	0.9168085388	0.8637253705	0.9045398396	0.9923936169	0.8901435838	0.9100433929	0.9011143893	0.9073408068	0.9090779957	0.9092826494	0.9067515725	0.8849257039	0.9031162075	0.9052537601	0.8861594131	0.9021776415	0.8897616337	0.9082115056	0.8770441694	0.9180853885	0.8668172721	0.9038464371	0.9161740598	0.9852002239	0.8671844914	0.9965640277	0.89441448	0.8637832418	0.9081157551	0.8671602907	0.9092668663	0.9095346522	0.8866313266	0.9097887595	0.8904944938	0.9100665414	0.8930176791
FAM20325	0.8815316908	0.8836120815	0.84175642	0.9467218644	0.8197219605	0.8244045003	0.8237411873	0.8540716582	0.8201082968	0.874744742	0.9470872487	0.8815224923	0.9456972554	0.8490170908	0.9461224298	0.8692276952	0.8793143449	0.9377001948	0.8820442508	0.9797996161	0.9448090906	0.9469007238	0.9538021426	0.9175335387	0.9441784833	0.928200204	0.9257028153	0.882483734	0.87969506	0.8896508868	0.8785110106	0.9463886748	0.8206704265	0.9451898056	0.9223826733	0.8667691446	0.8198006586	0.870799103	0.8614105161	0.8490932338	0.9473432731	0.8443514148	0.9445198493	0.94975021	0.8531696957	0.9473166997	0.8656459074	0.9501360354	0.8621637698
FAM19462	0.8828638415	0.8116808486	0.9035546096	0.8233023804	0.9039395266	0.880323883	0.9301444771	0.8737719051	0.90537655	0.8814732056	0.8234356209	0.8829763557	0.8218199566	1.0009228138	0.8237553981	0.8094438887	0.8823659169	0.821082199	0.883191021	0.8176046222	0.82279656	0.823241682	0.8234810214	0.8184469982	0.823138544	0.8500644736	0.8195775684	0.8834535541	0.8823659169	0.8621814627	0.8776872017	0.8238141226	0.9050010092	0.8237366457	0.8305787918	0.8097562637	0.9046836994	0.8105359673	0.8077857848	1.0011142853	0.8233058348	0.9994413769	0.8234099598	0.8243401758	0.8607597373	0.8230260298	0.8769854684	0.8243441237	0.8077976284
FAM17644	0.9129906089	0.9883340193	0.8899460247	0.9244373476	0.8962798649	0.8840457232	0.898987146	0.8885998021	0.9026104081	0.9132373248	0.9242488765	0.9139280194	0.924389543	0.898229415	0.9153000675	0.9955838403	0.9080304653	0.924132387	0.913089515	0.9147945472	0.9242076656	0.9158198743	0.9125977316	0.9123944246	0.9152011614	0.9285584373	0.9127515857	0.9138329596	0.908037059	0.925611034	0.9067556749	0.9243939388	0.8966183437	0.915403919	0.9171671959	0.9867223985	0.9019290546	0.999576352	0.9113575584	0.8984030503	0.9152330311	0.8986409745	0.9245329569	0.9243856966	0.9147313572	0.9157814108	0.9269913243	0.9245411991	0.9111537018
FAM19151	0.9908322314	0.8388082242	0.8506594795	0.8543200633	0.8503259911	0.8337956733	0.8664308067	0.8638149913	0.8516336554	0.9834872086	0.8557693993	0.9907358362	0.8550508168	0.8738512904	0.8513021143	0.8355176423	0.921963697	0.8518386169	0.9912168386	0.8471999626	0.8540931937	0.8581417925	0.8608647137	0.8406270752	0.8503498464	0.8677413921	0.8388978036	0.9912684441	0.9220790791	0.8842351965	0.9043686503	0.8582084902	0.8513834173	0.8508532437	0.864836391	0.8354426682	0.8511409687	0.835947526	0.8395886359	0.8738035797	0.8538556136	0.8740859495	0.8535932044	0.85441159	0.927304381	0.8581598057	0.8718377016	0.8546847098	0.8380954838
FAM19701	0.8995930672	0.8837904749	0.864706421	0.9477329232	0.8527852687	0.8527721113	0.8489917203	0.8665984586	0.8531494662	0.8985099481	0.9477539751	0.8995809624	0.9653443982	0.8741292417	0.9948912355	0.8859861858	0.9101963719	0.9465950692	0.8997246414	0.9763929501	0.9473155698	0.9932123482	0.9907134903	0.9771997634	0.9935970713	0.9622718766	0.9771913426	0.8996646436	0.9106300406	0.9043486865	0.9099748009	0.9584120147	0.8538962816	0.9944607246	0.9462735018	0.8838441572	0.8524794902	0.8875571822	0.8715561759	0.8741497673	0.9837611075	0.869085738	0.9456808914	0.9471434707	0.8881182147	0.9926371056	0.8941969445	0.9476266113	0.8745413322
FAM19158	0.9658484244	0.8523380959	0.8716592834	0.8684833715	0.8874419888	0.8673581362	0.8920565184	0.8636873032	0.888194005	0.9639103219	0.8674225368	0.9653245992	0.8706973315	0.8844278389	0.8607203129	0.8542204183	0.9206549387	0.8671644274	0.9657916302	0.858312644	0.8681126878	0.8649104071	0.8631847759	0.8571843662	0.8599611974	0.8905281456	0.8543056096	0.9659270235	0.9205530133	0.9028529963	0.9217796669	0.872902671	0.8879688565	0.8602619024	0.8798493128	0.8553284125	0.8876580096	0.8545627049	0.8537843199	0.8840662829	0.8609748726	0.8842341301	0.8679950427	0.8670244702	0.9998321528	0.8638799979	0.9026694293	0.8677146213	0.8527873787
FAM19466	0.8689538328	0.806139159	0.8885206228	0.8096612781	0.8869658353	0.8638328635	0.9093749183	0.8585143378	0.8882659302	0.8668915968	0.810251526	0.8690342111	0.8078982817	1.000203851	0.8093804382	0.795113774	0.8685732464	0.8074445801	0.8692748618	0.8033230133	0.8095755735	0.8105144502	0.8086376653	0.8050414626	0.809843824	0.8358602463	0.8045708138	0.8692642093	0.8685795411	0.8480709692	0.8768270327	0.8098501187	0.8881463311	0.8099794018	0.8168725675	0.7948266395	0.8875614095	0.7955180866	0.79358126	0.9999380216	0.8092589024	1.0008275091	0.8096612781	0.8100346014	0.8447512485	0.8101963264	0.8698839938	0.8102336103	0.7930926955
FAM19071	0.8903913313	0.8152568183	0.8969923595	0.8082688469	0.9280710997	0.8776041017	0.9626362434	0.8599837494	0.9300307647	0.8891316865	0.8088534199	0.8904725356	0.8066188344	0.9345992397	0.8082282447	0.8076857414	0.8820414758	0.8072312908	0.8907156593	0.8021809711	0.807923484	0.8067543379	0.8083407567	0.8061854187	0.8079097869	0.8340957242	0.8019593714	0.890454925	0.8820478352	0.8568940729	0.8870771201	0.8083368432	0.9296447997	0.8085178407	0.8148777019	0.8033530523	0.9290592483	0.8085388756	0.8092374281	0.9345263515	0.8085413215	0.9392401137	0.8079870778	0.8082717819	0.8628288346	0.8067005279	0.8690390059	0.8085873046	0.8087105786
FAM18964	0.8926435044	0.8163750719	0.8516591965	0.8340803467	0.8336626153	0.8270649584	0.8501920892	0.8338611459	0.8353109479	0.8936337539	0.8364973244	0.8924887179	0.8329502126	0.8702326221	0.842380175	0.8000417251	0.9496400491	0.8343928041	0.8927781015	0.8307942569	0.8341721611	0.8389234355	0.8398261968	0.835810399	0.8406371438	0.8601767836	0.8273115594	0.8924959284	0.9501649775	0.8668128967	0.9965144182	0.8336395415	0.8348754305	0.8423474872	0.856689279	0.8021183646	0.8344586605	0.8012627122	0.8122991861	0.8700066914	0.8402122018	0.8726058557	0.8327963874	0.8338323037	0.8731557807	0.8390705308	0.8776325732	0.8358637571	0.8152521483
FAM20624	0.8999647156	0.8496418071	0.921471718	0.842364793	0.9967271953	0.9117644033	0.9705164684	0.8793958864	1.0005688703	0.8996874814	0.8424594333	0.899707541	0.8409971382	0.9434555222	0.8359061086	0.8472269371	0.8933558413	0.8422583227	0.9002964709	0.8315814596	0.8417239137	0.8364178862	0.8355033731	0.8348336903	0.8362522657	0.8592951151	0.833868771	0.9000068923	0.8933625278	0.8950187326	0.8941824006	0.8422428922	0.9983293934	0.8366940918	0.8544062249	0.8480010328	0.9977024016	0.8487530115	0.8506602188	0.9432739568	0.8365793919	0.9437337851	0.8422938128	0.842194029	0.9010391914	0.8361452811	0.9068009324	0.8422017443	0.850690051
FAM20497	0.8793295873	0.8484091365	0.8309806688	0.9210803309	0.8182853078	0.8166652778	0.8254231622	0.8546511628	0.8185705244	0.8771292036	0.9256229626	0.8791649058	0.9337399777	0.8501804553	0.9493197461	0.8460956582	0.8906544207	0.9262876411	0.8794039916	0.922253439	0.9209865814	0.9372667425	0.9420008413	0.9299458535	0.9482185622	0.9274696778	0.9076483672	0.8792710559	0.8908250546	0.8631357353	0.8814620151	0.9310510056	0.8182729071	0.9494268883	0.9214969951	0.8464582552	0.8178934451	0.8470460493	0.8358739928	0.8503679542	0.9388991732	0.8502181535	0.921082811	0.9250321923	0.8545569173	0.9369016653	0.8608847566	0.9253308016	0.8385247707
FAM13473	0.8660137302	0.8505507535	0.8224314126	0.9222539042	0.8080551713	0.8085490516	0.8052057859	0.8343064216	0.8085391043	0.8616662912	0.9221494582	0.8663022	0.9241846625	0.8323323928	0.9616350071	0.8539392791	0.867061174	0.9294019872	0.8666055906	0.9313655713	0.9208926251	0.9723730472	0.9443332841	0.927566225	0.9602533362	0.9148108857	0.9348809241	0.8667204812	0.8662514691	0.8629181507	0.8704899859	0.9235450553	0.8084411241	0.9612346309	0.9160448401	0.8517061249	0.8080213507	0.8548469643	0.8296734969	0.8324229127	0.9593431642	0.8296789679	0.9208722332	0.9308821357	0.8434454436	0.9722367701	0.8505935266	0.9308517966	0.8334708539
FAM19159	0.9654919973	0.8522375499	0.8714008325	0.8685865945	0.8873868804	0.8671457614	0.8917869473	0.8634858832	0.8882614184	0.963584237	0.8675067301	0.9650783028	0.8706246483	0.8840362591	0.8607623944	0.854078896	0.919982053	0.8673044457	0.9655964349	0.8577093695	0.868005597	0.8649632187	0.8634509017	0.8569331853	0.8599299356	0.8903116397	0.8544008274	0.9655264719	0.9196560657	0.9016436245	0.9211364431	0.8730302616	0.887915659	0.8601104199	0.878883836	0.8538284486	0.8876611558	0.8542573525	0.8525990256	0.8837984862	0.8607755758	0.8845736564	0.8683178958	0.867320669	0.999740934	0.8642524348	0.9025359068	0.8681348766	0.8528560637
FAM19500	0.9117354824	0.8941663674	0.8701637531	0.9589287776	0.8581648294	0.8581282844	0.8545585318	0.874547028	0.8586272024	0.9065736412	0.9592571525	0.9118710694	0.9547382905	0.8799233721	1.0065558454	0.8910727583	0.9097599368	0.9583588883	0.9117111191	0.9700522116	0.9572874329	1.0105508965	0.996815823	0.9697873932	1.004582948	0.9604371835	1.0109041643	0.9117714977	0.9097149176	0.9104336349	0.9116480923	0.9604297686	0.8587898009	1.0052206308	0.9407696471	0.8915377795	0.8581383475	0.8926224759	0.8772169276	0.8798974199	0.9951898378	0.8798476341	0.9572842551	0.958974856	0.8928168526	1.0100636306	0.8983912809	0.9596453763	0.8770818702
FAM19142	0.9995628124	0.8377912191	0.8522115949	0.8528143102	0.8506556354	0.8340561372	0.86619527	0.8649382339	0.8522763454	0.984685775	0.8532690242	0.9993325343	0.8545465079	0.8739891862	0.8500373411	0.8349923419	0.9243246717	0.849987196	0.9997195768	0.8470164622	0.8525338869	0.8568054729	0.8585590919	0.8391134925	0.8491230445	0.8678987438	0.837807285	0.9999678682	0.9239848533	0.884059107	0.9046025439	0.8571121859	0.8519608693	0.8495470872	0.8647800089	0.8346822211	0.8517792757	0.8349217493	0.8394903113	0.8739414753	0.8527072041	0.8743426363	0.8520085802	0.8519832642	0.9273455506	0.8564943784	0.872400608	0.8532388398	0.8392907045
FAM20552	0.8694720423	0.8544306124	0.8151964193	0.9965693677	0.8132034137	0.8179594047	0.8147423797	0.8533700274	0.8132317291	0.862967949	0.9986527838	0.8694094504	0.9716125859	0.8302924929	0.9247247943	0.8568443747	0.8641368279	0.9808016731	0.8695147637	0.923078528	0.9947243969	0.927838493	0.9420870922	0.9056953662	0.923513194	0.9143166554	0.898222092	0.8692594285	0.8642630052	0.8649833088	0.8622789413	0.9848567341	0.813427453	0.9238688749	0.9211908358	0.8563555617	0.8127389421	0.8597156539	0.8386897429	0.8304176767	0.9281926837	0.8304112189	0.9960959544	0.9981669515	0.8495032389	0.9278151453	0.8545254938	0.9981123078	0.8425888209
FAM19154	0.8869058697	0.8632535481	0.8406390953	0.9466995164	0.8257122953	0.8257799271	0.8227964994	0.8513315332	0.8259716353	0.8798289373	0.9474648238	0.8869409569	0.9440486542	0.8501187371	0.9734181528	0.8633867777	0.8851194744	0.9470671691	0.886894174	0.9431089279	0.9442846028	0.9735381611	0.9664444478	0.9490167961	0.9712844452	0.9320193437	0.9488250878	0.8869612973	0.8848479301	0.8773214749	0.8856274758	0.946962416	0.8268498319	0.9721290802	0.9252627725	0.8610374619	0.8255017722	0.8643580317	0.8433850488	0.850193488	0.972789126	0.8507136937	0.9442413795	0.953729666	0.8566927532	0.9728709961	0.8708740777	0.95491246	0.8442500242
FAM22261	0.8666902445	0.8678698005	0.8201226878	0.9260809899	0.8044173576	0.8065707447	0.802940422	0.8354788335	0.8047665421	0.8596268558	0.928609962	0.8668680745	0.9370735753	0.82614201	0.9550453666	0.8583800531	0.8700909324	0.927555933	0.8671893641	1.0004219105	0.9245826349	0.9431825597	0.9508576438	0.9162908741	0.9551499725	0.9188646773	0.9126899406	0.8674264708	0.8654070788	0.8743837592	0.8663335882	0.9343797244	0.8053573163	0.95643264	0.9160184007	0.8564538103	0.8042793774	0.8591959791	0.8496683744	0.8261514743	0.9498310117	0.8210611521	0.9249811336	0.9280650151	0.8430174318	0.9426256578	0.8428864254	0.929409948	0.8545564585
FAM22259	0.9941761147	0.8374633117	0.8518095522	0.846866333	0.8508110745	0.8341660472	0.8671932164	0.8619705598	0.8520977525	0.9998208485	0.8481018944	0.9843743839	0.8479485446	0.8713662787	0.8436411186	0.8290733728	0.9202653974	0.8452817182	0.9945056951	0.8398765023	0.8462782486	0.8494849637	0.8526892446	0.8411549042	0.8426163523	0.8657512413	0.8331636749	0.9845111816	0.9209011906	0.8824800025	0.9059352221	0.8506051476	0.851637703	0.8425642621	0.8592044211	0.8287437924	0.8513660548	0.829556303	0.8381789441	0.8713312273	0.8460625852	0.8718467748	0.8463756136	0.8461657921	0.9260488762	0.8506684348	0.872504962	0.8470464582	0.8385299448
FAM17708i0	0.8736574761	0.8547784835	0.8279285056	0.9307427965	0.8141641286	0.8138610588	0.8103930389	0.8408838617	0.8147988218	0.8664624494	0.9313414219	0.8736474572	0.9459198293	0.8371267984	0.9956954074	0.8593545866	0.8709378632	0.9362371258	0.8737371258	0.9543321444	0.9299743518	0.965114916	0.9645418387	0.9434326534	0.9953232076	0.9230974232	0.9403809161	0.8736434497	0.8707214563	0.8682743558	0.8736519657	0.9376487797	0.8150753416	0.9961151966	0.9272953152	0.8566334709	0.8139637519	0.8596401234	0.8373251713	0.8371678756	0.9781935038	0.8324600248	0.9280858013	0.9356435098	0.8496433295	0.9652065884	0.8552809281	0.9363448283	0.8430709734
FAM19136	0.9995696311	0.8376667192	0.8519029703	0.8529657477	0.8505193637	0.8340504525	0.8660710634	0.865023865	0.8521035495	0.9845271687	0.8539759461	0.9992736309	0.8537481037	0.8736774921	0.8498752709	0.8348566638	0.9233437128	0.8504375741	1.0002035002	0.8471513866	0.8522924444	0.8570445149	0.8586058191	0.8387027203	0.8491995334	0.8677531046	0.8379398379	0.9998028288	0.9235053446	0.8836908705	0.9047229574	0.8570508439	0.8517861281	0.8497920208	0.8645954435	0.8348143085	0.8515826279	0.8354136117	0.8393380499	0.8736117683	0.8530032346	0.8740319135	0.8518898256	0.8520991679	0.9266907556	0.8569023569	0.8724852146	0.85368238	0.8396072738
FAM20579	0.8923597288	0.8314968355	0.9170915155	0.8319528286	0.9085347895	0.9152563717	0.9257954998	0.8973010083	0.9104075096	0.8931366436	0.8323489028	0.8923597288	0.8303426346	0.9333787972	0.8294656858	0.8271618542	0.8891860574	0.8330923036	0.8929934475	0.8259091426	0.8316344459	0.8292534306	0.8264199768	0.8286750607	0.8299897224	0.8570766272	0.8241699707	0.8926237783	0.8891926586	0.8673532291	0.8900889034	0.8320396602	0.9102023634	0.8300603048	0.8433932793	0.8268515961	0.9096112989	0.8277194048	0.8213776476	0.9330228382	0.8290294964	0.9330502588	0.8320447381	0.8324971767	0.8786941535	0.8287893129	0.8778309149	0.8326505285	0.8211247695
FAM19139	0.9994601029	0.8380352418	0.8522385771	0.8532210049	0.8506320302	0.8340329926	0.8661712336	0.8648524046	0.8522526952	0.9846307011	0.8542248533	0.9993481314	0.854611885	0.8739649335	0.8502425642	0.8350275912	0.9237454938	0.8501174483	0.9996611646	0.847085943	0.8526635818	0.8567758551	0.8586501598	0.8391369435	0.8490459302	0.8678839099	0.8376691438	0.9999995132	0.9244460456	0.8840306802	0.904588152	0.8571969651	0.8519372278	0.8494339356	0.8646430667	0.834880081	0.8517556393	0.8357364192	0.8394631212	0.8739172239	0.8526767262	0.8743422286	0.8519007154	0.8521134612	0.9273762898	0.8567344743	0.8724056093	0.853435698	0.8393414131
FAM19612	0.8978764711	0.8616748973	0.8430062065	0.9305908034	0.8280582648	0.8311176575	0.8276576832	0.8605331404	0.828479173	0.8913075272	0.9322769149	0.8976935322	0.9348578902	0.8552804642	0.9328723339	0.8680480123	0.8916525827	0.9329199278	0.8980053712	0.9313185928	0.929435165	0.9572567495	0.9414531099	0.9040250026	0.9313166097	0.973176895	0.9147514683	0.8975269537	0.8921904924	0.8895262279	0.8848179064	0.9353606003	0.8282972256	0.9316919071	0.9411417667	0.8662116826	0.827743947	0.8692517403	0.8533558875	0.8552993034	0.9312586047	0.855583875	0.929179348	0.933027014	0.8731177497	0.9567708956	0.8717137309	0.9332907633	0.8544232789
GCF_002173595.1	0.8963012267	0.8055150453	0.8350270425	0.8212030291	0.8192293856	0.8152352985	0.8445161312	0.8391544391	0.8207317183	0.893658199	0.8247399872	0.8967205373	0.8249456243	0.8494797854	0.8278113074	0.7980317456	0.9852007467	0.8226746344	0.8965555549	0.8205624813	0.8212469929	0.8311738286	0.8309634642	0.8209477554	0.8264262115	0.8499137506	0.8118623773	0.8967659193	0.9902712377	0.869835495	0.9338113254	0.8267774491	0.8203369896	0.8272232325	0.8401764792	0.8076498894	0.8196538962	0.7987176754	0.8184498555	0.8477221791	0.8298156782	0.8476318878	0.8225540885	0.8226774707	0.8570165034	0.8313359746	0.8534379451	0.8237571837	0.8087915298
FAM17411	0.9024557461	0.9718266102	0.8563554152	0.9107976054	0.862596276	0.8502298724	0.8650479675	0.8735130433	0.8686238776	0.8967351325	0.9116822363	0.9032066293	0.91747183	0.8648699882	0.9050843638	0.9931699118	0.8928901473	0.9104184778	0.9022567041	0.9080104913	0.9096449523	0.9099914328	0.9064381651	0.885952113	0.9042239549	0.9064597543	0.8863759987	0.9033867148	0.8929375382	0.9104163716	0.8773432847	0.9179604833	0.863070712	0.9048568872	0.9173286041	0.9877915662	0.8681257461	0.9974656376	0.8962775466	0.8647825782	0.9087213555	0.8678966898	0.9094501229	0.910108857	0.8878788182	0.9100767365	0.8915505632	0.9114358034	0.894793157
FAM17708	0.8756598432	0.8566205186	0.8298467979	0.9346772817	0.8158231851	0.8161775779	0.812472517	0.8425718072	0.8160791912	0.8688992741	0.9341707912	0.8759610268	0.9474248798	0.8392442298	0.9988012891	0.8613209915	0.8740429889	0.9384004136	0.8758134468	0.9566742297	0.9321593864	0.9682883733	0.9678275623	0.946923911	0.9974565041	0.9256337406	0.9433689399	0.87612467	0.8745419499	0.8704624173	0.8770779162	0.9408540564	0.8168964029	0.9980247372	0.929421125	0.8590771733	0.8156153684	0.8625874688	0.8396518317	0.8391383136	0.9819872097	0.8392050759	0.9301786019	0.9384360537	0.8520922224	0.9685298222	0.8586976819	0.9390610098	0.8451895951
FAM17656	0.8703156458	0.8521139829	0.8251487041	0.9286040669	0.811108362	0.8110869118	0.8076643727	0.8375264136	0.8118646029	0.8637978063	0.930579971	0.8704927339	0.9458878648	0.8343088975	0.999358991	0.8563182039	0.8725968398	0.9359943771	0.8703286156	0.9565605402	0.9275669792	0.9654069634	0.9644646552	0.9442157542	0.9980375646	0.9200948594	0.9384601417	0.8703495669	0.872652211	0.8659463089	0.8741312707	0.9386252577	0.812094568	0.9988741188	0.9289682199	0.8547109423	0.8112849512	0.8572659993	0.8347688277	0.8343822269	0.978674104	0.8293234936	0.9276363179	0.9359958736	0.8465544144	0.9656000144	0.8533012214	0.9356910825	0.839535241
FAM20301	0.8681695222	0.8169541744	0.8604028776	0.840300082	0.8350042868	0.8478016434	0.856207031	1.0003262186	0.8365512577	0.8655993888	0.8415002927	0.8682551118	0.8367287949	0.8677063602	0.8265861831	0.8116671826	0.8677489104	0.8332005472	0.8683998805	0.8199004128	0.8395943347	0.8288271633	0.8257914226	0.811551759	0.8253204352	0.8451229336	0.8115219249	0.8684580814	0.8674945871	0.8486653647	0.8488795833	0.8430340583	0.8362196591	0.8254906363	0.8537322689	0.8114617676	0.8363546461	0.8124037423	0.8130957953	0.867787059	0.8285126827	0.867535181	0.8399371821	0.8363326374	0.8331384336	0.8344765658	0.837772988	0.84143769	0.8122428338
FAM17418	0.9020688501	0.9711468417	0.8561389676	0.9106545832	0.8617087462	0.8497686189	0.8642994143	0.8730625255	0.8685043813	0.8967311895	0.9117788553	0.9028373132	0.9170628287	0.8642988879	0.9047758404	0.9925027475	0.891072985	0.9105445772	0.9018467327	0.9073828252	0.9092755603	0.9097171635	0.90699912	0.8854516247	0.9036505156	0.9063364521	0.8866695861	0.9028162594	0.890604012	0.9085834172	0.8778380501	0.9178002375	0.8672432596	0.904323184	0.9171438858	0.9863476738	0.8677596037	0.9967266629	0.8946984467	0.8643567858	0.9085207822	0.8676132799	0.9098719088	0.9101308703	0.8873538341	0.9098892781	0.890866658	0.9109846013	0.8941610488
FAM19157	0.8916656247	0.8742799567	0.8629381795	0.9479308842	0.8475859749	0.8477240851	0.8447144336	0.8626431259	0.8478527787	0.8902839996	0.9479355925	0.8914914175	0.946589018	0.8726880274	0.9801858942	0.8705075602	0.8990362105	0.9490143169	0.8915552412	0.9452518602	0.9467721187	0.9772238489	0.9660939453	0.9719908324	0.9788947731	0.9491770149	0.9662043288	0.8914234087	0.8991832142	0.8911581744	0.9043220646	0.9481014294	0.8487562496	0.9798788083	0.9292478173	0.8678845127	0.8472684261	0.8714978732	0.8560917847	0.8727664991	0.9758307146	0.8735585402	0.9465675691	0.9554333025	0.8758279419	0.9765981678	0.8940898773	0.954907542	0.8563612042
FAM19390	0.8555549556	0.8293264085	0.7976486879	0.9109608327	0.7840296113	0.7836757187	0.7810032034	0.8102335691	0.7851014138	0.8463142141	0.9075598001	0.8560698836	0.90543307	0.8066604117	0.9299172258	0.8342944039	0.8466531603	0.9055897662	0.8555178306	0.9205713773	0.9109839755	0.9317546705	0.9514014916	0.9337083116	0.9283377273	0.8980736482	0.9016844127	0.8560997765	0.8463011963	0.8449174476	0.8470919098	0.9385514321	0.7841289326	0.9291665301	0.8933235812	0.8336897973	0.7843863966	0.835655974	0.8120064067	0.8066266617	0.9376522365	0.8046778421	0.9025541976	0.9058645874	0.8216637192	0.9325246519	0.8217799155	0.9181616296	0.8180192047
FAM18987	0.8057181085	0.7513708765	0.7859540066	0.7685986798	0.7897478275	0.7813166082	0.7969139339	0.7711324482	0.7918575301	0.8055455471	0.7685091098	0.8056589012	0.7664419151	0.8122921419	0.7655755657	0.7486837764	0.8048325294	0.7688264002	0.8059104057	0.7638732296	0.7678689626	0.7677475118	0.7634704176	0.7609993988	0.7646044649	0.7877803237	0.7627493032	0.8058820672	0.8048375898	0.8062990484	0.8049681495	0.7682459663	0.7917143193	0.7655330579	0.7738478869	0.7495384868	0.7912011894	0.7498517288	0.760206932	0.8122182593	0.765343291	0.8148765148	0.7673421696	0.7691816439	0.7941716748	0.7676695808	0.815202408	0.7692621051	0.7587125805
FAM19153	0.8866767415	0.8628563918	0.8396678345	0.9454953455	0.8248402504	0.8247235337	0.8218619455	0.8502352602	0.825252311	0.878741023	0.9467330497	0.8866001145	0.9428717578	0.8491228996	0.9722072238	0.8625656151	0.8839161386	0.9459677943	0.8866133085	0.9419953679	0.9433903858	0.972001701	0.9648012975	0.9467345721	0.9704432798	0.9310047174	0.9464798253	0.8867285028	0.8840551836	0.8762777938	0.8840242284	0.9456034353	0.8259739245	0.9712998786	0.9247492114	0.8600105349	0.824663653	0.8635693784	0.842505572	0.8491974968	0.9717271631	0.8499703641	0.9433898783	0.9524044649	0.855618436	0.9711912814	0.8696822871	0.9535772137	0.8443400535
FAM13875	0.8844843925	0.8910992694	0.8428372218	0.8734272397	0.848752552	0.8169652923	0.8496657636	0.8536771145	0.8502415285	0.8845840342	0.8743137431	0.8844725793	0.8763481812	0.8413025334	0.8646145944	0.8716706686	0.880866986	0.8721642548	0.8847602049	0.8804386292	0.8730471629	0.8688159838	0.8701195444	0.8528157783	0.8639530554	0.8772994004	0.8507833948	0.8851269277	0.8818798392	0.915337896	0.8715961941	0.8748124655	0.8501973574	0.8644214743	0.8790107731	0.8754837633	0.8490997573	0.8734303214	0.9877697454	0.8413009926	0.8647455668	0.8419599635	0.8715381553	0.8718098589	0.8641626112	0.8691652435	0.8720034926	0.8727754594	0.9996245458
FAM19953	0.9081601521	0.8734447812	0.866478481	0.9377250346	0.8507540076	0.8538666099	0.8506261623	0.8746447961	0.8511864409	0.9058375426	0.9390798901	0.9081295914	0.9427609205	0.8788876331	0.9396289631	0.8760729972	0.9158981088	0.9400685272	0.9081576053	0.9392800624	0.9372345362	0.9636445409	0.9442782568	0.9259077405	0.9386912605	0.9998966031	0.9235708694	0.9080643954	0.9106381115	0.9049288726	0.9118396544	0.9425938556	0.851053502	0.9396503556	0.9486397709	0.8733913001	0.8506607977	0.8776967864	0.8681547326	0.8789258339	0.939560711	0.8793108981	0.9365341879	0.9398973875	0.8945051441	0.9636766296	0.8955951407	0.9393753097	0.8701544179
FAM19324	0.881936519	0.8647347789	0.8310009237	0.9358072363	0.8155464234	0.8149855625	0.8126739533	0.8486522547	0.8164065104	0.8747525872	0.9362949196	0.8819981686	0.9356197814	0.8405175158	0.9648266519	0.8669591764	0.8812488503	0.9362197372	0.8823174433	0.9346404049	0.9348383853	0.9766884345	0.9595613757	0.940174333	0.9632017089	0.9217070221	0.9300878582	0.8825284553	0.882013205	0.8754698275	0.8793622726	0.937390077	0.8166034884	0.9645148954	0.923262296	0.8687159392	0.8158842431	0.868052329	0.8430526673	0.8405911945	0.965035659	0.8409836468	0.9344123516	0.942439329	0.8485565224	0.9766127508	0.859298588	0.9431074502	0.8463426504
GCF_001767275.1	0.8300297322	0.8063547189	0.7947658796	0.8130992357	0.7972853965	0.7876741669	0.7989200328	0.8024801993	0.7998593387	0.8296276417	0.8127801907	0.830006273	0.8105135639	0.8095343773	0.8051198272	0.7958055909	0.8485737517	0.8139756709	0.8304881247	0.8096268065	0.8125315233	0.8064813985	0.8042189943	0.8016530283	0.8044305962	0.8263358483	0.8007826924	0.8304346378	0.8479525524	0.8673406335	0.8461762226	0.8133033306	0.7990241916	0.8045352242	0.8257381082	0.8053431587	0.798624447	0.7961602938	0.8161700435	0.8080203213	0.8041725451	0.8081840664	0.8126427198	0.8146813233	0.8406436075	0.8059038333	0.8435609922	0.8147615538	0.8073512652
FAM17419c2	0.9128921584	0.9882368973	0.8899258652	0.9244799794	0.8966189871	0.8839959603	0.8991916164	0.8880801878	0.9027197779	0.913216347	0.9242338158	0.9138295581	0.9242579926	0.8985817021	0.9159087612	0.9953036604	0.9099442396	0.9240156753	0.9127465482	0.9149598226	0.9240228185	0.9157587553	0.9124679658	0.912662479	0.9151570831	0.9284532135	0.9127685271	0.9139537388	0.9099508332	0.9274877907	0.9068770852	0.9244898699	0.8969574621	0.915090597	0.9169950679	0.9894726605	0.9021329415	0.9994659129	0.9127718239	0.8986069779	0.9152823628	0.8986833545	0.9243964596	0.9242645863	0.9142861696	0.915745568	0.927264705	0.9244821773	0.9110321947
FAM20555	0.862769282	0.8503496899	0.8135261668	0.9705832196	0.8101189957	0.8130259724	0.8109354675	0.8446036518	0.8102300398	0.8573553848	0.97174373	0.8626225451	0.9487491672	0.8254921635	0.9260565056	0.8522716457	0.8615929082	0.9910996145	0.8633854778	0.9177118365	0.9702451299	0.930078881	0.924826097	0.9065955257	0.9255156612	0.9070159071	0.8930154232	0.8635882325	0.861313315	0.8621446588	0.8594647276	0.9591238618	0.8103579389	0.9254437799	0.9162142279	0.8514398061	0.81000349	0.854185174	0.8349646245	0.8256170881	0.9247958573	0.8206424101	0.9713719304	0.9835084592	0.8461493464	0.9293779149	0.8505569062	0.9837414536	0.8390098036
FAM19619	0.9012933046	0.8609126108	0.8465215523	0.9312388304	0.8314827662	0.8335820041	0.8308150315	0.8638126301	0.8314567571	0.8950321038	0.9321861634	0.901226281	0.9349776446	0.8587343451	0.9337372086	0.867778024	0.9001944183	0.9328013797	0.9013353194	0.932847896	0.9298828538	0.9573219987	0.942972955	0.9047800302	0.9330324609	0.9733546342	0.9158949371	0.9011632589	0.9006175671	0.8930304002	0.894267335	0.9348020829	0.831527782	0.9338392445	0.9411918289	0.8650175537	0.8309440768	0.868418249	0.8566916271	0.8587533518	0.9323322148	0.8589044049	0.929692787	0.9327423589	0.8754287132	0.9579742279	0.8755992731	0.9331630068	0.8588678921
FAM19651	0.8613206365	0.8431274276	0.8122393626	0.9261053826	0.7986246748	0.7982497648	0.7953875749	0.8281285701	0.7989524139	0.8547191737	0.9203166344	0.8612385789	0.9299994349	0.821136965	0.9636828645	0.8463507694	0.863136223	0.9227444593	0.861284767	0.9369649978	0.9253732517	0.9606088971	0.9479990468	0.9358638531	0.9620240227	0.9057899767	0.9230545094	0.8616709784	0.8631671789	0.855769708	0.8592254644	0.9395996865	0.7996191936	0.9628480386	0.9123801381	0.847039169	0.7984979031	0.8490198535	0.8236306326	0.8212096867	0.9977991848	0.821406232	0.9176372316	0.923014709	0.8343556142	0.9603858183	0.8406219674	0.9289385821	0.827918758
FAM19393	0.8516627509	0.8305589856	0.7981561288	0.9117545584	0.7847686162	0.7846248201	0.7812943482	0.8110437328	0.7854470635	0.8477541994	0.9086407457	0.8515223325	0.9055838724	0.8071752319	0.9330098404	0.8348540494	0.8459871481	0.9073982124	0.8522360051	0.9229368759	0.9119080052	0.9340333018	0.9531301948	0.9366501012	0.9316013142	0.8994242848	0.9052567122	0.8519349019	0.8465097359	0.8453415133	0.848072674	0.9391351678	0.7846701786	0.93187057	0.8930094351	0.8347980751	0.7847314608	0.8355590363	0.813236382	0.8071414543	0.9399110877	0.8056682682	0.9039060905	0.9085418256	0.8218564268	0.9341027872	0.8228914692	0.9212209736	0.8178228982
FAM17419c2i0	0.9130918145	0.987961613	0.88984156	0.9248043199	0.9008424013	0.8841647345	0.8940049316	0.8885990331	0.9028411055	0.9133484532	0.9243377541	0.9139381177	0.9252560479	0.8983084379	0.9157120569	0.9958624571	0.9080387255	0.9248427882	0.9133105344	0.9153806798	0.9245185552	0.915776354	0.9127247168	0.9128033021	0.9154515714	0.9286467558	0.9129566259	0.9140886937	0.9080453201	0.9246455007	0.9069687566	0.9247466174	0.9011265174	0.9153630943	0.9173524561	0.9871944447	0.9019425954	0.9996543346	0.9114492171	0.8983776809	0.9156450121	0.8984952841	0.9246823203	0.9246553925	0.9145624036	0.915823615	0.9271767163	0.9249351122	0.9113843705
FAM18986	0.8932656783	0.836351531	1.0000209337	0.8378822443	0.9132782998	0.898045711	0.92343421	0.8927091481	0.9148151401	0.893244234	0.8380052937	0.8931691791	0.8363127271	0.9369818908	0.844337484	0.8299682829	0.9018576876	0.8389120805	0.8934065979	0.8407491407	0.8373308199	0.8435001358	0.8409732845	0.8424774478	0.8439479129	0.8686236447	0.8389202497	0.8936629081	0.9017050247	0.8618824812	0.9045601778	0.8384352005	0.9148299468	0.8443017435	0.8535820121	0.8287939531	0.9140579527	0.8305355352	0.837680566	0.9370007822	0.8439254474	0.9370089515	0.837994061	0.8383228733	0.8778794055	0.8432770132	0.8793151513	0.838347381	0.8373160132
FAM19141	0.9996475203	0.8377541785	0.8520330143	0.8532034027	0.8507248472	0.8340638524	0.8659661863	0.8650703815	0.8520466461	0.9847567135	0.8542783684	0.9994055556	0.853947797	0.8737601746	0.8502462733	0.835269294	0.9236083016	0.8506352668	0.9999133406	0.8470841798	0.8526031161	0.8567418315	0.8585835866	0.8391567946	0.8495325506	0.8681813557	0.8380837762	1.0000559878	0.9237699359	0.8835458679	0.9044609617	0.8571814574	0.8517306802	0.8499298205	0.8648065086	0.8339679428	0.8515495718	0.8352152536	0.8391894135	0.8737124632	0.8531206381	0.8741277466	0.8522895845	0.8523650463	0.9274373801	0.8567622792	0.8724086778	0.8535242371	0.8396850273
FAM19180	0.9113073135	0.9807636151	0.8631703413	0.9175699762	0.8702484161	0.8575502212	0.8725052938	0.8820886464	0.8761786375	0.9052903915	0.9186965534	0.9117243279	0.9242182709	0.8725978455	0.9141695004	0.9976521664	0.900323984	0.9168072229	0.9111982728	0.9164668029	0.9168449882	0.9199305756	0.9154907552	0.8944990801	0.9127775021	0.9147561929	0.8960447993	0.9125748458	0.9004665349	0.9197598337	0.8854800798	0.9249932581	0.8707633012	0.9138046128	0.9227666991	0.998623427	0.8753589701	1.0001558485	0.9059185726	0.8724334865	0.9157545806	0.8723951892	0.9162370195	0.9172077482	0.8958054415	0.9202672722	0.8994521899	0.9181529454	0.9037377575
FAM17644i0	0.9169599682	0.9901764225	0.8930904855	0.9254371923	0.8996251849	0.8874279626	0.9018459229	0.892054362	0.9053671973	0.9178111683	0.9252202522	0.9178100643	0.9255409702	0.9014799399	0.918645808	0.9979089845	0.911230652	0.9254504405	0.9171112191	0.9178271766	0.9249646713	0.9185453421	0.9155368853	0.9157521694	0.9185420301	0.9316644218	0.9155219811	0.9178321447	0.9112394842	0.9286399567	0.9099334275	0.9254636888	0.9002544768	0.9183885712	0.9202786549	0.9885689682	0.9049708538	0.9994297732	0.9147717989	0.9015494933	0.9164935194	0.9019452847	0.9252699331	0.9250391927	0.9190581598	0.9187589702	0.9308419263	0.925426152	0.9145857714
FAM22234	0.8641721032	0.8670025497	0.8312503316	0.9487586578	0.8166005812	0.8215001817	0.8173038133	0.8392696797	0.8171366392	0.862955837	0.9482246018	0.8641160448	0.937085506	0.8416836927	0.9156131533	0.8428464031	0.8668268668	0.9507692508	0.8639148353	0.9261726457	0.9467480647	0.9247461608	0.9155545923	0.9181537981	0.9155956351	0.923585953	0.9064846505	0.8644283699	0.8667312672	0.8775260046	0.8726899703	0.937429364	0.8169719678	0.9161291905	0.901666635	0.8430015646	0.8165270046	0.8435231076	0.8487935941	0.8415045062	0.9219657664	0.8369687845	0.9465863964	0.9530421168	0.8533603481	0.9240484344	0.8574771337	0.9522477899	0.8501510072
FAM19150	0.9902639006	0.8385031927	0.850970909	0.8532246267	0.8503932448	0.8336677492	0.8670340617	0.8641598538	0.8517008974	0.9837524035	0.8545614789	0.9902634139	0.8544641471	0.8740035049	0.8508516775	0.8348391373	0.9213953291	0.8521466771	0.9904780305	0.8475832759	0.853393984	0.8574989525	0.8600393123	0.8397436865	0.8497586415	0.8671844394	0.8383133957	0.9906717208	0.9220474522	0.8834096496	0.9040585898	0.8580094577	0.8513899224	0.8504823034	0.8646046601	0.8344897162	0.8512083986	0.8346595601	0.8387041829	0.8739903651	0.853080089	0.8741436627	0.8525433041	0.8533331516	0.9270707461	0.8578284206	0.8719721904	0.8551294099	0.8378004572
FAM20284	0.8693412233	0.8178911236	0.8606607936	0.8410666766	0.8357978143	0.8480317767	0.8566725541	0.9999363605	0.8373418069	0.8665743731	0.8419262996	0.8692296094	0.837837216	0.8679950028	0.8274057205	0.8119638371	0.8677022611	0.8400920129	0.8697152279	0.8207176971	0.8405100756	0.8298465407	0.8265671475	0.8175504074	0.8262822383	0.8460148936	0.8124421125	0.8695933337	0.8682250842	0.8493319809	0.8491537903	0.8437909373	0.8370157767	0.8266905103	0.854789314	0.8121704207	0.836603099	0.8127167415	0.8136395145	0.8680302493	0.8294319047	0.8680087098	0.8403705582	0.8425010133	0.8333423081	0.8359495701	0.8381353426	0.8419121031	0.8130540309
FAM19152	0.9905700508	0.8385490484	0.850590181	0.8539075763	0.8500241407	0.8334980026	0.8661589663	0.8633891165	0.8513319225	0.9833521851	0.8554017669	0.990383642	0.8549939064	0.8736630157	0.8512671905	0.8348899847	0.9216362702	0.8520361876	0.9906333227	0.8480184209	0.8533902067	0.8586150069	0.8601262323	0.8393316733	0.8497773802	0.867437059	0.8392430927	0.9909779113	0.9222884576	0.8841306244	0.9038072173	0.8578455231	0.8511756896	0.8501662591	0.8647640639	0.8341881532	0.850839375	0.8347342385	0.8388512935	0.8736498746	0.8535766155	0.8738031873	0.8528830579	0.8538910282	0.9265451976	0.8581599358	0.8716660567	0.8548688227	0.8377946525
FAM20559i0	0.8558690101	0.8397452139	0.801088914	0.9811810123	0.7987959753	0.8041126445	0.8006588354	0.8347502493	0.7997391215	0.8497810309	0.995760724	0.8559837302	0.9550506892	0.8159688508	0.9105470785	0.8431838896	0.8498854995	0.9621731025	0.8560100915	0.9082829419	0.9782021935	0.9139872187	0.9299118412	0.8918413464	0.9087252247	0.8992737482	0.8836410519	0.8558382553	0.8499006328	0.8526558693	0.8474836988	0.9696499278	0.7991215853	0.9093295803	0.909685945	0.8427186627	0.798875059	0.8455534711	0.8273998603	0.8160225496	0.9131251089	0.814278315	0.9779195426	0.9791150731	0.8351075904	0.9131295025	0.8399419467	0.9809667053	0.8305866398
FAM19149	0.9907318251	0.8381503762	0.8507706522	0.8533969353	0.8504858745	0.8339702293	0.8667371877	0.8641702941	0.8518552414	0.9839404858	0.8544601053	0.9905755625	0.8543593378	0.8741930082	0.8507779542	0.8353795137	0.9214962852	0.8514628811	0.991377808	0.8470480968	0.8536821998	0.8570566936	0.8596381912	0.8398590423	0.8503227967	0.8679756055	0.8384872415	0.9909951836	0.9214841152	0.8830498376	0.9046038572	0.8576496154	0.8516702576	0.8506143896	0.8642345517	0.8344706591	0.8516025925	0.8356199927	0.8390704272	0.8740036432	0.8534636268	0.8741827854	0.8523177009	0.8542025884	0.9266787523	0.8571194908	0.8721951832	0.8548641489	0.8384419691
FAM20293	0.8682075594	0.817040375	0.8603881912	0.8356465794	0.8347664604	0.8474905363	0.8560091102	1.0002796823	0.8365433229	0.8655569344	0.8368288726	0.8681430174	0.8373100043	0.867690734	0.8217979071	0.8117200557	0.867006197	0.8337020054	0.868386517	0.8202816576	0.8396584552	0.8292701173	0.8257540419	0.8122207456	0.8208468896	0.844679534	0.8118995021	0.8686896691	0.8685571623	0.8488674335	0.8487388384	0.8433681567	0.8358397166	0.8255961095	0.848287044	0.8114643322	0.8355991508	0.8123151139	0.8125811054	0.8677704337	0.8288887324	0.8679136975	0.8351708262	0.8365609253	0.8328072178	0.8342946189	0.8374029058	0.83696578	0.8116584473
FAM19879	0.8991907772	0.8839998274	0.8646469951	0.9477441429	0.8525086537	0.8528964786	0.8488135294	0.8665540203	0.8527770265	0.897985731	0.9478651737	0.8990239652	0.9656298708	0.8740868749	0.9946457006	0.8860715598	0.9086864364	0.9465306771	0.8991744644	0.9760622035	0.9471500393	0.992992314	0.9904275125	0.9767573416	0.9935464248	0.9620242041	0.9775214146	0.8990218603	0.9085911904	0.9031847952	0.9106955485	0.9579580939	0.8536268735	0.9948924983	0.9462986136	0.883689357	0.8522576463	0.8875760258	0.8711963426	0.8741642294	0.983851854	0.8741200268	0.9457102985	0.9471679308	0.8879196481	0.9931554425	0.8940064473	0.9479662082	0.8741763325
FAM20560	0.8634753962	0.8470878221	0.8096421486	0.9945256249	0.8082210923	0.8128047149	0.8092505928	0.8426009775	0.808471925	0.8573067872	0.9717615667	0.8633687429	0.9649076116	0.824750377	0.9154881314	0.8504567822	0.8568475855	0.9518998605	0.8639474357	0.9131703974	0.9932171471	0.9150121417	0.9273705915	0.8963512725	0.914860062	0.8997148012	0.8891714323	0.8637662239	0.8565913214	0.8603473935	0.85439851	0.9743044576	0.8084032916	0.915394316	0.9094049438	0.8501397849	0.8079401399	0.8527829102	0.8346365444	0.8247725964	0.9257401788	0.8251537832	0.9686784966	0.9690004316	0.8462232392	0.9148092042	0.8494302443	0.9763293888	0.8375151956
FAM19464	0.8680539493	0.8054921913	0.8881997586	0.8091606526	0.8862675378	0.8631883143	0.9075984233	0.8588128722	0.8876277864	0.8660128505	0.8097021389	0.8681366965	0.8074848998	1.0006774628	0.8089191855	0.7939695161	0.8678957133	0.8067967911	0.868499623	0.8027629838	0.8087159466	0.8098787632	0.8079658985	0.804308083	0.8092598525	0.8351123185	0.8039901594	0.8687352833	0.867902004	0.8474566593	0.8761554371	0.8094480904	0.8873863193	0.8094040553	0.816177232	0.794281149	0.8869633889	0.7948361846	0.7929509023	1.0004509967	0.8088674079	0.9987670176	0.8090440322	0.8098458578	0.8437780361	0.8096121332	0.8692148302	0.8097839184	0.7924539349
FAM19135	1.0000345859	0.8382647437	0.8521668053	0.8533870535	0.8506133635	0.8341787388	0.8661078368	0.8652295504	0.8521984684	0.9853721221	0.8540027795	0.9999123175	0.8543983251	0.8739237581	0.8506849709	0.8355616868	0.9242155217	0.8508111363	1.0001251911	0.8474553319	0.8526169088	0.8573746591	0.8591146697	0.8395877753	0.8498217853	0.8683729683	0.8384625165	1.0000959636	0.9238755084	0.8840569332	0.9038166734	0.8574394467	0.8518828114	0.8504277689	0.8656348384	0.8349971089	0.8515223388	0.8359586937	0.8394552773	0.8738760199	0.8534420986	0.8742764366	0.8524600545	0.8524800267	0.9278372963	0.8569167615	0.8725744217	0.8536978393	0.8397334257
[truncated: 78 more columns]
