# Supplementary material for: SpeciesPrimer: a bioinformatics pipeline dedicated to the design of qPCR primers for the quantification of bacterial species
Source: PeerJ. 2020 Feb 18;8:e8544. doi: 10.7717/peerj.8544 (PMC7034379; doi:10.7717/peerj.8544)
Supplement: Dataset S3 — Dataset content: ANIm alignment coverage and ANIm percent identity files, row and column labels (Fig. 4), Phylogeny trees (Figs. 2 and 3). [file peerj-08-8544-s003.zip › ANIm_data/Pdacidi_ANIm_labels_Fig4.csv]

Index	Rows	Colums
1	FAM18987	FAM18987
2	FAM20284	FAM20284
3	FAM20301	FAM20301
4	FAM20293	FAM20293
5	FAM20303	FAM20303
6	FAM20310	FAM20310
7	FAM19462	FAM19462
8	FAM19460	FAM19460
9	FAM19464	FAM19464
10	FAM19461	FAM19461
11	FAM19466	FAM19466
12	FAM19476	FAM19476
13	FAM19475	FAM19475
14	FAM20580	FAM20580
15	FAM20623	FAM20623
16	FAM20622	FAM20622
17	FAM20624	FAM20624
18	FAM20521	FAM20521
19	FAM20624i0	FAM20624i0
20	FAM20620	FAM20620
21	FAM1430	FAM1430
22	FAM19071	FAM19071
23	FAM18988	FAM18988
24	FAM18986	FAM18986
25	GCF_000163095.1	GCF_000163095.1
26	GCF_000146325.1	GCF_000146325.1
27	FAM20579	FAM20579
28	FAM20497	FAM20497
29	FAM13881	FAM13881
30	FAM19614	FAM19614
31	FAM19619	FAM19619
32	FAM19612	FAM19612
33	FAM19955	FAM19955
34	FAM19953	FAM19953
35	FAM22234	FAM22234
36	FAM20551	FAM20551
37	FAM20555	FAM20555
38	FAM20562	FAM20562
39	FAM20561	FAM20561
40	FAM20552	FAM20552
41	FAM20553	FAM20553
42	FAM20559	FAM20559
43	FAM20559i0	FAM20559i0
44	FAM20560	FAM20560
45	FAM20557	FAM20557
46	FAM20557i0	FAM20557i0
47	FAM20556	FAM20556
48	FAM20547	FAM20547
49	FAM20547i0	FAM20547i0
50	FAM20325	FAM20325
51	FAM22262	FAM22262
52	FAM22261	FAM22261
53	FAM19488	FAM19488
54	FAM19500	FAM19500
55	FAM19882	FAM19882
56	FAM19701	FAM19701
57	FAM19879	FAM19879
58	FAM19598	FAM19598
59	FAM13473	FAM13473
60	FAM19641	FAM19641
61	FAM19651	FAM19651
62	FAM17656i0	FAM17656i0
63	FAM17420c1i0	FAM17420c1i0
64	FAM17420c1	FAM17420c1
65	FAM17656	FAM17656
66	FAM17708i0	FAM17708i0
67	FAM17708	FAM17708
68	FAM19324	FAM19324
69	FAM19157	FAM19157
70	FAM19154	FAM19154
71	FAM19153	FAM19153
72	FAM20072	FAM20072
73	FAM20059	FAM20059
74	FAM22132	FAM22132
75	FAM19852	FAM19852
76	FAM19390	FAM19390
77	FAM19393	FAM19393
78	FAM19158	FAM19158
79	FAM19160	FAM19160
80	FAM19159	FAM19159
81	FAM19150	FAM19150
82	FAM19152	FAM19152
83	FAM19148	FAM19148
84	FAM19151	FAM19151
85	FAM19149	FAM19149
86	FAM19141	FAM19141
87	FAM19137	FAM19137
88	FAM19133	FAM19133
89	FAM19138	FAM19138
90	FAM19142	FAM19142
91	FAM19140	FAM19140
92	FAM19136	FAM19136
93	FAM19139	FAM19139
94	FAM19134	FAM19134
95	FAM19135	FAM19135
96	FAM19156	FAM19156
97	FAM19155	FAM19155
98	FAM22258	FAM22258
99	FAM22257	FAM22257
100	FAM22260	FAM22260
101	FAM22259	FAM22259
102	FAM22235	FAM22235
103	FAM17644i0	FAM17644i0
104	FAM17419c2i0	FAM17419c2i0
105	FAM17644	FAM17644
106	FAM17419c2	FAM17419c2
107	FAM17419c1	FAM17419c1
108	FAM18098p	FAM18098p
109	FAM19180	FAM19180
110	FAM18098	FAM18098
111	FAM17411	FAM17411
112	FAM17422	FAM17422
113	FAM17418	FAM17418
114	FAM17420c2	FAM17420c2
115	FAM17419c4	FAM17419c4
116	FAM13875p	FAM13875p
117	FAM13877	FAM13877
118	FAM13875	FAM13875
119	GCF_002173595.1	GCF_002173595.1
120	GCF_002173575.1	GCF_002173575.1
121	GCF_002174215.1	GCF_002174215.1
122	FAM18969	FAM18969
123	FAM18964	FAM18964
124	GCF_001767275.1	GCF_001767275.1
125	GCF_000380265.1	GCF_000380265.1
126	GCF_001922325.1	GCF_001922325.1
127	GCF_001437115.1	GCF_001437115.1
