# Supplementary material for: SpeciesPrimer: a bioinformatics pipeline dedicated to the design of qPCR primers for the quantification of bacterial species
Source: PeerJ. 2020 Feb 18;8:e8544. doi: 10.7717/peerj.8544 (PMC7034379; doi:10.7717/peerj.8544)
Supplement: Dataset S3 — Dataset content: ANIm alignment coverage and ANIm percent identity files, row and column labels (Fig. 4), Phylogeny trees (Figs. 2 and 3). [file peerj-08-8544-s003.zip › ANIm_data/Pdacidi_ANIm_percent_identity.tab]

	FAM19137	FAM22235	FAM18988	FAM20557	FAM20521	GCF_000146325.1	FAM1430	FAM20303	FAM20624i0	FAM22260	FAM20559	FAM19140	FAM20556	FAM19476	FAM17420c1	FAM17419c1	GCF_002173575.1	FAM20551	FAM19133	FAM22262	FAM20557i0	FAM20072	FAM19852	FAM22132	FAM17656i0	FAM19955	FAM19488	FAM19134	GCF_002174215.1	GCF_001922325.1	FAM18969	FAM20547	FAM20623	FAM17420c1i0	FAM13881	FAM18098p	FAM20622	FAM17420c2	FAM13875p	FAM19475	FAM19641	FAM19460	FAM20553	FAM20562	FAM19160	FAM20059	GCF_001437115.1	FAM20561	FAM13877
FAM19137	1.0	0.9879946446499692	0.9739290076584576	0.9863428667650358	0.9755382540496118	0.9746591585287304	0.9744373651073323	0.975952669998581	0.975552886717743	0.9984248845715069	0.9863029864905544	0.9999868483285931	0.9864260101524116	0.9732536142446793	0.985602843011893	0.9885112253856767	0.9889395244290844	0.9866394141861756	0.9999965908587286	0.9861655694532095	0.9863262196166772	0.9857328742215555	0.9854658399887034	0.9852672700302416	0.9856536639318743	0.9862269090509284	0.9858323940552411	0.9999922055133327	0.9889024405034029	0.9888482145956851	0.9889347294420195	0.9863014321255875	0.9755306757184087	0.9856607064280738	0.9866795104860853	0.9886860352899485	0.9755780753471197	0.9886590290365248	0.9883380553714586	0.9731446679028299	0.9856323364318494	0.9732335676074226	0.9863608055992001	0.9863884355700617	0.9994182658231171	0.9857333481849573	0.98843559249656	0.9863023541884206	0.988372281877326
FAM22235	0.9879946446499692	1.0	0.9749538947279743	0.9879960021559054	0.975498773877247	0.9751169131824836	0.9751582445693963	0.9761947227864874	0.9754445657058484	0.9877158659747796	0.9878805757626614	0.9879204778349369	0.9880265027951894	0.9741412593601784	0.987848048226248	0.9990022334328384	0.9879611037503242	0.9880809650530339	0.987998407305469	0.9868523161413563	0.9880676918174222	0.9880969936519621	0.988057838741713	0.9877978986981503	0.987932128401357	0.9884599234860502	0.9881065964504568	0.9879421815052634	0.9879487038064939	0.9861786670929069	0.9868452026449658	0.9879375499463087	0.9754447222853679	0.9878610314347597	0.9883253498474455	0.9989258279014711	0.9754585231214014	0.9989929223012484	0.9855838763893467	0.9740965607066988	0.9881342150436726	0.9741507653816519	0.9879691762780245	0.9881556890338881	0.987950846594344	0.9880911519088132	0.9870458575941824	0.9881332841601448	0.9855433463314887
FAM18988	0.9739290076584576	0.9749538947279743	1.0	0.9740208379289794	0.9912901472831118	0.9914863061711915	0.9910795689840584	0.9884673546751711	0.9912974564328668	0.9737551921176409	0.9739998708370854	0.9738793172438235	0.9741936980607727	0.9894438210850015	0.9730995368536648	0.9753498209217087	0.9753622769966208	0.97401377792574	0.9739329315336548	0.9735009692323389	0.9740317787076074	0.9731190605895527	0.9733284926518576	0.9730795383886267	0.9730725997413072	0.9731997848647028	0.9732589630765672	0.9739297407885408	0.9753654666955062	0.975479576779379	0.9749446698791345	0.9740215293682774	0.9913037363461629	0.9730762485864773	0.9736761983377149	0.9755189290917547	0.9913198517336836	0.975521197399961	0.9773785855079107	0.9893865990419713	0.9730929657635942	0.9894561852215503	0.9740218672792024	0.9739589709295704	0.9751144853480854	0.9731222410382747	0.9744303055112806	0.9739737398726033	0.9772296130887955
FAM20557	0.9863428667650358	0.9879960021559054	0.9740208379289794	1.0	0.9741026345513936	0.9735862392680245	0.9740206044743445	0.9742209064431924	0.9740683226022263	0.9863062294380707	0.9996494195311061	0.9863535905609004	0.9993040408459193	0.9730058729439014	0.9971114776348907	0.9884017546093217	0.9863934617723946	0.9998817868551042	0.9863476281272417	0.9978677120830366	0.9999771268389778	0.9966679001835302	0.9965989004635712	0.9972141951989484	0.9971605610310108	0.9983351801155869	0.9981535666771272	0.9863638413203404	0.9863960492667758	0.9866074931823142	0.9862577330881038	0.9993183063990173	0.9740557829060894	0.9971222503905287	0.9975904991586426	0.9884959717929854	0.9740901914438144	0.9883627939687931	0.9860390010877245	0.9730059059675217	0.9969943221371965	0.9730152597336574	0.9998772550027318	0.9997803010224721	0.9865742942939437	0.9967015155155594	0.9869484837935586	0.9993709748701739	0.9859388687365147
FAM20521	0.9755382540496118	0.975498773877247	0.9912901472831118	0.9741026345513936	1.0	0.9917781873366457	0.9942021194085036	0.9893389967106805	0.9999113496652676	0.9755259586262481	0.9740908305190447	0.9755388267364581	0.9742862697484016	0.9914297882563637	0.974029921645506	0.9754028652515356	0.9753070676775026	0.9740956023831899	0.975556340192292	0.9743102744658966	0.9740568011921615	0.9740301840136065	0.9741205935743135	0.9740864668494401	0.9740066294375552	0.974115481093414	0.9740115282100411	0.9755512208077055	0.9753124459061797	0.9753861170517669	0.9754453769203844	0.974080705658483	0.9998935440128326	0.9739816270722428	0.9740933641742795	0.9754443873933348	0.9999416552558804	0.9753986624728983	0.9773486014615095	0.991411966790099	0.974052625556872	0.9914343761721904	0.9740782945793242	0.9740695695072302	0.9755510316720727	0.9740273402893985	0.9751066217987898	0.9740892522699612	0.9773121711826619
GCF_000146325.1	0.9746591585287304	0.9751169131824836	0.9914863061711915	0.9735862392680245	0.9917781873366457	1.0	0.9911804753432374	0.9891966766996707	0.9917403334547796	0.974604451298203	0.9735264620032151	0.9746597424863631	0.9736616425068839	0.9904867503432023	0.9737061276710913	0.9750431536294016	0.9746874416544226	0.9737394395344874	0.9746635356526419	0.9738248635084352	0.973573443236729	0.9737439291832887	0.9735719834975601	0.9737805486837581	0.973689361864533	0.9739026674860242	0.9736434098958031	0.9746629519438379	0.9746922563998492	0.9749818409495821	0.974921551749691	0.9735347536191064	0.9917967795474798	0.973674995492083	0.9737900492295214	0.9750545319677962	0.9917241278436884	0.9750493140636771	0.9771291321963202	0.9904732059618424	0.9736879019844048	0.9904252577319588	0.973522071013463	0.9735135604426428	0.9746506572939577	0.9737393975494371	0.9745491776245705	0.9735166166260372	0.9771343247518622
FAM1430	0.9744373651073323	0.9751582445693963	0.9910795689840584	0.9740206044743445	0.9942021194085036	0.9911804753432374	1.0	0.9878136612429859	0.9942536200497182	0.9742637003323114	0.9740118550549925	0.9744291194764452	0.9741359349521972	0.9902729692048868	0.974018956385985	0.9752175126813825	0.9746998270331996	0.9740328440988313	0.9744184739858411	0.974241583569168	0.9739600190414541	0.973972943618027	0.9737734657006366	0.9739865815823092	0.9740197716883411	0.9741905228495895	0.9739715524780482	0.9744424570227874	0.9746332210411373	0.9751477475787244	0.9751397217941131	0.9739336232781983	0.9943332836113253	0.9739673769410695	0.9739931537162315	0.9751992698361089	0.9941983917510888	0.9751854334512631	0.977203473181799	0.9903007202820407	0.9739559005612521	0.9904189076552811	0.9740187746872867	0.9740713016327375	0.9752251970580845	0.9739734293176742	0.9747350620512194	0.9740820009590898	0.9769803848517251
FAM20303	0.975952669998581	0.9761947227864874	0.9884673546751711	0.9742209064431924	0.9893389967106805	0.9891966766996707	0.9878136612429859	1.0	0.9893374162043914	0.9758304334786226	0.9741808597178954	0.9759396540512421	0.9743923758295086	0.9874058128839459	0.974306354956411	0.9763228006189613	0.9755287572605328	0.9743679172232849	0.9759593056148996	0.9749034299878597	0.9742092807938201	0.9742665871217391	0.9743082758265497	0.9738694775040044	0.9743521118617012	0.9747770296882028	0.9745651926103965	0.9759424739963509	0.9755212279095966	0.9761871744250346	0.9756750352140896	0.9742199692084662	0.9893262701481199	0.9743656506988478	0.9746970863136937	0.9763639710261046	0.9893534412891499	0.9763366540608333	0.9781987895960293	0.9874271939664969	0.9743877143712489	0.9873058145196192	0.9742178496497248	0.9741490121956498	0.9762019299955184	0.9742406619229173	0.9750838123934272	0.9741259248258515	0.9781654761797259
FAM20624i0	0.975552886717743	0.9754445657058484	0.9912974564328668	0.9740683226022263	0.9999113496652676	0.9917403334547796	0.9942536200497182	0.9893374162043914	1.0	0.9755425943805818	0.9740623943175339	0.9755534583393591	0.9742374249656746	0.9914623551123946	0.9739913193675539	0.975357711616706	0.9752693423703511	0.9740689053960998	0.9755709284452342	0.9742785068899398	0.9740311550384092	0.9739907407578214	0.9741510374669925	0.9740610795507024	0.97397034981126	0.9740758960953154	0.973973085306364	0.9755663925922202	0.9752747110343442	0.9753513400493766	0.9754053308976933	0.974047797661085	0.9998784306634956	0.973950135064951	0.9740537481297734	0.975394408255687	0.9999325420672304	0.9753663321690464	0.9772967057550281	0.9914747374085011	0.9740151714954417	0.9914655091125231	0.9740608376391309	0.9740220328820187	0.9755305826334434	0.9739887521587884	0.9750525315827532	0.9740646899512728	0.977257039933756
FAM22260	0.9984248845715069	0.9877158659747796	0.9737551921176409	0.9863062294380707	0.9755259586262481	0.974604451298203	0.9742637003323114	0.9758304334786226	0.9755425943805818	1.0	0.986262963502996	0.9984006836409817	0.9864216862557974	0.973113953475377	0.9853684353904829	0.9884730033332844	0.988515268366737	0.9864636989659386	0.9984242475880166	0.986123186137792	0.986351482832765	0.9856297955613437	0.9852108157967437	0.9846943646723416	0.9854175612253803	0.986113188534721	0.9856867023622783	0.9984050618767765	0.9884840402900026	0.9889545217340457	0.9889143257958566	0.9862403071931417	0.9755218083944507	0.9854508598138509	0.9866903021405188	0.9884289518845327	0.9755673319739292	0.9883633931007773	0.988339284594172	0.9731102458127782	0.9854251878667508	0.973186976212127	0.9862984457878393	0.9863508194457232	0.999462225271834	0.9855924096820747	0.9884646872657848	0.9863232247040886	0.9883325792788141
FAM20559	0.9863029864905544	0.9878805757626614	0.9739998708370854	0.9996494195311061	0.9740908305190447	0.9735264620032151	0.9740118550549925	0.9741808597178954	0.9740623943175339	0.986262963502996	1.0	0.9863411028079284	0.99944513186158	0.9729771922909214	0.9971239013860097	0.9883286223886081	0.9863269064962519	0.9999408052010473	0.9863079834471438	0.9978975193626232	0.9996468984504809	0.9964562997841365	0.996375174179942	0.9973972971258724	0.9971975719802268	0.9982762389464772	0.9980613252892966	0.9863401882467312	0.9863462566814237	0.98655426089098	0.9861309975013336	0.9995923971770363	0.9740548957347419	0.9972105159902186	0.9975255414089554	0.9884578368230444	0.9740842606623753	0.9882335022393558	0.985953099879362	0.9730012458663018	0.9974772625200994	0.9730213601080653	0.9999536495959291	0.999850267156225	0.9865859749454542	0.9965329624906275	0.9869547580525181	0.9997228151450228	0.9859025577174272
FAM19140	0.9999868483285931	0.9879204778349369	0.9738793172438235	0.9863535905609004	0.9755388267364581	0.9746597424863631	0.9744291194764452	0.9759396540512421	0.9755534583393591	0.9984006836409817	0.9863411028079284	1.0	0.9864377769516898	0.9731639992686766	0.9856101298085133	0.9885182318205337	0.9889443499584701	0.9866580472571153	0.9999883072162015	0.9861764873252373	0.9863865606701158	0.9857396278904854	0.9854382886317956	0.9853029357558519	0.9856710734939518	0.9862089274295779	0.9858200573705198	0.9999522587924202	0.9889062126790811	0.9888535716293172	0.9890470290025747	0.9863261881258734	0.9755312475518382	0.9856934910368066	0.9866631974422354	0.9886571127556729	0.9755786473025438	0.9884878646815706	0.9883442700108699	0.9731357760422764	0.9856434369222743	0.9732397120711587	0.9863665092846261	0.9864070057695649	0.9994511191391867	0.9857310951228099	0.9883781040756467	0.9863192253018178	0.9883769292748589
FAM20556	0.9864260101524116	0.9880265027951894	0.9741936980607727	0.9993040408459193	0.9742862697484016	0.9736616425068839	0.9741359349521972	0.9743923758295086	0.9742374249656746	0.9864216862557974	0.99944513186158	0.9864377769516898	1.0	0.9731158236999418	0.9975883765653022	0.9885989760797991	0.9865555980725299	0.9996169316222946	0.9864289122776612	0.9978380755791779	0.9992625443952354	0.9963688144490238	0.997114881734233	0.9977099910758215	0.9975816808767738	0.9981592832813894	0.9980477908350495	0.9864884211318835	0.9865774657489904	0.9869653592900086	0.9863934858662068	0.9996829943935005	0.9742164395423757	0.9975823350688494	0.9974724177857038	0.9885901610566415	0.9742248431827301	0.9885655511428428	0.9860121882274595	0.9731227096623409	0.997383802513558	0.973076450077405	0.999430741880279	0.9995254992994979	0.9866905877658723	0.9964118142956895	0.987073294999636	0.9994422738067877	0.9858888511904029
FAM19476	0.9732536142446793	0.9741412593601784	0.9894438210850015	0.9730058729439014	0.9914297882563637	0.9904867503432023	0.9902729692048868	0.9874058128839459	0.9914623551123946	0.973113953475377	0.9729771922909214	0.9731639992686766	0.9731158236999418	1.0	0.9721095741004062	0.9750783089414241	0.9743061932030028	0.9733023917544571	0.973258984332781	0.9725858102600954	0.9729935602928206	0.972062462392121	0.972187382828831	0.9723451101178481	0.9721024597522293	0.9726652180211502	0.9723418846027179	0.9731863905193584	0.974249552750411	0.9750117302453557	0.9745691116527316	0.9729751868460389	0.9914583502572527	0.9721082393610182	0.9732626535743086	0.9750941707199301	0.9914516580379561	0.9750622515266083	0.9769258739742447	0.9999559511881078	0.9721556440073322	0.9998447027678707	0.9730063067029054	0.972988222018478	0.9750632949130154	0.9720909938556435	0.9739265007557012	0.9730032932288585	0.976743546696187
FAM17420c1	0.985602843011893	0.987848048226248	0.9730995368536648	0.9971114776348907	0.974029921645506	0.9737061276710913	0.974018956385985	0.974306354956411	0.9739913193675539	0.9853684353904829	0.9971239013860097	0.9856101298085133	0.9975883765653022	0.9721095741004062	1.0	0.9883720389045386	0.9843960399659732	0.9967267752025262	0.9856073752897792	0.997848988811306	0.9970614397869436	0.997624495741241	0.9985191910564103	0.9975453847580333	0.9999710213572597	0.9972001249208401	0.9992894528893458	0.985627063188338	0.98440044770835	0.9863971594034286	0.9841749293360613	0.9975004117281425	0.9738989342453921	0.9999850270037987	0.9970386786365038	0.9884511488147631	0.9740159186195657	0.9883657842058607	0.9858452215750007	0.972095846339684	0.9992131614043438	0.9721161931943918	0.9972153470335464	0.9966565177928437	0.9865975853744295	0.9975426552121305	0.9859341900366156	0.9965490985378529	0.9856747157783062
FAM17419c1	0.9885112253856767	0.9990022334328384	0.9753498209217087	0.9884017546093217	0.9754028652515356	0.9750431536294016	0.9752175126813825	0.9763228006189613	0.975357711616706	0.9884730033332844	0.9883286223886081	0.9885182318205337	0.9885989760797991	0.9750783089414241	0.9883720389045386	1.0	0.9883456879578226	0.9885848693425849	0.9885196413379213	0.9885996946139421	0.9885020569501968	0.9886167252849869	0.9884464318717838	0.9884347616119251	0.988424280425489	0.9887143249176729	0.9883832924884689	0.9884179829550752	0.9883539972829546	0.988160607862187	0.988312548767793	0.9883315743608492	0.9753334774435177	0.9884551055492455	0.9887055005364888	0.9999754149791188	0.9754122007911485	0.9999904687318807	0.9874029125356296	0.9750789926253228	0.9884864756989566	0.9750606467401273	0.9885507356432045	0.9885526988680838	0.9881023758442967	0.9885724208789778	0.9882768937848497	0.9885310649080232	0.9874314263265142
GCF_002173575.1	0.9889395244290844	0.9879611037503242	0.9753622769966208	0.9863934617723946	0.9753070676775026	0.9746874416544226	0.9746998270331996	0.9755287572605328	0.9752693423703511	0.988515268366737	0.9863269064962519	0.9889443499584701	0.9865555980725299	0.9743061932030028	0.9843960399659732	0.9883456879578226	1.0	0.986411371427685	0.988942661806893	0.98581540678338	0.9864732703325472	0.984804381944559	0.9843533295234521	0.9843757015478665	0.9846695125097167	0.9858829588775336	0.984982303357705	0.988901368276086	0.9999885037595101	0.9886906190964011	0.9975465319021689	0.9863638649852311	0.9752343942225303	0.9843900794523757	0.9862835354623191	0.9885101038904672	0.975303145469456	0.9883917334569782	0.987894020413031	0.9743036673038703	0.98452291758233	0.9742295665965305	0.9863535788467548	0.9863102081103456	0.9904499323130199	0.9847749184989942	0.9892996583158651	0.9862410535290722	0.9876527841577862
FAM20551	0.9866394141861756	0.9880809650530339	0.97401377792574	0.9998817868551042	0.9740956023831899	0.9737394395344874	0.9740328440988313	0.9743679172232849	0.9740689053960998	0.9864636989659386	0.9999408052010473	0.9866580472571153	0.9996169316222946	0.9733023917544571	0.9967267752025262	0.9885848693425849	0.986411371427685	1.0	0.9866486000571066	0.997947275643349	0.999850655136295	0.9963629110292495	0.9977679439875456	0.9971403884582614	0.9967088471203479	0.9980762292142282	0.9982047710640932	0.9866779115444931	0.9864088087416502	0.9866892210262271	0.9862445066450225	0.9997818641326636	0.9740462518105278	0.9966493487537867	0.9975321912125954	0.9885454276541878	0.9741084206448238	0.9885220863846682	0.9861417897149204	0.9733037121095346	0.9973318813539637	0.9732552282071314	0.9999294236399326	0.9995998267249719	0.9866318838342284	0.9964338147028391	0.9870607797637859	0.9997120399838743	0.9860357400262857
FAM19133	0.9999965908587286	0.987998407305469	0.9739329315336548	0.9863476281272417	0.975556340192292	0.9746635356526419	0.9744184739858411	0.9759593056148996	0.9755709284452342	0.9984242475880166	0.9863079834471438	0.9999883072162015	0.9864289122776612	0.973258984332781	0.9856073752897792	0.9885196413379213	0.988942661806893	0.9866486000571066	1.0	0.9861689638904803	0.9863357362907843	0.9857342302899578	0.9854442448011312	0.9852696038911399	0.9856569465887807	0.9862340028768455	0.9858327034239377	0.9999936698043337	0.9889093724496166	0.9888423712220006	0.9889429415531651	0.9862698305423576	0.9755425914187881	0.98566074928086	0.9866777127229392	0.9886897732175184	0.9755901379561093	0.9886596290493617	0.9883472990954641	0.9731551478640315	0.9856365927833639	0.9732465932283451	0.9863708757874821	0.9863981318989449	0.9994262367799547	0.9857360353568947	0.9884416606827321	0.9863078367750465	0.9883794492531592
FAM22262	0.9861655694532095	0.9868523161413563	0.9735009692323389	0.9978677120830366	0.9743102744658966	0.9738248635084352	0.974241583569168	0.9749034299878597	0.9742785068899398	0.986123186137792	0.9978975193626232	0.9861764873252373	0.9978380755791779	0.9725858102600954	0.997848988811306	0.9885996946139421	0.98581540678338	0.997947275643349	0.9861689638904803	1.0	0.9978550776187051	0.9976293808740099	0.9975538022114759	0.9980375705460491	0.9978877118025277	0.9974626886715204	0.9980699848808204	0.9861715843244234	0.985833168732195	0.9856605996321156	0.9854583186086904	0.9979261902820349	0.9742229064458191	0.9978857194648199	0.9980544789432039	0.9885595351176175	0.9743558475130242	0.9885899544978264	0.9845116555094112	0.9725856780453928	0.997805785823929	0.9725538165216843	0.9979747582307075	0.9978834082065158	0.986697568737602	0.997604704335316	0.987033447583028	0.997813718287654	0.9844325464806352
FAM20557i0	0.9863262196166772	0.9880676918174222	0.9740317787076074	0.9999771268389778	0.9740568011921615	0.973573443236729	0.9739600190414541	0.9742092807938201	0.9740311550384092	0.986351482832765	0.9996468984504809	0.9863865606701158	0.9992625443952354	0.9729935602928206	0.9970614397869436	0.9885020569501968	0.9864732703325472	0.999850655136295	0.9863357362907843	0.9978550776187051	1.0	0.9966158119079077	0.9964691071877799	0.9971155285249738	0.9970789328181441	0.9983236297004549	0.9981305092592336	0.9863820251412281	0.986381526825853	0.9866255379806304	0.986195440947612	0.9993509874763136	0.9740545855995896	0.9970881973103713	0.9975792233319024	0.9885560386108903	0.9740428110940315	0.9884604888247484	0.9860322915361761	0.9729749789605872	0.9970629566201245	0.9729969388951781	0.9998486065053235	0.9997634597160419	0.9865540650684391	0.9965986795251431	0.987063369082679	0.999321651545768	0.985978365007137
FAM20072	0.9857328742215555	0.9880969936519621	0.9731190605895527	0.9966679001835302	0.9740301840136065	0.9737439291832887	0.973972943618027	0.9742665871217391	0.9739907407578214	0.9856297955613437	0.9964562997841365	0.9857396278904854	0.9963688144490238	0.972062462392121	0.997624495741241	0.9886167252849869	0.984804381944559	0.9963629110292495	0.9857342302899578	0.9976293808740099	0.9966158119079077	1.0	0.9980048289518972	0.998177030156767	0.9976670450582644	0.9976333723019019	0.9993147336970274	0.9857214379033711	0.9847970081885883	0.9866926992905862	0.9842399316563313	0.9965133565387294	0.9740001339565796	0.9973547728538139	0.996739884281447	0.9885796282376087	0.9741182856379748	0.9886111634890906	0.9861581104895495	0.9720750735212402	0.9975837048120838	0.972058414355879	0.9965770917326565	0.9963951815416306	0.986535300313653	0.9999566871405093	0.9859129331020651	0.9963334647484656	0.9861013952415728
FAM19852	0.9854658399887034	0.988057838741713	0.9733284926518576	0.9965989004635712	0.9741205935743135	0.9735719834975601	0.9737734657006366	0.9743082758265497	0.9741510374669925	0.9852108157967437	0.996375174179942	0.9854382886317956	0.997114881734233	0.972187382828831	0.9985191910564103	0.9884464318717838	0.9843533295234521	0.9977679439875456	0.9854442448011312	0.9975538022114759	0.9964691071877799	0.9980048289518972	1.0	0.9986457143369245	0.9984714393566592	0.9972332111739436	0.9987709484128209	0.9854310883960703	0.9843875701367403	0.9863476969681011	0.9843534405548061	0.9969904587507145	0.9741514868297753	0.9984951519069166	0.9977539126484283	0.988384272376794	0.9741740417430659	0.9883715802349359	0.9858790351129368	0.9721682708345686	0.9982321127676889	0.9721560456237127	0.9967251207624915	0.9967422285010512	0.9865148384353242	0.9980353947802187	0.9862121633042514	0.9965601944950504	0.9857907505784654
FAM22132	0.9852672700302416	0.9877978986981503	0.9730795383886267	0.9972141951989484	0.9740864668494401	0.9737805486837581	0.9739865815823092	0.9738694775040044	0.9740610795507024	0.9846943646723416	0.9973972971258724	0.9853029357558519	0.9977099910758215	0.9723451101178481	0.9975453847580333	0.9884347616119251	0.9843757015478665	0.9971403884582614	0.9852696038911399	0.9980375705460491	0.9971155285249738	0.998177030156767	0.9986457143369245	1.0	0.9975148492911318	0.9975545495007044	0.9988633880975268	0.9853081218179791	0.9843849195043464	0.9864533129334705	0.9842755492147833	0.9979914018086868	0.9740488235355743	0.9975346605799307	0.9968155677956843	0.988377381643885	0.9741645290163686	0.9884304241266346	0.9858694950599031	0.9723318826472354	0.9974186805597498	0.9722977172365255	0.9976534656022011	0.9972620624667112	0.9866848642751838	0.9982230959417036	0.9859655522900331	0.997558815979914	0.9858584872870355
FAM17656i0	0.9856536639318743	0.987932128401357	0.9730725997413072	0.9971605610310108	0.9740066294375552	0.973689361864533	0.9740197716883411	0.9743521118617012	0.97397034981126	0.9854175612253803	0.9971975719802268	0.9856710734939518	0.9975816808767738	0.9721024597522293	0.9999710213572597	0.988424280425489	0.9846695125097167	0.9967088471203479	0.9856569465887807	0.9978877118025277	0.9970789328181441	0.9976670450582644	0.9984714393566592	0.9975148492911318	1.0	0.9971942963354905	0.999380223375163	0.9856746447458606	0.9846899815646009	0.9864718477526834	0.9844225653402079	0.9974810239440955	0.9739316764839705	0.9999550629119233	0.9970710060761044	0.9885043157050973	0.9739966791710227	0.9884521691337438	0.9858954784619659	0.9720923273948091	0.9992297496430952	0.9721261273005722	0.9971891193453303	0.9966584466125089	0.986682625974363	0.9976379565789583	0.9861851280664098	0.9967247883881672	0.9857815849387612
FAM19955	0.9862269090509284	0.9884599234860502	0.9731997848647028	0.9983351801155869	0.974115481093414	0.9739026674860242	0.9741905228495895	0.9747770296882028	0.9740758960953154	0.986113188534721	0.9982762389464772	0.9862089274295779	0.9981592832813894	0.9726652180211502	0.9972001249208401	0.9887143249176729	0.9858829588775336	0.9980762292142282	0.9862340028768455	0.9974626886715204	0.9983236297004549	0.9976333723019019	0.9972332111739436	0.9975545495007044	0.9971942963354905	1.0	0.9973551812924554	0.9862225882236787	0.9858708578729395	0.9869321181597235	0.9855758061777925	0.9981989130775559	0.9740874186771685	0.9971995384414432	0.9981174292438519	0.9887251814003406	0.9741041892730273	0.988654733221386	0.9862376392037027	0.9726878388307254	0.9972247306491809	0.9727053313620163	0.9983266675660738	0.9981056694954251	0.9868821856835586	0.9976242878277234	0.9873167818445525	0.9981193833659784	0.9862762823245074
FAM19488	0.9858323940552411	0.9881065964504568	0.9732589630765672	0.9981535666771272	0.9740115282100411	0.9736434098958031	0.9739715524780482	0.9745651926103965	0.973973085306364	0.9856867023622783	0.9980613252892966	0.9858200573705198	0.9980477908350495	0.9723418846027179	0.9992894528893458	0.9883832924884689	0.984982303357705	0.9982047710640932	0.9858327034239377	0.9980699848808204	0.9981305092592336	0.9993147336970274	0.9987709484128209	0.9988633880975268	0.999380223375163	0.9973551812924554	1.0	0.98579717232923	0.98502747524666	0.9863912198717956	0.9848069324509116	0.9981827537540336	0.9739780138982954	0.9993804664916999	0.9983762896613637	0.988392423766242	0.9739977629298212	0.9883252244487027	0.9858082492231102	0.9723497504620515	0.9993985417031489	0.9723733023801295	0.9980906715191281	0.9981606305336436	0.9865692800020888	0.999304605754466	0.9866185599830212	0.9981054930767443	0.9857743703192057
FAM19134	0.9999922055133327	0.9879421815052634	0.9739297407885408	0.9863638413203404	0.9755512208077055	0.9746629519438379	0.9744424570227874	0.9759424739963509	0.9755663925922202	0.9984050618767765	0.9863401882467312	0.9999522587924202	0.9864884211318835	0.9731863905193584	0.985627063188338	0.9884179829550752	0.988901368276086	0.9866779115444931	0.9999936698043337	0.9861715843244234	0.9863820251412281	0.9857214379033711	0.9854310883960703	0.9853081218179791	0.9856746447458606	0.9862225882236787	0.98579717232923	1.0	0.9889097036141213	0.9888465232254882	0.9890432151968558	0.9863042411353319	0.9755447703871687	0.9856854382502642	0.986655405025198	0.9886518227787254	0.9756333376787033	0.9885331527389883	0.9883483434721844	0.9731340921968469	0.9856413206697521	0.973122260313247	0.9863966104678208	0.9864546908924694	0.9994298703821338	0.9857512224483752	0.9883828384311643	0.9863909944331464	0.9883413325599942
GCF_002174215.1	0.9889024405034029	0.9879487038064939	0.9753654666955062	0.9863960492667758	0.9753124459061797	0.9746922563998492	0.9746332210411373	0.9755212279095966	0.9752747110343442	0.9884840402900026	0.9863462566814237	0.9889062126790811	0.9865774657489904	0.974249552750411	0.98440044770835	0.9883539972829546	0.9999885037595101	0.9864088087416502	0.9889093724496166	0.985833168732195	0.986381526825853	0.9847970081885883	0.9843875701367403	0.9843849195043464	0.9846899815646009	0.9858708578729395	0.98502747524666	0.9889097036141213	1.0	0.9886216753127332	0.9976134569256043	0.9863701569992399	0.9752397657314209	0.9844173104932737	0.9862844099140603	0.988450027473491	0.9753085209391701	0.9884000021287654	0.9878431343134602	0.9742380963266817	0.9845281704013509	0.974234772405855	0.9863254036098547	0.9863174777147046	0.9904101785559681	0.9848030640606763	0.9892708998085513	0.9862464328047708	0.9875973423709831
GCF_001922325.1	0.9888482145956851	0.9861786670929069	0.975479576779379	0.9866074931823142	0.9753861170517669	0.9749818409495821	0.9751477475787244	0.9761871744250346	0.9753513400493766	0.9889545217340457	0.98655426089098	0.9888535716293172	0.9869653592900086	0.9750117302453557	0.9863971594034286	0.988160607862187	0.9886906190964011	0.9866892210262271	0.9888423712220006	0.9856605996321156	0.9866255379806304	0.9866926992905862	0.9863476969681011	0.9864533129334705	0.9864718477526834	0.9869321181597235	0.9863912198717956	0.9888465232254882	0.9886216753127332	1.0	0.9883548995657195	0.9865775375121663	0.9752822915775187	0.986454037252406	0.9869406503970048	0.9881952818974252	0.9753902692558897	0.9880686897037233	0.9875664689996938	0.9749510349750179	0.9864150055386876	0.9749566726910899	0.9866969848372817	0.9866557012638888	0.9883043401744032	0.9867013091613839	0.989733692549166	0.986583350227992	0.9874779009389046
FAM18969	0.9889347294420195	0.9868452026449658	0.9749446698791345	0.9862577330881038	0.9754453769203844	0.974921551749691	0.9751397217941131	0.9756750352140896	0.9754053308976933	0.9889143257958566	0.9861309975013336	0.9890470290025747	0.9863934858662068	0.9745691116527316	0.9841749293360613	0.988312548767793	0.9975465319021689	0.9862445066450225	0.9889429415531651	0.9854583186086904	0.986195440947612	0.9842399316563313	0.9843534405548061	0.9842755492147833	0.9844225653402079	0.9855758061777925	0.9848069324509116	0.9890432151968558	0.9976134569256043	0.9883548995657195	1.0	0.9862221732917783	0.9753955763174216	0.9841398699059722	0.9858730219852405	0.9883819243730736	0.9754383821455554	0.9882612822586883	0.9874933835640338	0.9745821452024365	0.9842619305273707	0.9746552690056476	0.9862949331313728	0.9862255141869422	0.9904028998796304	0.9841316840563142	0.98923868901093	0.9862013524540366	0.9874112009015322
FAM20547	0.9863014321255875	0.9879375499463087	0.9740215293682774	0.9993183063990173	0.974080705658483	0.9735347536191064	0.9739336232781983	0.9742199692084662	0.974047797661085	0.9862403071931417	0.9995923971770363	0.9863261881258734	0.9996829943935005	0.9729751868460389	0.9975004117281425	0.9883315743608492	0.9863638649852311	0.9997818641326636	0.9862698305423576	0.9979261902820349	0.9993509874763136	0.9965133565387294	0.9969904587507145	0.9979914018086868	0.9974810239440955	0.9981989130775559	0.9981827537540336	0.9863042411353319	0.9863701569992399	0.9865775375121663	0.9862221732917783	1.0	0.974034920997488	0.9974928966290141	0.9975886233032067	0.988360648009208	0.9740628741783349	0.9882889001607675	0.9860734115288362	0.9729798559499555	0.9974126413343364	0.9729973621686788	0.9997807545982177	0.999678340681585	0.9865908247632795	0.9965335977232462	0.9870675245681568	0.9998276967083597	0.9860114074201075
FAM20623	0.9755306757184087	0.9754447222853679	0.9913037363461629	0.9740557829060894	0.9998935440128326	0.9917967795474798	0.9943332836113253	0.9893262701481199	0.9998784306634956	0.9755218083944507	0.9740548957347419	0.9755312475518382	0.9742164395423757	0.9914583502572527	0.9738989342453921	0.9753334774435177	0.9752343942225303	0.9740462518105278	0.9755425914187881	0.9742229064458191	0.9740545855995896	0.9740001339565796	0.9741514868297753	0.9740488235355743	0.9739316764839705	0.9740874186771685	0.9739780138982954	0.9755447703871687	0.9752397657314209	0.9752822915775187	0.9753955763174216	0.974034920997488	1.0	0.9738383307246812	0.9740401419840865	0.975384354061548	0.999894287884515	0.9753393118299523	0.977271104668118	0.9914456973280823	0.9739225710404193	0.9914403020338889	0.9740298356189643	0.974015195006657	0.9755072930513872	0.9739873067702761	0.9750567575203005	0.9740479178307213	0.9772320912989874
FAM17420c1i0	0.9856607064280738	0.9878610314347597	0.9730762485864773	0.9971222503905287	0.9739816270722428	0.973674995492083	0.9739673769410695	0.9743656506988478	0.973950135064951	0.9854508598138509	0.9972105159902186	0.9856934910368066	0.9975823350688494	0.9721082393610182	0.9999850270037987	0.9884551055492455	0.9843900794523757	0.9966493487537867	0.98566074928086	0.9978857194648199	0.9970881973103713	0.9973547728538139	0.9984951519069166	0.9975346605799307	0.9999550629119233	0.9971995384414432	0.9993804664916999	0.9856854382502642	0.9844173104932737	0.986454037252406	0.9841398699059722	0.9974928966290141	0.9738383307246812	1.0	0.997100723048769	0.9884971368470258	0.9740018330227036	0.988469791972145	0.9859246069919875	0.9720987308797726	0.9992428188974851	0.9721150280512458	0.997189499941683	0.9966256022569882	0.9866425396975091	0.9973570512840347	0.9860229452214997	0.9964894337116535	0.9857192168828954
FAM13881	0.9866795104860853	0.9883253498474455	0.9736761983377149	0.9975904991586426	0.9740933641742795	0.9737900492295214	0.9739931537162315	0.9746970863136937	0.9740537481297734	0.9866903021405188	0.9975255414089554	0.9866631974422354	0.9974724177857038	0.9732626535743086	0.9970386786365038	0.9887055005364888	0.9862835354623191	0.9975321912125954	0.9866777127229392	0.9980544789432039	0.9975792233319024	0.996739884281447	0.9977539126484283	0.9968155677956843	0.9970710060761044	0.9981174292438519	0.9983762896613637	0.986655405025198	0.9862844099140603	0.9869406503970048	0.9858730219852405	0.9975886233032067	0.9740401419840865	0.997100723048769	1.0	0.9887738544773019	0.974172754956359	0.9886398888507111	0.9864395509767976	0.9732414601130015	0.9972335359020774	0.9732832479174902	0.9974941750086296	0.9976739945906349	0.986695629659658	0.9965067321585214	0.986901986520591	0.997513649310213	0.9862500445762798
FAM18098p	0.9886860352899485	0.9989258279014711	0.9755189290917547	0.9884959717929854	0.9754443873933348	0.9750545319677962	0.9751992698361089	0.9763639710261046	0.975394408255687	0.9884289518845327	0.9884578368230444	0.9886571127556729	0.9885901610566415	0.9750941707199301	0.9884511488147631	0.9999754149791188	0.9885101038904672	0.9885454276541878	0.9886897732175184	0.9885595351176175	0.9885560386108903	0.9885796282376087	0.988384272376794	0.988377381643885	0.9885043157050973	0.9887251814003406	0.988392423766242	0.9886518227787254	0.988450027473491	0.9881952818974252	0.9883819243730736	0.988360648009208	0.975384354061548	0.9884971368470258	0.9887738544773019	1.0	0.9754079847091496	0.9999563015089302	0.9873011367437001	0.9750470256110587	0.9885142387198395	0.9750597188689694	0.9885314084535658	0.9885175757547632	0.9880764989879186	0.9885929309235695	0.9883097934312229	0.9885031422773817	0.9871657495840452
FAM20622	0.9755780753471197	0.9754585231214014	0.9913198517336836	0.9740901914438144	0.9999416552558804	0.9917241278436884	0.9941983917510888	0.9893534412891499	0.9999325420672304	0.9755673319739292	0.9740842606623753	0.9755786473025438	0.9742248431827301	0.9914516580379561	0.9740159186195657	0.9754122007911485	0.975303145469456	0.9741084206448238	0.9755901379561093	0.9743558475130242	0.9740428110940315	0.9741182856379748	0.9741740417430659	0.9741645290163686	0.9739966791710227	0.9741041892730273	0.9739977629298212	0.9756333376787033	0.9753085209391701	0.9753902692558897	0.9754383821455554	0.9740628741783349	0.999894287884515	0.9740018330227036	0.974172754956359	0.9754079847091496	1.0	0.9754048207982351	0.9773296303691468	0.9914321987616407	0.9740403696180917	0.9914359067802435	0.9741207729852378	0.974100055606817	0.975558015442454	0.9740133465600976	0.9750695774954826	0.9740760444986571	0.9772820638478735
FAM17420c2	0.9886590290365248	0.9989929223012484	0.975521197399961	0.9883627939687931	0.9753986624728983	0.9750493140636771	0.9751854334512631	0.9763366540608333	0.9753663321690464	0.9883633931007773	0.9882335022393558	0.9884878646815706	0.9885655511428428	0.9750622515266083	0.9883657842058607	0.9999904687318807	0.9883917334569782	0.9885220863846682	0.9886596290493617	0.9885899544978264	0.9884604888247484	0.9886111634890906	0.9883715802349359	0.9884304241266346	0.9884521691337438	0.988654733221386	0.9883252244487027	0.9885331527389883	0.9884000021287654	0.9880686897037233	0.9882612822586883	0.9882889001607675	0.9753393118299523	0.988469791972145	0.9886398888507111	0.9999563015089302	0.9754048207982351	1.0	0.9871823661714167	0.9750409713310264	0.9884259835540238	0.9750601503026997	0.9884081814937005	0.9885173958966254	0.9880518484985307	0.988559183147297	0.9882947133681224	0.9884652569545254	0.9872061530966417
FAM13875p	0.9883380553714586	0.9855838763893467	0.9773785855079107	0.9860390010877245	0.9773486014615095	0.9771291321963202	0.977203473181799	0.9781987895960293	0.9772967057550281	0.988339284594172	0.985953099879362	0.9883442700108699	0.9860121882274595	0.9769258739742447	0.9858452215750007	0.9874029125356296	0.987894020413031	0.9861417897149204	0.9883472990954641	0.9845116555094112	0.9860322915361761	0.9861581104895495	0.9858790351129368	0.9858694950599031	0.9858954784619659	0.9862376392037027	0.9858082492231102	0.9883483434721844	0.9878431343134602	0.9875664689996938	0.9874933835640338	0.9860734115288362	0.977271104668118	0.9859246069919875	0.9864395509767976	0.9873011367437001	0.9773296303691468	0.9871823661714167	1.0	0.9768822637695806	0.9859032812438506	0.9768776071518823	0.9861085220672346	0.9861344985612277	0.9876321810648692	0.986164941779884	0.98851971716201	0.9860461734702924	0.999985951862757
FAM19475	0.9731446679028299	0.9740965607066988	0.9893865990419713	0.9730059059675217	0.991411966790099	0.9904732059618424	0.9903007202820407	0.9874271939664969	0.9914747374085011	0.9731102458127782	0.9730012458663018	0.9731357760422764	0.9731227096623409	0.9999559511881078	0.972095846339684	0.9750789926253228	0.9743036673038703	0.9733037121095346	0.9731551478640315	0.9725856780453928	0.9729749789605872	0.9720750735212402	0.9721682708345686	0.9723318826472354	0.9720923273948091	0.9726878388307254	0.9723497504620515	0.9731340921968469	0.9742380963266817	0.9749510349750179	0.9745821452024365	0.9729798559499555	0.9914456973280823	0.9720987308797726	0.9732414601130015	0.9750470256110587	0.9914321987616407	0.9750409713310264	0.9768822637695806	1.0	0.9721494084583898	0.9998422632800045	0.9730076313596907	0.9729895461720199	0.9749957994686399	0.9720444720955709	0.9739266595452974	0.9730046169707293	0.9767465869113572
FAM19641	0.9856323364318494	0.9881342150436726	0.9730929657635942	0.9969943221371965	0.974052625556872	0.9736879019844048	0.9739559005612521	0.9743877143712489	0.9740151714954417	0.9854251878667508	0.9974772625200994	0.9856434369222743	0.997383802513558	0.9721556440073322	0.9992131614043438	0.9884864756989566	0.98452291758233	0.9973318813539637	0.9856365927833639	0.997805785823929	0.9970629566201245	0.9975837048120838	0.9982321127676889	0.9974186805597498	0.9992297496430952	0.9972247306491809	0.9993985417031489	0.9856413206697521	0.9845281704013509	0.9864150055386876	0.9842619305273707	0.9974126413343364	0.9739225710404193	0.9992428188974851	0.9972335359020774	0.9885142387198395	0.9740403696180917	0.9884259835540238	0.9859032812438506	0.9721494084583898	1.0	0.9721695901396186	0.9975184629250115	0.9972647935518374	0.9865722991307954	0.9975717628960461	0.9860596437568523	0.9970451502105959	0.9857304280515691
FAM19460	0.9732335676074226	0.9741507653816519	0.9894561852215503	0.9730152597336574	0.9914343761721904	0.9904252577319588	0.9904189076552811	0.9873058145196192	0.9914655091125231	0.973186976212127	0.9730213601080653	0.9732397120711587	0.973076450077405	0.9998447027678707	0.9721161931943918	0.9750606467401273	0.9742295665965305	0.9732552282071314	0.9732465932283451	0.9725538165216843	0.9729969388951781	0.972058414355879	0.9721560456237127	0.9722977172365255	0.9721261273005722	0.9727053313620163	0.9723733023801295	0.973122260313247	0.974234772405855	0.9749566726910899	0.9746552690056476	0.9729973621686788	0.9914403020338889	0.9721150280512458	0.9732832479174902	0.9750597188689694	0.9914359067802435	0.9750601503026997	0.9768776071518823	0.9998422632800045	0.9721695901396186	1.0	0.9730069232342882	0.9729429414081407	0.9750191512004477	0.9721554696791314	0.9740481106389943	0.9730638523209626	0.976844038579429
FAM20553	0.9863608055992001	0.9879691762780245	0.9740218672792024	0.9998772550027318	0.9740782945793242	0.973522071013463	0.9740187746872867	0.9742178496497248	0.9740608376391309	0.9862984457878393	0.9999536495959291	0.9863665092846261	0.999430741880279	0.9730063067029054	0.9972153470335464	0.9885507356432045	0.9863535788467548	0.9999294236399326	0.9863708757874821	0.9979747582307075	0.9998486065053235	0.9965770917326565	0.9967251207624915	0.9976534656022011	0.9971891193453303	0.9983266675660738	0.9980906715191281	0.9863966104678208	0.9863254036098547	0.9866969848372817	0.9862949331313728	0.9997807545982177	0.9740298356189643	0.997189499941683	0.9974941750086296	0.9885314084535658	0.9741207729852378	0.9884081814937005	0.9861085220672346	0.9730076313596907	0.9975184629250115	0.9730069232342882	1.0	0.9998235219338806	0.986598380192171	0.9966606892521799	0.9869305397567923	0.9998777796401832	0.9860015947028541
FAM20562	0.9863884355700617	0.9881556890338881	0.9739589709295704	0.9997803010224721	0.9740695695072302	0.9735135604426428	0.9740713016327375	0.9741490121956498	0.9740220328820187	0.9863508194457232	0.999850267156225	0.9864070057695649	0.9995254992994979	0.972988222018478	0.9966565177928437	0.9885526988680838	0.9863102081103456	0.9995998267249719	0.9863981318989449	0.9978834082065158	0.9997634597160419	0.9963951815416306	0.9967422285010512	0.9972620624667112	0.9966584466125089	0.9981056694954251	0.9981606305336436	0.9864546908924694	0.9863174777147046	0.9866557012638888	0.9862255141869422	0.999678340681585	0.974015195006657	0.9966256022569882	0.9976739945906349	0.9885175757547632	0.974100055606817	0.9885173958966254	0.9861344985612277	0.9729895461720199	0.9972647935518374	0.9729429414081407	0.9998235219338806	1.0	0.9866172351486162	0.9964908419533905	0.9869460498723666	0.9999672010288108	0.9860185884601651
FAM19160	0.9994182658231171	0.987950846594344	0.9751144853480854	0.9865742942939437	0.9755510316720727	0.9746506572939577	0.9752251970580845	0.9762019299955184	0.9755305826334434	0.999462225271834	0.9865859749454542	0.9994511191391867	0.9866905877658723	0.9750632949130154	0.9865975853744295	0.9881023758442967	0.9904499323130199	0.9866318838342284	0.9994262367799547	0.986697568737602	0.9865540650684391	0.986535300313653	0.9865148384353242	0.9866848642751838	0.986682625974363	0.9868821856835586	0.9865692800020888	0.9994298703821338	0.9904101785559681	0.9883043401744032	0.9904028998796304	0.9865908247632795	0.9755072930513872	0.9866425396975091	0.986695629659658	0.9880764989879186	0.975558015442454	0.9880518484985307	0.9876321810648692	0.9749957994686399	0.9865722991307954	0.9750191512004477	0.986598380192171	0.9866172351486162	1.0	0.9865318403904019	0.9887468332387752	0.9865791770711979	0.9876498069557752
FAM20059	0.9857333481849573	0.9880911519088132	0.9731222410382747	0.9967015155155594	0.9740273402893985	0.9737393975494371	0.9739734293176742	0.9742406619229173	0.9739887521587884	0.9855924096820747	0.9965329624906275	0.9857310951228099	0.9964118142956895	0.9720909938556435	0.9975426552121305	0.9885724208789778	0.9847749184989942	0.9964338147028391	0.9857360353568947	0.997604704335316	0.9965986795251431	0.9999566871405093	0.9980353947802187	0.9982230959417036	0.9976379565789583	0.9976242878277234	0.999304605754466	0.9857512224483752	0.9848030640606763	0.9867013091613839	0.9841316840563142	0.9965335977232462	0.9739873067702761	0.9973570512840347	0.9965067321585214	0.9885929309235695	0.9740133465600976	0.988559183147297	0.986164941779884	0.9720444720955709	0.9975717628960461	0.9721554696791314	0.9966606892521799	0.9964908419533905	0.9865318403904019	1.0	0.9860131635306537	0.9964586793694569	0.9860601744177455
GCF_001437115.1	0.98843559249656	0.9870458575941824	0.9744303055112806	0.9869484837935586	0.9751066217987898	0.9745491776245705	0.9747350620512194	0.9750838123934272	0.9750525315827532	0.9884646872657848	0.9869547580525181	0.9883781040756467	0.987073294999636	0.9739265007557012	0.9859341900366156	0.9882768937848497	0.9892996583158651	0.9870607797637859	0.9884416606827321	0.987033447583028	0.987063369082679	0.9859129331020651	0.9862121633042514	0.9859655522900331	0.9861851280664098	0.9873167818445525	0.9866185599830212	0.9883828384311643	0.9892708998085513	0.989733692549166	0.98923868901093	0.9870675245681568	0.9750567575203005	0.9860229452214997	0.986901986520591	0.9883097934312229	0.9750695774954826	0.9882947133681224	0.98851971716201	0.9739266595452974	0.9860596437568523	0.9740481106389943	0.9869305397567923	0.9869460498723666	0.9887468332387752	0.9860131635306537	1.0	0.9869566329110099	0.98853236552886
FAM20561	0.9863023541884206	0.9881332841601448	0.9739737398726033	0.9993709748701739	0.9740892522699612	0.9735166166260372	0.9740820009590898	0.9741259248258515	0.9740646899512728	0.9863232247040886	0.9997228151450228	0.9863192253018178	0.9994422738067877	0.9730032932288585	0.9965490985378529	0.9885310649080232	0.9862410535290722	0.9997120399838743	0.9863078367750465	0.997813718287654	0.999321651545768	0.9963334647484656	0.9965601944950504	0.997558815979914	0.9967247883881672	0.9981193833659784	0.9981054930767443	0.9863909944331464	0.9862464328047708	0.986583350227992	0.9862013524540366	0.9998276967083597	0.9740479178307213	0.9964894337116535	0.997513649310213	0.9885031422773817	0.9740760444986571	0.9884652569545254	0.9860461734702924	0.9730046169707293	0.9970451502105959	0.9730638523209626	0.9998777796401832	0.9999672010288108	0.9865791770711979	0.9964586793694569	0.9869566329110099	1.0	0.9859283573065678
FAM13877	0.988372281877326	0.9855433463314887	0.9772296130887955	0.9859388687365147	0.9773121711826619	0.9771343247518622	0.9769803848517251	0.9781654761797259	0.977257039933756	0.9883325792788141	0.9859025577174272	0.9883769292748589	0.9858888511904029	0.976743546696187	0.9856747157783062	0.9874314263265142	0.9876527841577862	0.9860357400262857	0.9883794492531592	0.9844325464806352	0.985978365007137	0.9861013952415728	0.9857907505784654	0.9858584872870355	0.9857815849387612	0.9862762823245074	0.9857743703192057	0.9883413325599942	0.9875973423709831	0.9874779009389046	0.9874112009015322	0.9860114074201075	0.9772320912989874	0.9857192168828954	0.9862500445762798	0.9871657495840452	0.9772820638478735	0.9872061530966417	0.999985951862757	0.9767465869113572	0.9857304280515691	0.976844038579429	0.9860015947028541	0.9860185884601651	0.9876498069557752	0.9860601744177455	0.98853236552886	0.9859283573065678	1.0
GCF_000380265.1	0.9878532119302957	0.9879894551359742	0.9744731033755936	0.9866271691771562	0.9750055699527433	0.9747197197687831	0.9744378233320715	0.9751342746554669	0.9748801803607736	0.9878413963204358	0.9864714707435748	0.9879209662222685	0.9865639876392763	0.9737371180223358	0.986879494780585	0.9883650671685658	0.9878101866457618	0.9865858481401799	0.9878544669582515	0.9868294718995566	0.9865769447801757	0.9865537688429281	0.9867143199604618	0.9867264747779454	0.9869383787812526	0.9867505650691492	0.9868695293749955	0.9879111298574379	0.987828568075836	0.9883989205722075	0.9873839548345456	0.986485611853168	0.9748574370604989	0.9868997702129676	0.9869377397933854	0.9883051858115036	0.9749914316283034	0.9883164234191222	0.9886523925204854	0.9737322112374975	0.986787472765839	0.9737094409023086	0.9864285217395744	0.9866129228483796	0.9880165686454871	0.9865284755324029	0.9887900718038023	0.9866179629657977	0.9887771110602513
FAM19882	0.9860764371000139	0.9882043858238164	0.9733956178805421	0.9976785131277954	0.9741312589285824	0.9737315871083772	0.9740869430931974	0.9748904624482231	0.9740669738160388	0.9858807155778155	0.9976671708292397	0.986064233490082	0.9981644702519055	0.972422350112077	0.9994698669805744	0.9886894481299514	0.9850214350792712	0.9978454757961615	0.9860526090797685	0.9977294553939573	0.9976123516690336	0.9988564155959603	0.9988389925584363	0.9986525489774529	0.9994226516121523	0.9973072296230717	0.999572196482151	0.9860692479217872	0.9850416575531549	0.9864800418165465	0.984750685954806	0.9980021205469048	0.9739685196415833	0.9994324660435854	0.9982602427867718	0.9885945895540758	0.9741166710056862	0.9886806771610613	0.9859710038914018	0.9724085956728825	0.9992404182631901	0.9723679420311204	0.9978245524836179	0.9978006240917997	0.9867174160877705	0.9988488315666131	0.9864645621842117	0.9978176764431524	0.9858668317520876
FAM19138	0.9999936685649607	0.9879675042421143	0.9739365784551449	0.9863577622620314	0.9755556191348135	0.9746629519438379	0.9744421662653461	0.9759583234827248	0.9755678263626832	0.9984142367618191	0.9863027993130017	0.999985383714047	0.986429251223835	0.9731832001176874	0.9856235265546638	0.9884051218283425	0.9888517379676327	0.9866400333984848	0.9999975656863036	0.9861696822336262	0.9863789390018569	0.9857356196953235	0.9854465670169431	0.9852845021393865	0.9856702431377762	0.9862337226672919	0.9858208439287753	0.9999946448149151	0.9889041051860056	0.9888446636780199	0.9889636879281456	0.9863190446511612	0.9755467614961941	0.9856761900831988	0.9866547006479093	0.9886406878503277	0.9756347888535148	0.9886471596916466	0.9883418253837957	0.9731587271335093	0.9856360212292415	0.9732600881458476	0.9863702442799981	0.9863889918929312	0.9994251361954726	0.9857394343180104	0.9883863558236194	0.9863889738195525	0.9883414505710677
FAM19598	0.9857782148213288	0.9880967763247518	0.9729938765044795	0.9970692333649211	0.9741001926070877	0.9736931814685594	0.9740405023047228	0.9743468605102711	0.974054790712663	0.9852780552684687	0.9970788453113608	0.9857807824703135	0.9969994710330031	0.9719200805957993	0.9992904502772567	0.9888072995012271	0.9846724558222455	0.9965162833793764	0.9857806703726443	0.9977154240054741	0.9970684985355992	0.9972185493421272	0.998253436933966	0.9975254510121232	0.9992699615837333	0.9972028715882523	0.999624217030101	0.9857746503937072	0.9847115929094779	0.9866063372417161	0.9839324822148315	0.9971249778585608	0.9740639377268759	0.9992911123796288	0.997179195973134	0.9887860517141129	0.9740777777435901	0.9887710557242901	0.98624965553595	0.971911048876442	0.9994595334767662	0.9723520228217322	0.997057327578294	0.9964771180966822	0.9867003921739689	0.9972253003921705	0.9859741945290531	0.9964774039327197	0.986081918668562
FAM17419c4	0.9886539639928803	0.9989987131730443	0.975515910784509	0.9883591876896923	0.9755249727923004	0.9750648073490853	0.9751499514164716	0.9763711586273089	0.9754114945871121	0.9884137492132974	0.9882729684654307	0.9885036832519886	0.9884757600893028	0.9750805038471916	0.9883651428276014	0.9999920614255139	0.9883823628519371	0.9884214417317878	0.9886587092575443	0.9885026679052334	0.9884870760793257	0.9885544415880351	0.9883220159277419	0.9883722035711102	0.9884538237325654	0.9886883869761739	0.988355603064315	0.9884950893887438	0.9883965285267265	0.9880624872635655	0.988261281766393	0.9882503497329078	0.975422016005087	0.9884698810041915	0.9886548679904094	0.9999163459483998	0.975418685389742	0.9999920924654375	0.9871766990565173	0.97508118682593	0.9884316876248869	0.9750443332300464	0.9883987164291289	0.9884057183424947	0.9880489999899148	0.9885502715992843	0.9883113791414797	0.9884643293603398	0.9872103832531212
FAM20620	0.9755801216957241	0.975469355939518	0.991350212149841	0.9740806565703809	0.9999540217058877	0.9917561543558835	0.9943659100393197	0.9893484692670426	0.9999258453628633	0.9755586880049835	0.9740795472679128	0.9755806942737049	0.9742545342289805	0.9914615414437677	0.9740201989842614	0.9753669884221503	0.9752991755053424	0.9740821077652191	0.9755981734532798	0.9743451973703781	0.9740456073230037	0.9741135704043873	0.9741660297344609	0.9741568971495344	0.9739878273372793	0.9741031558126293	0.9739952368063615	0.9755674498962186	0.9753045493591924	0.9753617867135966	0.9754421909416756	0.9740550445024914	0.9999199729043743	0.9739677889852361	0.974072876954861	0.975413082327329	0.9999571542359749	0.9753685307474339	0.9772874104402468	0.9914754635571698	0.9740315735659159	0.9914661287927103	0.9740785391788502	0.9740475777087088	0.9755480838508251	0.9740108448831791	0.9750558430078646	0.9740826133889484	0.9772475780226592
FAM19156	0.9981852467758804	0.9877633062870788	0.9737641369939656	0.9864615877132272	0.9755136143571665	0.974552422813036	0.9743961803327148	0.9758119923363605	0.9755271359631484	0.9986365543625818	0.9864161798187022	0.9981515492974409	0.9865066889574504	0.973185690216252	0.9853443532519611	0.9882613926994404	0.9884456225640387	0.9865458786058094	0.9981835971676931	0.986001777111361	0.9864866966987902	0.9854987170400666	0.9855179618787193	0.985169795390791	0.985387376297536	0.9860452463816075	0.9855708021762644	0.9981793177393581	0.9884580834535287	0.9888601074812007	0.9889221314355576	0.9864076825047146	0.975501168325796	0.9854026460801524	0.9865811434131454	0.9885179554015253	0.9755950758023942	0.9884956758416812	0.98823355343321	0.9731316078717994	0.9855542933198255	0.9730944843216834	0.9864588408892206	0.9864798773683977	0.9994070753571478	0.9856423658431002	0.988388872483745	0.9865207911226418	0.9882195463974874
FAM19148	0.9980748158594291	0.9880594604361059	0.9739489294370743	0.986335261354876	0.9755508371053281	0.974656922547091	0.9743582538480041	0.9760816207858711	0.9755588527172351	0.9975516965826734	0.9863103481263495	0.9980631698552366	0.9864685410099714	0.9732295072103332	0.9854427762643989	0.9885202460796646	0.9888545594743903	0.9865425306329612	0.9980760947030963	0.9860558695935686	0.9863237048366494	0.9856963482442576	0.9853197081615082	0.9853076216712581	0.985490005020819	0.9861550377770886	0.9856420875852981	0.9980724813805828	0.9888161914635067	0.9888340557718893	0.9890280132053564	0.9862507702451053	0.9755361959024671	0.9855098511833383	0.9868747329602611	0.9886514403469855	0.9755835855749251	0.9886608574009851	0.9883502793659044	0.9732018473567953	0.9855394235963703	0.9733108933799726	0.9863469211665237	0.9862665614557844	0.9994226334005528	0.9857045412077817	0.9883997104114023	0.9862351046405409	0.9884073930166739
FAM22258	0.9983941257057832	0.9876293122156826	0.9737733444845306	0.9862928199342247	0.9755240270931025	0.9746030578168311	0.9742617688334482	0.9753160297505065	0.9755270802353416	0.9999263077738281	0.9862740657381838	0.9983433172145327	0.9863816514622077	0.9731483199467068	0.9854221438210076	0.9883987001647299	0.9884422895877494	0.986453129729438	0.9983932655203044	0.9860813432293105	0.9863212304220049	0.9854383288346438	0.9852538426854323	0.9849319567206458	0.9854200499394531	0.9860662582175641	0.9857304608496786	0.9983721203603013	0.988403546278679	0.9887115011496238	0.9890117555075048	0.9862804101770453	0.9755062872724195	0.9854227336832941	0.9864555061198466	0.9883891019380908	0.975550330656049	0.9883917772190277	0.9880845821480009	0.9730910001358053	0.985367733127532	0.9731810485966373	0.986288398632529	0.9863286432496358	0.9996139067415997	0.9854439233690575	0.9884654054274337	0.9863476453888255	0.9880613860007013
FAM20310	0.9758759466363255	0.9760894423324453	0.9884342145905072	0.9742333012320454	0.9893553139948036	0.9892109776916411	0.9878058098485349	0.999951046359587	0.9893527254695461	0.9757248397107251	0.9741904794224789	0.9758748635621735	0.9743804434327062	0.9873955432933113	0.974316330771695	0.9762875545538194	0.9754589801644721	0.9744862944335281	0.9758532740273633	0.9749079868049797	0.9742124540407792	0.9743203843384445	0.9743415698552538	0.9738356379834296	0.9743595551833185	0.9747678299005613	0.9745706659035946	0.9758127808686703	0.9754672357253412	0.976181508446874	0.9756319026751983	0.9740801312527666	0.9893421237364283	0.9743694244441425	0.9746766735331825	0.9763171829334633	0.9893691616135603	0.9763365658980488	0.9782160494236141	0.9873952992079623	0.974227138949646	0.987276209537687	0.9742276406093928	0.9741537277388738	0.9762160378034441	0.97428915459164	0.9750021030690789	0.9740992590851664	0.978191718442713
FAM22257	0.9983967913651516	0.9876445346228958	0.9737732230845494	0.9862985152383433	0.9755292016247455	0.9746059774754179	0.9742658930840886	0.9753479916176695	0.9755322469447465	0.9999483581915941	0.9863011213121893	0.998388912622951	0.9863810674203422	0.973144755852525	0.9854256467570818	0.9884016489352127	0.988440815449491	0.9864562004043608	0.9983655192561476	0.9860863653829102	0.9863272427698451	0.9854706046334198	0.9853112056004318	0.9849418186672038	0.9854219195665411	0.9860970848213501	0.9857682320725776	0.998388178687722	0.9884015496114154	0.988710617316297	0.9889836944623875	0.9862839484857973	0.9755114574356822	0.9854238043835359	0.9864591970160416	0.9883917477505597	0.975553779682551	0.9883953519049276	0.9880834734320454	0.9731213176585268	0.9853671813317473	0.9731872134893609	0.9862914799545391	0.9863343053554907	0.999616585852598	0.9854732662203554	0.9884681423990997	0.9863508757963647	0.9880299394354931
FAM19461	0.9732252929885613	0.9741105397947947	0.9894295095401401	0.9730163058754018	0.991411966790099	0.9904737665593496	0.9903021717596685	0.9874266299612021	0.9914747374085011	0.9731682723060034	0.9730158246363274	0.9732149524585468	0.9731221103916533	0.999954498214539	0.9721034419851003	0.9750585854768965	0.9742323338656295	0.9733031123277351	0.9732357399810911	0.9725429440363627	0.97299428747175	0.9720726835581293	0.9721694686452103	0.9723312810356383	0.9721143123649051	0.9726872593852779	0.9723564513750756	0.9731340921968469	0.9742375387579935	0.9749510349750179	0.9746344453925622	0.9729792581327059	0.9914456973280823	0.9721142952797448	0.9731919889011419	0.9750603310301634	0.9914159765185986	0.9750403625445327	0.9768816534969841	0.9999898324041281	0.9721484435067783	0.9998432309140896	0.9730099075510539	0.9729889485030484	0.9750385292822545	0.9721097107693631	0.9740433188476959	0.9730617675166945	0.97684279689039
FAM18098	0.9886708281567933	0.9990104263693673	0.9755436340049733	0.9884385991564508	0.9754310568802517	0.9750043102432465	0.9752123182686653	0.9763855820265526	0.9753979616597913	0.9884359187780976	0.9883980877879183	0.9885183504959617	0.9885165464320811	0.9750951641261116	0.9883984980608876	0.9999780967578393	0.9884360281312279	0.988495853608707	0.9886777770117978	0.9884745290574184	0.9885587522903396	0.9886131476496732	0.9883829568669193	0.9883906868501551	0.988487374236412	0.9887354122512066	0.9883505043777697	0.9885752782331321	0.9884323213579408	0.9881484765800005	0.9882876750155476	0.9883310107315132	0.9753717301794812	0.9885073807895598	0.9886916058069138	0.9999808196917831	0.9754346210454221	0.9999840147490582	0.9872538931273513	0.9751042758430628	0.9885216277340909	0.9751973264295652	0.9884952257045281	0.9884830213643842	0.9880366766791491	0.9886023618741419	0.988287003884424	0.9885494611664646	0.9872315690744464
FAM19155	0.9981879281617253	0.9877563858531648	0.9737668056401367	0.9864481853559324	0.9755161630752537	0.9745442976534745	0.9744019708774091	0.9758514852440244	0.975530061076291	0.9986256229497271	0.9863969323946804	0.9981949351714565	0.9865129678362741	0.9732324890915837	0.9853265642862696	0.9883571823748394	0.9885109993436063	0.9865581935797559	0.9981850947082843	0.986021841234585	0.9864383653205676	0.985517076376058	0.9855966018939888	0.9851909795115074	0.9853761613734915	0.9860636189260106	0.9855973519030277	0.9981494459179882	0.9884787280937647	0.9888719433244333	0.9889200837969641	0.9864132970395367	0.9755024019718805	0.9853870765337607	0.9865671160146676	0.9883997808867051	0.9755548200068486	0.988323791000367	0.9882406998608192	0.9731441256103098	0.9855592612901178	0.9732249323100647	0.9864209516504803	0.9864899736077847	0.999411826544021	0.9855313772913517	0.9884318644335959	0.9864638546936239	0.9883149533484638
FAM20580	0.9751074432297244	0.975112229620416	0.9909661060548526	0.9730980113000096	0.9999488538615334	0.9917043936449286	0.9942255479839824	0.9884630260484965	0.9999125012996131	0.9750111120533197	0.9730687151155823	0.975108012540784	0.9732223178671452	0.9911207726157273	0.9727152893424675	0.9753481884005186	0.9749480306722285	0.9729557561024504	0.9751195115858381	0.9741113054780862	0.973023024841636	0.9725897686136726	0.9739402808328654	0.9728300822138704	0.9726947122949284	0.9739164696611505	0.9738494374233948	0.975085056953157	0.9749533799600654	0.9753323657274613	0.9750432673881622	0.9730477425978603	0.9999457986186391	0.9726725153220945	0.9726843734956229	0.9753797368313449	0.9999252008614797	0.9753511314319723	0.9772886848011263	0.991108567212692	0.9727057338253228	0.9910564801245451	0.9730570920226093	0.9727667175590946	0.9755295292014132	0.9729127996824267	0.9747324658892244	0.9728188816535447	0.9772411853813847
FAM20547i0	0.9862664896776963	0.9880170302908801	0.974030374273154	0.9993758860992131	0.9740560636714664	0.9735459949299222	0.974038473260109	0.9742480511400444	0.9740272344446324	0.9862381041506048	0.9996129376227141	0.9862758195311767	0.9996481290678757	0.973011194536554	0.9975264653327792	0.9884277091118138	0.9863095190473523	0.9997623699771147	0.9862753543961258	0.9979685433304591	0.9993007518796992	0.9964743228013397	0.9970442916492056	0.9979920017015864	0.997468747623128	0.9982071479432754	0.9982343573546019	0.9863239875566285	0.9863120408889915	0.9866200831701427	0.9863824205338354	0.9999859645794383	0.9740092963952653	0.9975080964280059	0.9975705395731694	0.9884161920515152	0.9741004943829011	0.9883361930924642	0.9859613942752974	0.9730125192622441	0.9974496920905934	0.9729703549904609	0.9997597137969209	0.999668191573478	0.9866036381710666	0.9966235075760347	0.9869575756448405	0.9998510321132913	0.98593032080675
FAM19614	0.9864222814184834	0.988449255996195	0.9732869011162757	0.9981688486051109	0.9742216725626082	0.9738907530350379	0.9743078493422499	0.9749142045530212	0.9741765260610377	0.9863045986834095	0.9980897429226343	0.9864046343853015	0.9981103599435158	0.9727293692585617	0.996939884136645	0.9887824144517465	0.9859285434458107	0.9979419004941047	0.9864249452104197	0.9972642535401011	0.9981732074732813	0.9974380343212258	0.9969209309287472	0.9973125919994869	0.9970049737867993	0.9999871196430595	0.9971111723716282	0.9863771057258433	0.9859182082596414	0.9870371718280208	0.985625365306497	0.9979917088406026	0.9741874592834856	0.9970145708291055	0.9981650379269882	0.9887141519575545	0.9743019867214792	0.9887691278409386	0.9863142308644455	0.972752689411873	0.99697689240634	0.972699326489274	0.9981562336363045	0.99797590387286	0.9870695002215203	0.9974373421247754	0.9873425024691774	0.9979741180178084	0.9863670697505262
GCF_000163095.1	0.9735021749084249	0.974611567808855	0.9898873350779481	0.9734060374525892	0.9911488267452264	0.9915822850938759	0.9913414778792551	0.9885074456672244	0.9912366723124616	0.9734753638937345	0.9733697724284969	0.9735027472527472	0.9734404296564655	0.9890563896889616	0.972390904419667	0.9752340329836013	0.9745848954010817	0.9733007505928057	0.973503891941392	0.9725840078489085	0.9733665955938082	0.9723844008457887	0.9725358157943398	0.9724865151892834	0.9723848835468486	0.9729308317570676	0.9726441161348914	0.9736609130493827	0.9745890910006679	0.9746800734434059	0.9735147024615848	0.9733771962470852	0.9912256993324899	0.9723781716072532	0.9735875313612264	0.9752689929770628	0.9911572789443538	0.9752429192289682	0.9771948811763606	0.9890610829384189	0.9724295416187493	0.9891151153032222	0.9733707462671994	0.9731689126445018	0.9746778438988742	0.9724256699132892	0.9742175253794809	0.973254961647877	0.9771849952304853
FAM17422	0.9886625698369697	0.9989977379992813	0.9754910640725794	0.9883665493362674	0.9755085013882934	0.9750173301475185	0.9751910466052605	0.9763112479513164	0.9753969942319849	0.988408711555697	0.988263378104449	0.9884799253306888	0.9884686717424787	0.9750357089560193	0.9883710109322036	0.9999883370425072	0.9883773848081515	0.9883991363088477	0.9886601748118446	0.9884167667837147	0.9884880928267601	0.9885456498985442	0.9882647685445203	0.9884117043450759	0.9884697702109613	0.9886928489359736	0.9883007883580198	0.9884915974374195	0.9883528831610529	0.9881086923906174	0.9882547789193077	0.9882491887149577	0.9754124429025589	0.9884773394272197	0.9887012916911196	0.9999690276993829	0.9754113278974956	0.9999936650088347	0.9872176453080388	0.975059916984143	0.9884330241043356	0.9751430890737827	0.9884071656167965	0.9884030591999852	0.9880121095316873	0.9885462392030074	0.9882673501013514	0.988478051876804	0.9872194497187796
FAM20325	0.9858465409096706	0.9867820721986292	0.9733078110183063	0.9977998334221281	0.974262313069022	0.9739088822369518	0.9741043827503997	0.974531573011186	0.9742270803527365	0.9857700268557298	0.997789351114929	0.985817407747933	0.9978525674625605	0.9723629674839321	0.9982019148607497	0.9888044455340361	0.9857132147097574	0.9978985608738847	0.9858449163191916	0.9999269812211348	0.9978056558584716	0.9976879947888136	0.997209664163151	0.9979604226191471	0.9982453006857508	0.9975973701002508	0.9982643795929904	0.9858890266451172	0.9857182359276553	0.985717797838829	0.9852830739644781	0.9977758398647901	0.9741239311449359	0.9982542067453904	0.9981406779876995	0.9887414422934064	0.9743402097714655	0.9887753533119955	0.9847921805646025	0.9723160941365947	0.9982522414733389	0.9723270615349605	0.9977968682200405	0.9976868604093703	0.9867752407877713	0.9976674321416414	0.9869239297398836	0.9976689751020295	0.9847900564275215
FAM19462	0.9733142542529674	0.9750346394909044	0.9895285184434724	0.9731794726403169	0.9914393479906952	0.9904938511058368	0.9904677017595518	0.9874682385445558	0.9914709224844863	0.97329622718725	0.9731718265224116	0.9732835626536588	0.9732968243817347	0.9998328633951608	0.972208160827477	0.9750796517150268	0.9743439170128566	0.9734609490038164	0.9733246987776777	0.9726605999626993	0.9731485901960267	0.9723364819874525	0.9721683383162213	0.9725102652380752	0.9722047197360698	0.9728314504986706	0.9723338316872401	0.9733264813656269	0.9743489504685588	0.97500535162157	0.9743347830120519	0.9731553996499311	0.9914657473891764	0.9722117216990599	0.9735065302353879	0.9750453867057022	0.9914600266955987	0.9750742627455207	0.9767879157385947	0.9998274730870339	0.9722625147150847	0.9999896310582393	0.9731811788199095	0.9731324216439622	0.9749852802317095	0.9723346298602521	0.9742495356284533	0.9731469176155071	0.9767546565827494
FAM17644	0.988554116076598	0.9992716865071865	0.9755269603530213	0.9884206396852098	0.9754044089247682	0.974976396638409	0.9751881486950765	0.9760099284614039	0.9753808897360208	0.9883345858350777	0.9883766624832718	0.988360236258345	0.9885852905213864	0.9750540468124309	0.9885265653356033	0.9999939289242605	0.9885436339772143	0.9884637910377653	0.9885619754738714	0.9885670763754617	0.9885241847069987	0.9885618768025813	0.9885455759514897	0.988605656340091	0.9885139179661632	0.9887152418204735	0.9884776744407248	0.9884696628146025	0.9885503735757557	0.9881206938925252	0.9885590388138245	0.9883558985229247	0.9753763110061394	0.9885248656922476	0.9885061878466941	0.9999866350585802	0.9754353985891544	0.9999516253869969	0.9871927051114624	0.9750802747383808	0.9885155186688112	0.9750728090187185	0.9883742906659123	0.9884366365966513	0.9882803536437829	0.9885439960831303	0.9882942767145731	0.9884278836238892	0.9871729540499875
FAM19151	0.9980631019947298	0.9880048683971493	0.9739293718508412	0.9863529462717068	0.9755617606021274	0.9746609499997957	0.9743848216006522	0.976075824234042	0.9755586971422169	0.9975353022534238	0.9863072224864432	0.998064879128655	0.9864893025840511	0.9732435099104199	0.9854524617239273	0.9885542976010815	0.9888660301179562	0.986560660770846	0.9980638535404909	0.9860164373233666	0.9863390610170748	0.9856937891063569	0.9852917058295924	0.9853030518015735	0.9855088809702655	0.9861830732969812	0.9856331461355565	0.9980285927718016	0.9888267684482133	0.9888341854516264	0.9890273162386353	0.9862757956385246	0.9755383613366811	0.9855306146971144	0.9868555267584321	0.9885614287812143	0.975583444537806	0.9885275698820026	0.9883546567456359	0.9732119625747494	0.9855581156274428	0.9733264416893959	0.9863618579173886	0.9862837528682352	0.9994534641239361	0.9856668584181749	0.9884140713080741	0.9862579461824147	0.9884094255831448
FAM19701	0.9858549290698817	0.9882740156092379	0.9733840697601523	0.9978248036797858	0.9740981886629432	0.9736602224862296	0.9740754378721774	0.9746082220532541	0.9740623623570518	0.9858162051978937	0.9978215201380278	0.9858681948088799	0.9982068672242151	0.9724054054867678	0.9995773294095678	0.9884438593969231	0.9850465614492594	0.9979194871552517	0.985858167528303	0.9978660132286697	0.9977288434657582	0.9990096286981943	0.9989922562569624	0.9987661209449219	0.9995322850444568	0.9973692587216457	0.9996025270233152	0.9858759441776879	0.9850432796477291	0.9864891603678934	0.9847913319383186	0.9981005443019624	0.9739642432083113	0.999542746579464	0.9983370263584103	0.9883670246593353	0.9741111232527602	0.9883611368230553	0.9859264644786041	0.9723940120798775	0.9994243566677526	0.9723621437854034	0.9978534753441841	0.9978740157042781	0.9867394376838905	0.9990058735640838	0.9864417154443552	0.9978634365515078	0.9857656792370169
FAM19158	0.99941565110013	0.9879441088314281	0.9750869722038	0.9865718988460754	0.9755477513965204	0.9746483105694498	0.9752132262824842	0.9761792229889403	0.9755250644144862	0.9994165804776991	0.9865578150165002	0.9994079797189716	0.9866916553633194	0.9750550420842603	0.9866045548166338	0.9881000860764002	0.9904596981318722	0.9866333426116733	0.9994203422081182	0.9866166062081271	0.9865597396179553	0.98652053111136	0.9865217820409486	0.9866906847216184	0.9866906150290913	0.9868610312330951	0.9865686720270098	0.9994141237133427	0.9904195311122863	0.98831478470391	0.9903343585771428	0.9865875988734698	0.9755040109005582	0.9866504682681153	0.9866704397636781	0.9880906010724861	0.9755537021062674	0.9880484801732706	0.9876455879645303	0.9749542132158469	0.9865719990340839	0.975039254750427	0.9865988126521136	0.9866183179319219	0.9999989856474182	0.9865484776640512	0.9887460936029747	0.9865769498019181	0.9876382807166931
FAM19466	0.9732306991055911	0.9741342546487225	0.9894447039051162	0.9730190055856567	0.9914089590957925	0.9904429161829736	0.9903006913472966	0.9874333980247406	0.9914711386406044	0.9731776305426809	0.9730267085544704	0.9732047589676386	0.973122549069553	0.9999365818590229	0.9721009117231807	0.9750739299042199	0.9742385886553012	0.973309538116124	0.9732411422103588	0.9725921461077123	0.9730077758897775	0.972074231346877	0.9721591160856178	0.9723396922529125	0.972117473245414	0.9726991560303943	0.9723517973648719	0.9731567026916825	0.9742437925767357	0.9749643869560625	0.9746395759346562	0.9729780631737547	0.9914432759250476	0.9721179557352148	0.9732459293920155	0.9750643160566871	0.9914119961462546	0.9750287747933419	0.9768861532303679	0.999980146297575	0.9721505717973158	0.9998393763156507	0.9730130252251605	0.9729901949356541	0.9750465577100657	0.9721242256812361	0.9740469598344349	0.9730673474680904	0.9768468828185958
FAM19071	0.9730688806820492	0.9747853375495779	0.99008047310946	0.9737563434879576	0.9942172309755279	0.9910731306528013	0.9978453609452361	0.987745178901958	0.9942504552402333	0.9729779097231659	0.9737704719742604	0.9730499118840121	0.9739628312487264	0.9890951896669673	0.9726946220861614	0.9753430000611716	0.9737295857728914	0.9738359338829353	0.9730797852621751	0.9734602156307932	0.9737420977137636	0.9728223993732678	0.9727789101155145	0.9727607452795041	0.9727425916608086	0.9730628632891927	0.9729459852981632	0.9731378262388671	0.973734766563918	0.9749978021175028	0.9760354518919568	0.9737410010989915	0.9942054456813153	0.9727092426521393	0.9736672279602232	0.9751917507593306	0.99421916925371	0.9752915744262743	0.9771874518290601	0.9891058551579159	0.9726658688489281	0.9891933417360236	0.973840428307892	0.9737866998004588	0.9749849474265485	0.9727472122317973	0.9744364381234475	0.9737194906517856	0.9771411357933882
FAM18964	0.9889550187619282	0.986869749136191	0.9749222918417582	0.986179085759865	0.9753433030321377	0.9748746025933869	0.9752137375532965	0.9756593192472566	0.9753033347835395	0.9889263759459326	0.986223617247229	0.9889477171003377	0.9864096451179699	0.974585310642087	0.9841353808227621	0.9882474100440182	0.9976725127194295	0.986147966267498	0.9889582992324061	0.9854862152604196	0.9861984711709402	0.9841593995870958	0.9843126547942649	0.9843385059034705	0.9843998389719825	0.9856248868343344	0.9847429727206118	0.9889273393675151	0.9976237128866399	0.9883602472691861	0.9999382547214637	0.9862576958805955	0.9752933305235326	0.984168434796801	0.9859299713773815	0.9883737236565957	0.975362792216882	0.9883019148647691	0.9874974331479281	0.9746135200438044	0.9842449138384786	0.9747232915470333	0.9862253117400588	0.9861398079566104	0.9904228776290841	0.984154155960596	0.9892409864574347	0.986059048764862	0.9873841066631446
FAM20624	0.9755371589087366	0.9754491405837118	0.9912990523736986	0.9740659168885695	0.9999747141277329	0.9917570019225388	0.994194655521649	0.9893608621269503	0.9999449959132478	0.9755210453379191	0.9740578406789616	0.9755364549240659	0.9742096668644156	0.9914538208660666	0.9739922912774771	0.9754416937533315	0.9752704008253947	0.9740962258827668	0.9755524577801138	0.9743116496903692	0.974064502961534	0.9740666241536078	0.9741262714780757	0.9741135256458834	0.9740448812771205	0.9740734865875156	0.973973776393079	0.975592025817852	0.9752757676268755	0.9753416328611189	0.9754157815508208	0.974042010586922	0.9999113838747504	0.9739805152012905	0.974116570547937	0.9753955723554562	0.9999845339857929	0.9754258554833534	0.9772767536733828	0.9914298193429691	0.9740162965322067	0.9914121944985069	0.9740899895028734	0.9741003556254225	0.9755240883112495	0.9739868125540941	0.975055671960277	0.974057231777952	0.9772509469954623
FAM20497	0.9845690764404686	0.9877713030203993	0.9729117806295952	0.996121511608808	0.9738390578011521	0.9732915372687312	0.9728964588480123	0.9729951531845569	0.9738051492866526	0.984614062182782	0.9960542681479282	0.9845644933697508	0.996656982380762	0.9719278122071864	0.9962442001421227	0.9880849297577179	0.9835834860239366	0.9961347472725549	0.9845466918684701	0.9965319796866949	0.9960909560946185	0.9957375891817113	0.9963566664999197	0.9965313300426396	0.9962403615781379	0.9968664930286288	0.9973380040768814	0.9845742547335273	0.9835565622852764	0.9863650887424343	0.9842198084677987	0.9964480743309838	0.973793197094168	0.9962367872204366	0.9970125135311606	0.98812109207897	0.9738192461199491	0.988073703411989	0.9857643199464493	0.9719258355343593	0.9958844736352724	0.9719302237390974	0.9962426908300546	0.9962174428755585	0.9864638724121298	0.9957465169776658	0.9863156087335802	0.9961398633486966	0.9856638012015551
FAM13473	0.9857668352271259	0.9880669541700168	0.9731740917326444	0.9970786693789327	0.9741174124429196	0.9736958655968347	0.9740326161212733	0.9742987032806665	0.9740726205298046	0.9854439373981947	0.9970626973348535	0.9857382757442753	0.9969981282700113	0.9721319752972073	0.9992878097019249	0.9887666298957796	0.9846649010710018	0.9964991031025374	0.9857645036601709	0.9978089428028871	0.9970657096332542	0.9972430541844709	0.9981971733067887	0.9976240942898369	0.9993132003310726	0.9973142350435784	0.9995765236636023	0.9857474538572599	0.984706834097628	0.9866016596051507	0.9840779561368175	0.9971118344240472	0.9740811672272263	0.9993263195366817	0.9971761443103733	0.9887675421385058	0.9740954010642522	0.9887517941682478	0.986219456415464	0.9721451630153249	0.9994421587006652	0.9723599654709381	0.9970591634737842	0.9964694065097989	0.9866862361344444	0.9972344827162843	0.986019853690568	0.9964548651165673	0.9860727874236775
FAM19159	0.9994239667633549	0.9879287072735309	0.9751048980342236	0.9865741413596644	0.9755310956017789	0.9746559176435715	0.9752066914417833	0.9761683889149836	0.9755083846583668	0.9994265092671367	0.9865837273709611	0.9994515619976592	0.9866911705189774	0.9750764881131594	0.9865964043472012	0.988097195551585	0.990381547383857	0.9866343763956014	0.9994261292338064	0.9866858256797765	0.9865552255543582	0.9865272777786244	0.9865036805741896	0.9866802739199243	0.9866818851234476	0.9868641710413851	0.9865571299724675	0.9994292381300434	0.9903897146297066	0.9883033964683027	0.9903787410961663	0.986590214085037	0.9754891408923327	0.9866398827733118	0.986680680121737	0.9880711408893859	0.9755380850255728	0.9880433021542472	0.9876311598916827	0.9749871792371331	0.9865730504507455	0.9750222805544491	0.9866003476319398	0.9866170903759958	0.9999989857801304	0.9865279296444209	0.9887441194231066	0.9865583956738322	0.9876229987165869
FAM19500	0.9858269408952415	0.9881386963997908	0.9732888035136925	0.9981530372154164	0.9740095748351065	0.9736381479058399	0.9739631107915809	0.9745848524121559	0.9739711392198929	0.9856959996821852	0.9980653282978864	0.9858383414910109	0.9980423026825279	0.9723734193024918	0.9993338468921273	0.9883739038124799	0.9849770478632827	0.9982033353523474	0.9858277240066017	0.9980715702943203	0.9981338256684451	0.9993328116720746	0.998759347400793	0.9988623963841353	0.9993868423647112	0.9973717704098627	0.9999758994988144	0.9858205300833051	0.9850205516936226	0.9865059276534823	0.9848077291767126	0.9981873568276594	0.9739760673808749	0.9993867044479208	0.9984168930794808	0.9883799679201568	0.9739958117290104	0.9883472137505133	0.9858011509055638	0.9723515369085584	0.9994252274077118	0.9723722451102438	0.9980834718814231	0.9981592012048864	0.9865991582206957	0.9993261974938742	0.9866127434796963	0.998104192686875	0.9858122494725261
FAM19142	0.9999961035292284	0.9879681902310189	0.9739419300475585	0.986357925071059	0.9755522729913196	0.9746623682350338	0.9744446655178345	0.9759283942056134	0.9755684882052407	0.9983807825838458	0.9863189792354079	0.9999775901303036	0.986429445937408	0.9731863790638071	0.9856220672402032	0.9885010022704136	0.9888528271914329	0.9866390286762289	0.9999990260350569	0.9861645334761847	0.9863774222119686	0.9857066635756012	0.9854330532295481	0.9852654749934874	0.9856524538581104	0.986198439779727	0.9857957054729883	0.9999926970766885	0.9889061594393803	0.9888445947471517	0.9889617714553885	0.9862985298269111	0.9755468696427347	0.9856768072472123	0.986659843460334	0.9886367149245626	0.9755936686772364	0.9886353100741067	0.9883457196790666	0.9731414638331154	0.9856322577366852	0.9732551270008403	0.9863633091017555	0.986387475242942	0.9994261873800073	0.9857395559072162	0.9883863558236194	0.9863846831965354	0.9883412077601533
FAM20552	0.9865227431922399	0.9880122302112264	0.9740515519892164	0.9998813638570504	0.9740783659975406	0.9735294564204096	0.9739523409724598	0.9741103507370764	0.9740444501999916	0.9864913950065307	0.9999860719245814	0.9865383428677215	0.9996104085342005	0.9730048605610107	0.9973967342606103	0.9884657439261808	0.9865125418069813	0.9999387153418797	0.9865302610651018	0.9980303455936248	0.9998451873233387	0.9966591282894737	0.9968240810900737	0.9975894045692164	0.9973696511533461	0.9983428920391447	0.9981771494400099	0.986528590385255	0.9865122117765531	0.9868950165571091	0.9862455510478729	0.9997911786602749	0.9740366494001083	0.9973884077998263	0.997580880869977	0.9884974458749402	0.97406049596718	0.9884164373683292	0.9862815965731534	0.9730095282305535	0.9976258891542845	0.9730063272776435	0.9999476356498491	0.999825814318063	0.9867690709930038	0.9966654691339054	0.9870863402616217	0.9998322748900081	0.9861841271338578
FAM19154	0.9855050692982793	0.9880296698778404	0.9730900309834243	0.9966563052414631	0.97407666518043	0.9737086964205771	0.9739644041546203	0.9740205439235824	0.9740380151917937	0.9852717300212113	0.9966729604372649	0.9854964694334811	0.9967137085914355	0.9720717508960488	0.9997262644076863	0.9886399242347498	0.9845853244889448	0.9966946515209113	0.9855060248700765	0.9983716621770553	0.9967112986573784	0.9976197341122345	0.9982604962163425	0.9972619181576085	0.9997591698690094	0.9973800279783768	0.9997791941981667	0.9854664162418388	0.9846254195209415	0.9866769374692441	0.9839700323780312	0.9966781761651353	0.9739395150751065	0.9997792564919253	0.9972256983430582	0.9886295988320727	0.9740626620852619	0.9885950349043938	0.9862644419013809	0.9720807856305075	0.9996570865213571	0.972061993336338	0.9966933763589334	0.9960374036676409	0.9867348247059438	0.9976154883492405	0.9857847716921639	0.9960492346623611	0.9861538341074169
FAM22261	0.9861671085475061	0.9867707755187315	0.9735001594363545	0.9978559979345288	0.9743116584597398	0.9738256529845561	0.9742265642884218	0.974943553536646	0.974274525144575	0.9861241410161838	0.997896704085415	0.9861831625933477	0.9978311808157312	0.9725844116613175	0.9979470992084127	0.9884989101848392	0.985871378535304	0.9979292208102568	0.9861658796275288	0.9999447316297397	0.9978460583622285	0.9974802901759308	0.9976001634466284	0.9980304280652312	0.9979541037091584	0.9975008849902935	0.9980581326746193	0.9861914827761057	0.985831748050894	0.9856570405091617	0.9855134128145493	0.9979182215588016	0.9741721678172024	0.9978485181805682	0.9980276670406142	0.9885067766455096	0.9742985806558699	0.9884924394126848	0.9845744278579548	0.9725847257326979	0.9977590951212464	0.9726659261097282	0.9980090816465008	0.9978960057924249	0.9866903964636929	0.9975829046785115	0.9870340471502088	0.9978170490984407	0.9844324159221055
FAM22259	0.9984296070247052	0.9877820510435656	0.9737844518424323	0.986307543641507	0.9755434938094862	0.9746084437371132	0.9742551190827053	0.975846564746241	0.975556999103591	0.9999956177915714	0.9862712379076166	0.9984288066942627	0.9864186005922629	0.9731554385531681	0.9853717311445366	0.9884693210070099	0.9885163637056151	0.9864805715088728	0.9984276798830648	0.9861257711366654	0.9863561293009573	0.9856322530731539	0.9852688960293047	0.984697648334133	0.9854192268382826	0.9861108221437356	0.9857043023821098	0.9984206187871203	0.9884851727171229	0.9889514466058301	0.9888806849996722	0.9862097660839799	0.9755300759358215	0.9854489482497022	0.9866826447732611	0.9884723719340087	0.9755748753154996	0.9884525596620685	0.9883419312945265	0.9731320101127205	0.985425105873688	0.9731942437366128	0.9863151349706626	0.9863663979490626	0.9994401284392673	0.9856058867528033	0.9884685945377729	0.9863409161575019	0.9883410055577907
FAM17708i0	0.9854543786517433	0.987950839895613	0.973074474933807	0.9971555221621692	0.9739784293903709	0.9736862190412529	0.97401249521709	0.9743507410315464	0.9739525887562142	0.9854260964682797	0.9971702593776507	0.9854737071461747	0.9975088479851801	0.9721064971342332	0.9999723290906283	0.9885320592860999	0.9847342777324987	0.9969207374820354	0.9854602912872401	0.997995880479309	0.9970809910517482	0.9977099565504223	0.9984793220518557	0.9974523686387535	0.9999617495359615	0.9971580117261185	0.9993868612516553	0.9854650396043124	0.9847569482599218	0.9864448065060313	0.9844565913559428	0.9974991612226275	0.9739177892256463	0.9999587625755286	0.9970887643265857	0.9884968006708591	0.9740828018539364	0.9885218828377761	0.9858725864521849	0.972108464158431	0.9992369574780472	0.9720650623725019	0.9972056726410684	0.9968507882934131	0.9866410548484398	0.9977008320600544	0.9862107622005147	0.996727422721006	0.9855802710918542
FAM19136	0.9999926942169369	0.9879659028101064	0.9739315245337751	0.9863558739660601	0.9755485225908709	0.9746617845262299	0.9744096955797084	0.975965835286278	0.9755631290118925	0.9984230592354136	0.9863093042572563	0.9999961024281873	0.9864293929836346	0.9731781102977356	0.9856051024008872	0.9885155399428168	0.9889449308128879	0.9866461954508791	0.9999746893359358	0.9861697047226786	0.9863867939563123	0.9857448304773764	0.9854668321595172	0.9853030551929224	0.985660723499398	0.9862360511891204	0.9858224512134754	0.9999965914297833	0.9889068008907033	0.9888411241623957	0.988931029064524	0.9863118436606574	0.9755403051989211	0.985680460287697	0.9866891826452033	0.988528370283283	0.9755876274514849	0.9884969722893525	0.9883454250587572	0.9731538014003224	0.9856447614965473	0.9732446873988683	0.9863683589111146	0.9863951330548217	0.9994578325595714	0.985741897436655	0.9883825392131151	0.9863068774137329	0.9883567001450194
FAM20579	0.973733162849269	0.9748554189643907	0.9906337241300648	0.9735654802159196	0.9918444134064162	0.992496837620115	0.9915697443224669	0.98900842067139	0.9917591197680171	0.9737321327959456	0.9735847698344526	0.973733731888202	0.9737588344543874	0.9902629249633731	0.9724956993920991	0.975125740276116	0.9741990601330935	0.9735845698486925	0.9737518032840953	0.9731586991833929	0.9735797836192216	0.9726852214721703	0.9729928011934929	0.9726122334679181	0.9725136767813465	0.9730582718404612	0.9727927662607875	0.9737858736913843	0.9742043912668065	0.9751338180425888	0.97397649692477	0.9735664080451177	0.9917622833526826	0.9724725799416515	0.9735296986365372	0.9752263345169504	0.9917474402997114	0.9751406551083371	0.977251567482421	0.9902428829864354	0.9726061798410051	0.9902698366569033	0.9735964735082868	0.9735522672099349	0.9748416151527042	0.9726925947120315	0.9742366826185822	0.9735681153728407	0.9772371408923828
FAM19139	0.9999931806646514	0.9879197445805865	0.9739154873901721	0.9863533944198238	0.9755528453097645	0.9746629519438379	0.974445227568826	0.975951441297976	0.9755690594353504	0.9984108972695023	0.9863135800175419	0.9999727196023297	0.9864371268059431	0.9731618693554559	0.9856139123344742	0.9885018067589927	0.988951551573392	0.9866477458192601	0.9999956170232868	0.9861723740585462	0.986385581791565	0.9857349768367389	0.9854264977613028	0.9852715170621703	0.9856578561840712	0.9862322433859347	0.9858140983766619	0.9999780925313058	0.988915688029912	0.9888478497788679	0.9889452185285048	0.9863059444650163	0.9755474410843676	0.9856816011755954	0.9866873791917948	0.9885131868894406	0.9755942402406969	0.9884468993092489	0.9883497251407353	0.9731581759102094	0.9855893219387729	0.9732569702814393	0.9863716758529846	0.986396217381716	0.9994298970192433	0.9856916696878193	0.9883828384311643	0.986335150749727	0.9883776166747966
FAM19612	0.9863771667355944	0.9885141790598232	0.9732110091743119	0.9981625559916977	0.9741254148333571	0.9739027212750981	0.9742500633445567	0.974901958976882	0.9740781210916415	0.9862205874091333	0.9981190822482737	0.9863887495940814	0.9980383640624478	0.9726738072686676	0.9970515489996631	0.9888378107168211	0.9857983467545314	0.997912594685194	0.9863813304757756	0.9974064854897334	0.9981640052210101	0.9975451238857892	0.9970515657402366	0.9974263482058198	0.9971019862360316	0.9999893018869943	0.9972592494234777	0.9863376145897086	0.9857857933505519	0.9868969153410313	0.9854101752807276	0.9979721045113519	0.9740891861107503	0.9971207134628329	0.9980177480817511	0.9888204431415396	0.9742036337718576	0.9888167661815541	0.9862375354097774	0.9726749888128653	0.9971135177551664	0.9726997224427357	0.9981192145840103	0.9979346198520918	0.9868522437493505	0.9975532043333466	0.9872485149049796	0.9979601701982991	0.9863231963718841
GCF_002173595.1	0.9888903832511874	0.9878741854307123	0.9753158548163295	0.9863506632112063	0.9752622507254849	0.9746423663258975	0.9746589643262971	0.9754654312252412	0.9752234388940632	0.988463434658045	0.9862510002086395	0.988801740943918	0.9865226114009115	0.974261673817593	0.9843547006423841	0.9883255989735437	0.999901154999038	0.9863727807284745	0.9888935347443494	0.9857777311774002	0.9864331324215843	0.9847546930293031	0.9843366797493004	0.9843333060772285	0.9846470918995105	0.9858517326997009	0.9849696779133513	0.9888502781763607	0.9999011837423865	0.9887088797465259	0.997589303839345	0.9863220476790021	0.9751890427252118	0.984367008421677	0.9862762970590055	0.988416631352708	0.975257760498582	0.9883687689728093	0.9878567344180486	0.9742584979690528	0.9845052874802107	0.9741826965172964	0.9862972209387062	0.9862711195312459	0.9904248025139651	0.9847605097040866	0.9892386100591412	0.9862024599482255	0.9876339865766477
FAM17411	0.988655956673013	0.9988941223769271	0.9755008602338311	0.988394472313873	0.9753985278551345	0.9749998296864558	0.9751413736220257	0.9763612448353896	0.9753952622482649	0.9884608631774641	0.9883687686015665	0.9885441243600888	0.9884903763154511	0.975053456010209	0.9884660786354542	0.9999602359545439	0.9885173248569162	0.988460779896505	0.9886446999748464	0.9885247042449548	0.988499592475618	0.988606392224803	0.988374673378978	0.9883120981819413	0.9884906263594007	0.9886810866389188	0.9883580841126492	0.9885207613112236	0.988440093762439	0.9881310769597372	0.9883978729533778	0.988289997797276	0.9753717843513487	0.9884527042715625	0.9886464350988694	0.9999413618549271	0.9753957013444292	0.999935067814541	0.9872124024303838	0.9750819883748827	0.9883876575401999	0.9751944521969155	0.9884508092597332	0.9884522256325993	0.9880302555854458	0.9885854735570414	0.9882827242385601	0.9884280188687421	0.9871599995056786
FAM17708	0.9854675176002343	0.9878723100038207	0.9730620728285216	0.9970757375908159	0.974030816485503	0.9737038267094726	0.9740126865934452	0.9743458675822346	0.9739922152565226	0.9853908417770625	0.9971638888575437	0.9854404233262676	0.9976163013410491	0.9720789381132274	0.999989948496094	0.9884804927174055	0.9844660283388161	0.9968348556374286	0.9854672006135001	0.998013987613789	0.9970990720476987	0.9977485347071955	0.9984907014763118	0.9975058378237971	0.9999652755585728	0.9971577967800294	0.999397655432302	0.9854379862527165	0.9844978504313487	0.9864400954279582	0.9841454801855704	0.997487079265843	0.973894721059475	0.9999813902489935	0.9970554193623999	0.9885059150334053	0.974016814170185	0.9884374663566875	0.9858624119987757	0.9720855833140414	0.9992393633553073	0.972112926437989	0.9973281828945423	0.996767577999632	0.986618454220857	0.997692084830524	0.9859339688047674	0.9966515942078567	0.9854894116417301
FAM17656	0.9856644198363024	0.9879527594087784	0.9730753698607612	0.9971657691960583	0.9740361256834298	0.973705169971715	0.9740155865716831	0.9743535985905468	0.9740062402227703	0.9854234257750284	0.9971932292283685	0.9856375373559843	0.9975788112495887	0.9720735259034534	0.9999720470587765	0.9885338630564714	0.9844316402487233	0.996717018157128	0.9856657797932717	0.9978655288383064	0.9970926871347372	0.9976887364007224	0.9984902369691778	0.9975343719225876	0.9999650125604908	0.9971986532716716	0.9993945630807862	0.9856431989032227	0.9844532069940847	0.9864492681406585	0.9842375489990749	0.9975000225869558	0.973897505293412	0.9999770275095573	0.9970761301602677	0.9884930413132267	0.9741131027630071	0.9884109582664153	0.985897153196954	0.97208614375068	0.9992308480397329	0.9720608359072604	0.9972219652955385	0.9966477398091823	0.9866179310296062	0.9976571685991367	0.985934529502412	0.9967394114840316	0.9857740098492195
FAM20301	0.9759094583670169	0.9761628804977077	0.9884363196084617	0.9741524417500139	0.9893649796987496	0.9892105339063717	0.9878815470491867	0.999958930390924	0.9893635991059647	0.975755435519595	0.974021339489447	0.9758724025077875	0.9743899088735745	0.987450877829809	0.974149030337169	0.9762727408578618	0.9754733730311937	0.9744798649445057	0.9759192280095473	0.9749218862778737	0.9741289672033455	0.9743021289301533	0.9743361799333944	0.9738587576205364	0.9742083480495223	0.9745910381701566	0.9743971900913112	0.9758909941797109	0.9755022650200286	0.9761729951775456	0.9756218693357086	0.9741034123067677	0.989352362804566	0.9742421046644453	0.9745814562070056	0.9763245955152886	0.9892926794324126	0.9763285681432615	0.9782344424534538	0.9874171017176789	0.9742309819711914	0.9874247236720303	0.9741051724439114	0.974146783625731	0.9761991559576371	0.9740916243944895	0.9749951107595398	0.9739938318032966	0.9782308542250616
FAM17418	0.9886331080493652	0.998970775219259	0.9754914467516099	0.9883825034722443	0.9755087630569335	0.9750419951538336	0.9751942507029199	0.9763354811638798	0.9754064680970723	0.9883917083798988	0.9883102376341075	0.9884632224040502	0.9884757370041393	0.9750547781530475	0.9884117325390639	0.9999920451917957	0.9883504848943794	0.9884024879475589	0.9886326429965887	0.9884827310574135	0.9884910759819372	0.9885290632550475	0.9882799714949594	0.9883276485407183	0.9884485584579128	0.9886738542752527	0.9883312160894704	0.9884495442956944	0.9883993132610938	0.9880889623186928	0.9882647869859773	0.9882825560223085	0.9754301827062668	0.9884664633436547	0.9886816361526516	0.9999557087191923	0.9754144747257306	0.9999619787323815	0.9871928670681961	0.9750753263329168	0.9883807090571493	0.9751524986729355	0.9883840797102036	0.9883885414485928	0.9880365150544522	0.988512143553374	0.9882857504103266	0.988454889598654	0.9871892904045354
FAM19157	0.9854027788697011	0.9881169290827375	0.9730691515900677	0.9967251402604655	0.9740262625950901	0.9736620755239784	0.9739200067381522	0.9737712990696543	0.9739887763507405	0.9852026656591019	0.9967074964334891	0.9853647172321359	0.9967177345681298	0.9720476117969641	0.9998462886720089	0.9886297393614144	0.9845989841276491	0.9967233664653316	0.9854015583641342	0.9983966704762116	0.9967426818089139	0.997876315592244	0.9982964252547104	0.9974117010059866	0.9998247089794963	0.9974696423217341	0.9998511031362552	0.9853859015206244	0.9846067381737533	0.9866918232495667	0.9841353860607291	0.9966915188996155	0.9738907256603132	0.999845172725841	0.9974333900250694	0.9885670437667573	0.9740967961826857	0.9885718264728075	0.9862750346179558	0.9720081663577709	0.9998064672117394	0.9720185744348799	0.9967292663785385	0.9960603988223358	0.9868124910402829	0.9979279873836502	0.9857665113383435	0.9961453376445362	0.986246975318107
FAM19390	0.985361394792633	0.9881133850284229	0.9730769881720326	0.9974457526773022	0.9740612260836572	0.9737640449783839	0.9739989875668268	0.9747162428011896	0.9739983787368887	0.9856077524326049	0.9975530560767722	0.9853471085644255	0.9977555157601133	0.972050864426281	0.9982102110260748	0.9884228410936263	0.9848498567501679	0.997754839314217	0.9853720309128279	0.9976614894714652	0.9973341448569689	0.9981185285610055	0.9991166986523446	0.9990658799885571	0.9981827558644946	0.996447041429172	0.998885658033903	0.9853526888696655	0.9848065251784175	0.9863822832729312	0.9843260955312467	0.9982708551766722	0.9739938008156951	0.9981978681605387	0.9979776783618062	0.9885283748646723	0.9740140158106605	0.9883580446499971	0.9860310433135036	0.9720610518199289	0.9982661117401512	0.9722168795833102	0.9978231442237733	0.9977182632614305	0.9865449511880403	0.9980869922192286	0.986581469273671	0.997938390106373	0.9859256622229662
FAM18987	0.9019624591599222	0.9001367196707952	0.8998757348064875	0.8996908154544868	0.9013845076369946	0.9010062397747101	0.9010146127605747	0.8999574102547444	0.90143315806022	0.9019025093523553	0.8996817582903842	0.9019094021678709	0.8996964158851477	0.9013174248073577	0.8985239876789657	0.9000601562711223	0.9018973413579673	0.8997165770191748	0.9019864796812189	0.8987019508498201	0.8996086706665121	0.8985309316403366	0.8985000331411148	0.8982063642052192	0.8984553334643774	0.9001502499776777	0.8982329037501451	0.9020163138693007	0.9019023594639491	0.9018950201276066	0.9015718826381275	0.8996243422036351	0.9014779679043894	0.8984000274991142	0.900341157214164	0.9000897264255463	0.9014147114900617	0.9001085175477194	0.9003681808166545	0.9013483228672842	0.8984885622265524	0.9017111267329241	0.8995404098391467	0.8996615758303037	0.9018331571478728	0.8985226084675129	0.9029137242632818	0.8996536514608804	0.9001999602480628
FAM19153	0.9853657503615638	0.9880952590995518	0.9730937801425812	0.9966632280973691	0.9740786518167338	0.9737353301496997	0.9739655755803471	0.9740131068482686	0.974044245921085	0.9852584236960141	0.9966590141492064	0.9853530381427721	0.9966916181200511	0.972061857395229	0.9997155259168939	0.9887101575636061	0.984611595499219	0.9966986909027316	0.9853664204365291	0.9983730911429897	0.9967009677089665	0.9976485464477337	0.9982805795430518	0.9973188537858728	0.999748998609034	0.9973678515967586	0.99978339172106	0.9853471468312719	0.9846163118755759	0.9866601342731177	0.984029680076967	0.9966711227004961	0.9739428169798071	0.9997669835550995	0.9972463310022082	0.98864180163956	0.9741500207068131	0.9886010521020887	0.9862422510643116	0.9720613237003374	0.9996861405735116	0.9720694139126344	0.9966789114102039	0.9960491114363704	0.9867365966259961	0.9977348895974217	0.9857689017623011	0.9961306026702088	0.9860738062425362
FAM13875	0.9883924511735592	0.9855384714700383	0.97723437719952	0.9860703152702581	0.9773409984871407	0.9771144547598376	0.9770667324355399	0.9781948970210963	0.9772320751673765	0.9883391793239477	0.9859246522431557	0.9883888119132707	0.9860124203799258	0.9767917484485605	0.9856770562611123	0.9874245855186519	0.9876573299763386	0.986074877420525	0.9883995527706277	0.9843943968936969	0.98601836332606	0.9860844674422413	0.9857771171848668	0.9858667522679626	0.9857255386883619	0.9862992365697157	0.9858776639737656	0.9883608383817283	0.9876511213175554	0.9874774147934505	0.9874535644581891	0.986080042836057	0.9771777301332135	0.9857213903447817	0.9862552091489367	0.9872353032627476	0.9773375611550131	0.987227639106711	0.9999802408844181	0.9767862114100679	0.9858152405683407	0.9768068200881487	0.9861185022008259	0.9860609688274717	0.9876969015805618	0.9860167836415928	0.9885349538129157	0.986052262380596	0.9999989723796194
FAM19953	0.9862781751419939	0.9884747399468873	0.973218941137397	0.9983373564129917	0.9741572287017907	0.9739012791665971	0.9741599313071169	0.9747309279419146	0.9741129120086743	0.9861192877574098	0.9982589396128663	0.9862603263487982	0.9981949624270164	0.9726750304834231	0.9971926222176929	0.9887133852169939	0.9858830346720676	0.9980814295273468	0.9862837452060972	0.9974930819799609	0.9983337690025602	0.9976172505142891	0.9972377299868925	0.9975531440283897	0.9971805934102068	0.9999668892051677	0.9973175311801153	0.9862750454198455	0.985851272803748	0.9869417529008164	0.9855716299030903	0.9981789719350936	0.9741238304822426	0.9972241254450289	0.9980751398812224	0.9887201360908408	0.9741388291789164	0.988683778341332	0.9863141084310771	0.9726582533757765	0.9972195237248516	0.972703823480516	0.9983107685513617	0.998107634006012	0.9869245355001453	0.9976469282424107	0.9872850943793259	0.9981092933626274	0.9862753178153364
FAM19324	0.9856159918799404	0.9879792937117778	0.9729120387655017	0.9963407965301839	0.9739517618390607	0.9736484757837561	0.9738818949503023	0.974148144385791	0.9738797471346367	0.9853104981492729	0.9962629399918418	0.9855999490826929	0.9961552451680747	0.9719438077087293	0.9991989489711793	0.9889623179825994	0.984505929573131	0.9964002278499445	0.9855960707880749	0.9978238311404508	0.9963402211094073	0.9975357134243064	0.9975836604045201	0.9970982830664052	0.9992267380052026	0.9971951248028077	0.9995564925077951	0.985568278495707	0.9845352681580183	0.9866982769133178	0.9837357085411612	0.9963389549205419	0.9737853875785334	0.9992319480510032	0.997102132196625	0.9889956012406994	0.9739023435796215	0.9889017329025136	0.9861636110044268	0.9719546145943332	0.9993632452264167	0.9719408827536555	0.9963208513696903	0.995741116467807	0.9865628663994873	0.997517046568464	0.9857532575023609	0.9957212811390926	0.9860746734826582
GCF_001767275.1	0.9892843394892185	0.9874627101888536	0.9751837882608108	0.9870341048627589	0.9748502768488021	0.9745898602469119	0.9745646402045588	0.9751382006869839	0.974671352290518	0.9893515345236722	0.9870324788377259	0.9892744269076558	0.9872543917587122	0.9742785772656933	0.9870815926097946	0.9888482674576349	0.9902660430594206	0.9869898482658127	0.9892783901201647	0.9861237234202226	0.9870862537085734	0.9869905398966666	0.9870502035784773	0.987204233611844	0.9871358481498158	0.9872508829107096	0.9872413003139873	0.9892590550273566	0.9902904509672754	0.9881430215902058	0.9898741729308509	0.987050626989177	0.9747106445121546	0.9871106951138793	0.9873859766151916	0.9886966152182639	0.9747238356978821	0.9885951187603313	0.986852944405833	0.9742303808596415	0.98713522078995	0.9742228301128804	0.9870256663404607	0.9868317994908948	0.9896780458945759	0.986995188836984	0.988967330818223	0.9868440374051785	0.986732002252497
FAM17419c2	0.9885584309117984	0.9992721793474635	0.9755124873348435	0.9884236847000898	0.9753986745778541	0.9749783846311153	0.9751800222919661	0.9759974063290027	0.9753823304735267	0.9883248254500032	0.9883724455853877	0.9883633254444701	0.988548722030958	0.9750445469299002	0.9885361224029449	0.9999873025056573	0.9885618221376024	0.9884273822846955	0.9885614216321029	0.9885494555781693	0.9885309412453803	0.9885636454730097	0.9885513053511146	0.9886121446375031	0.9885213026562275	0.9887170521945082	0.9884780212536564	0.9884244257002519	0.9885685473522761	0.9881377591069935	0.9885594907089033	0.9883643733599603	0.9753705897703869	0.9885288750623724	0.9885137503632708	0.999973900039372	0.9754278339181529	0.9999444736431228	0.9872139004887492	0.9750672618319677	0.988522873808043	0.9750730493127954	0.9883816243494904	0.9884001795380166	0.9882777872933738	0.9885562804551327	0.9882836411257707	0.9884361937151521	0.9871689787715778
FAM20555	0.9868995031004509	0.9880991454167368	0.974069776936586	0.9998610739393098	0.9742330274724098	0.9736721280888558	0.9741397649636393	0.9743929266534722	0.9742426773225061	0.9867606915640679	0.9999204169742432	0.9868989986759351	0.9995746753111036	0.9733592922394722	0.9967051308954336	0.9885668816483792	0.9865064766265501	0.9999689885567774	0.9869002402914503	0.9979510842291826	0.9998380334294914	0.9963015078590959	0.9977175925479236	0.9971090316650436	0.99668231595129	0.9980662936621107	0.9981919668258943	0.9868855206871927	0.9865147586556199	0.9869141617772544	0.98624984570803	0.9998004920506937	0.9741941325052748	0.9966402759773304	0.9975094713673073	0.9885411560035353	0.974217724878087	0.9885350385009135	0.9863142283103288	0.9733639237010102	0.9972999384083627	0.9732864245961582	0.9999060969130891	0.9996038204611106	0.9868595425768631	0.9964133999304443	0.987118222452247	0.9996971405736389	0.9862124098356007
FAM19619	0.9864374930977667	0.9883838207782851	0.9733155760176975	0.9981496629915948	0.9742622178670233	0.9738920110549881	0.9742565829001726	0.9749012459626941	0.9742120843707834	0.986264379538793	0.9980935946820252	0.9864503593313202	0.9980243920445001	0.9727841152332886	0.9969081078069743	0.9887840889572356	0.9859458726627387	0.9979136136308431	0.9864408999371267	0.997293355638485	0.9981442753314486	0.997478018214487	0.9969696857182715	0.9973088974440054	0.9969690293120704	0.999997430659935	0.9971542411145807	0.9864433063790558	0.9859319272110105	0.9870569212062285	0.9856161341815509	0.9979774707361952	0.9742245127884938	0.9969464741176055	0.9980230873635957	0.9887529222106513	0.9742401149940048	0.9887721990109583	0.9863403435699019	0.9727853000431591	0.9969882119667877	0.9727895038740278	0.998115919885169	0.997937612510316	0.9870595037714784	0.9974719035125504	0.9874458965955913	0.9979315741797853	0.9863516607925308
FAM19651	0.9856416803723613	0.9881437966775356	0.9730652685094611	0.9970935414862732	0.974048267269623	0.9736765971381824	0.9740328416537091	0.9743539994185253	0.9740097122249064	0.985394536087097	0.9975087921058715	0.985628331186236	0.9974184931206487	0.972123237955385	0.9992489460770817	0.9885198742492547	0.9845566703252162	0.9972970209720501	0.9856433643989667	0.9978094981878671	0.9970726573559506	0.9975856629299004	0.9982465370012829	0.9974152432916034	0.9992466294969835	0.9972225582516873	0.999431479128417	0.9856207167516141	0.9845617782190144	0.9864057913763247	0.9843005232015198	0.9974093088125859	0.9739078710221347	0.9992467639171339	0.9972361572245245	0.9884479910154909	0.9740349167142032	0.9884361650964444	0.9859803271177462	0.9721340833332834	0.9999374592500232	0.9721700627329605	0.9975673802993681	0.99723286618209	0.9865180092612496	0.9975625903668086	0.9859492306505276	0.9971531852905052	0.9858125764491736
FAM19393	0.9856869926253621	0.988084123416179	0.9730865821646085	0.9974331847403097	0.9740607426008616	0.9737681729846744	0.9740578011262783	0.9747107015153589	0.9740069691548549	0.9855879895359242	0.9975730836388663	0.9856613986582247	0.9977631102891066	0.9720392426228783	0.9980202218716868	0.9884234400341245	0.984782735172022	0.9976447415091841	0.985688127209601	0.9974804919811259	0.9973383694417296	0.9980125754841602	0.9988674834084041	0.9988846495842035	0.9979783811613923	0.996468785609899	0.9986327547193949	0.9856791040887393	0.9847915594294897	0.9863186039130802	0.9842830384494585	0.9982725701402291	0.9739910733063819	0.998016765837005	0.9979347841357704	0.9883723753163262	0.9740226199853529	0.9883408071748879	0.9859321653749346	0.9720488335347041	0.998143596125373	0.9722223220435421	0.9978160787001744	0.9975637905019166	0.9865453106450336	0.9979440184108502	0.9864953853858138	0.9978131274163633	0.9858493933642074
FAM17419c2i0	0.9885485340655081	0.9992868955090548	0.9755370775913924	0.9884202188315396	0.9754075659267321	0.9749778730259756	0.9751752210779185	0.9760180337855179	0.975364618618147	0.9883327386686289	0.9883828637132743	0.98838416089723	0.9884935815769014	0.9750879861106438	0.9885266896396931	0.9999768231106696	0.9885398819491642	0.9883820770721313	0.9885566918502081	0.9885219358359464	0.9884867805129443	0.988554499198581	0.9885782477334114	0.9886129455048106	0.9884898080714215	0.9887220025102983	0.988493867408902	0.9883920863222849	0.9885472275563727	0.988107987956433	0.9885596876378461	0.9883570981172396	0.9754604481994632	0.9884922976801486	0.9885082673021476	0.9999799596632556	0.9754205036904888	0.9999895549874934	0.9871893738186182	0.9750899062185925	0.9885162467440493	0.9750595269768981	0.9883735235123691	0.988343468586263	0.9882743163422886	0.9885646907750052	0.9882945582053672	0.9884289860583393	0.9871721818325437
FAM18986	0.9739282476659286	0.9749341899626873	0.9999724293566083	0.9740208379289794	0.9912898316891353	0.9914866278540889	0.9910798654211395	0.9884822251759866	0.9912977668435541	0.9737652874346375	0.9740209969371597	0.9739077097561408	0.9741936980607727	0.9894176953353397	0.9730995368536648	0.9753498209217087	0.9753615656275724	0.97401377792574	0.9739329315336548	0.9735009209545863	0.9740317787076074	0.9731382059490972	0.9733555946815615	0.9730795383886267	0.9730725997413072	0.973214479898663	0.9732885637270028	0.9739169831845585	0.9753647552981319	0.9754788359600297	0.9749446698791345	0.9740215293682774	0.9913040469305758	0.9730754182190698	0.9736761983377149	0.9755188061452177	0.9913201630395014	0.9754822313493257	0.9773778823162269	0.9894124596224013	0.9730440527514971	0.9894561440982742	0.9740218672792024	0.9739589709295704	0.9751137471988498	0.9731153563912105	0.9744303055112806	0.9739737398726033	0.9772296130887955
FAM19141	0.9999970778675251	0.9879565053409447	0.9739008006436233	0.9863463311756488	0.9755534635645429	0.9746617845262299	0.9744416040604685	0.975949295137351	0.9755645327177564	0.9983971990039101	0.9862939846264669	0.9999790529803712	0.9864277875172817	0.9731685165373986	0.9856048538096749	0.9885175317472761	0.9889437032874758	0.986643361085976	0.9999975655369622	0.9861655115415762	0.9863766892808219	0.9857270634016834	0.9854531804369263	0.9852823436858191	0.9856569449315628	0.9862157025808337	0.985820011153453	0.9999659223789684	0.9889055838890379	0.9888446237092384	0.9889367955301489	0.9862983744228749	0.9755428926801302	0.9856808334650802	0.9866404252815779	0.9886899250781968	0.9755897179061905	0.9886322038205868	0.9883449139675966	0.9731570213671737	0.985592292758311	0.9732516465002298	0.9863659654099493	0.9863928753796892	0.9994251890052043	0.9856984235762352	0.9883857977704661	0.9863286474955152	0.9883755650887762
FAM19180	0.9886854850853857	0.9988887478808113	0.9755051032575439	0.9885273555702411	0.9754182828126012	0.9750691747595398	0.9751813194483816	0.9763928570136412	0.9753721824891652	0.9885380152693284	0.9884742626411407	0.9886048994498474	0.988612185255292	0.9750870308093027	0.9885108633609652	0.9999770742107797	0.9885356399511531	0.9885822098297427	0.9886864660807049	0.9885634590182393	0.988543810194019	0.9886238665786257	0.9884565619169963	0.9884407671824585	0.9885632703009819	0.9887182588369375	0.9883811629165994	0.9885753021124705	0.9884405799498495	0.9881209384580063	0.9883873060496297	0.9883733099637956	0.9753589051605864	0.9885074398378096	0.9886870759670976	0.9999850860984861	0.9753855801354072	0.9999537313782093	0.9872149041044415	0.975097579444483	0.9885162289365939	0.9750806338521947	0.9885658156435154	0.9885564600357578	0.9880710771419512	0.9885997071898024	0.9883270116227222	0.9885357986184331	0.9872181889344371
FAM17644i0	0.9884415890888602	0.9992869742061944	0.9754154647388847	0.9884579939575958	0.9754050529997392	0.9750147577581644	0.975190788297828	0.9759927228173093	0.9753958077636671	0.9882057173101096	0.9884361956264931	0.9882772748377908	0.9886549136295509	0.9750943765939923	0.9885174818619598	0.9999612783027948	0.9885561039261571	0.9885464378658272	0.9884495143258525	0.9885854264662456	0.9885487778022461	0.9886520432692307	0.9886183714690543	0.9886282807093686	0.988481328658637	0.9887182227868081	0.9885072440961024	0.9883358954187987	0.9885634842027787	0.9880620845313552	0.9885919610482656	0.9884117998273818	0.9753750310418091	0.988484212449721	0.988499466151613	0.9999692883610706	0.9754320001903125	0.9999867441910559	0.9872179217023783	0.9750962980288523	0.9885712255079405	0.9750686688764744	0.9884219016789346	0.9885127022659516	0.988138833547857	0.9885627561378454	0.9882866150025262	0.9884679966477081	0.9872026469872835
FAM22234	0.9857617380375258	0.9868744948620252	0.9732310916020882	0.9993600774870723	0.9740944075425023	0.9737261544273103	0.9740285111329128	0.9739359443508795	0.9740525992115509	0.9858373716370428	0.9993613006241835	0.9857723989288898	0.9994690794885216	0.9723646613523309	0.9963822622613867	0.9884324719793721	0.9854594713511398	0.9992177131639501	0.9857632916210659	0.995578834392464	0.999376164734804	0.9955822982332981	0.9970861626620993	0.9967607866567524	0.9963466600338383	0.9973933057273029	0.9971740650064437	0.9857729073215302	0.9854636423589416	0.9848781531178257	0.9853954230503859	0.9994895635501388	0.9740479818262354	0.9963089046854947	0.9976102663623203	0.9884156015028666	0.9741233355850416	0.9884174237074925	0.9842318170560554	0.972358776796171	0.9964153327991349	0.9723267920308337	0.9993702417827393	0.9989149729531012	0.9866517609962556	0.9956862114222231	0.9870193775395188	0.9989571687552201	0.9842487512746301
FAM19150	0.9980759978396134	0.9880671789963777	0.9739139584970359	0.9863737138730879	0.9755478247533065	0.9746550436854183	0.9743674944782934	0.9760719581415545	0.9755447980627371	0.9975171177392761	0.9863272618760165	0.9980617450192154	0.9865130859517387	0.9733212838390891	0.9854783330368638	0.9885108863563496	0.9888586537425501	0.9865763494752183	0.998076413786733	0.9860895238215541	0.9863547480378677	0.9856680885260714	0.9853007414985695	0.9853186966540096	0.9855323871904758	0.9861845184447734	0.9856349947665984	0.9980350343549681	0.9888221981075113	0.9888296624053714	0.9890196610403061	0.9862914555990973	0.9755227187376212	0.9855429808067548	0.9868609539612735	0.9886769477679311	0.9755695260267363	0.9886366882963545	0.9884251522578729	0.9732885869416933	0.9855442196274584	0.9733138701735985	0.9863810908484789	0.9862950340243132	0.9994482852748338	0.985691179782707	0.9884537592256071	0.9862771555872232	0.9884120857258203
FAM20284	0.9758831253955847	0.9761430780869932	0.9884461811480445	0.9741306354599923	0.9893113871885416	0.9891763771400467	0.9878358123239616	0.9999716051788238	0.989309464859382	0.975754152073212	0.9740163386341832	0.9758867868422594	0.974370974649678	0.9874327590854898	0.9741011059124783	0.9762685663710838	0.975438137234105	0.9742637825351975	0.9758676044795274	0.9749237411170479	0.9741094273182147	0.9742150363325535	0.9743016627430078	0.9737380063902049	0.974169571175424	0.9746146573143649	0.9744140379038346	0.9758608440710732	0.9754873216311489	0.9761679975192769	0.9756130182276864	0.9740778193366554	0.9892976975925521	0.9742060143528232	0.9745505192637873	0.9763270418416145	0.989276034303583	0.9762604340969846	0.9781910115536858	0.9874332693802188	0.974209819001881	0.9874087066374152	0.9740719252134362	0.973964918560113	0.9762094559467549	0.9739804795035959	0.9749717599260793	0.9739641509203574	0.9782120345288707
FAM19152	0.9980729630625049	0.9880376318341776	0.9739065701633571	0.9863405186442088	0.975557693188585	0.9746596400052554	0.9743654723928724	0.9760882555216073	0.975554649727556	0.9975420939913948	0.9862545653585233	0.9980357428941267	0.9864757091600059	0.9733004502941145	0.9854828436725644	0.9885028725329882	0.9888615220826187	0.9865475770215478	0.9980730861426791	0.9860918444476713	0.9863174091876564	0.9856620625112308	0.9852605990371405	0.9853193166062727	0.9855295585899667	0.9862387972105033	0.9856228132798324	0.9980585308977465	0.9888250703446413	0.9888272092905476	0.9890349082167644	0.9862908853649542	0.9755352958465182	0.9855401849812111	0.986889656201017	0.9886688180412068	0.9755793965638059	0.9886033473949967	0.9884277793636758	0.9732972632090303	0.9855512011490616	0.9733236712661746	0.9863492193928852	0.9862718554512162	0.9994626259782255	0.9856641008713722	0.9884703391392036	0.9862488428258619	0.9884091177114747
FAM20559i0	0.9862977522450171	0.9879408459661653	0.9739768592462771	0.9996701349759916	0.9741429465429406	0.9734791569911273	0.9740275101821818	0.9741624779599463	0.974122775961461	0.9862346294259067	0.9999563678222003	0.9862955965122493	0.9993452212395714	0.9729922308466379	0.9970797041853463	0.9884983537233873	0.986332820014716	0.9999157777669541	0.986302291695775	0.9978243390247363	0.9996716257171959	0.996502639310911	0.9963698691263012	0.9973507091779317	0.997112528136063	0.9982938219853225	0.9980503904191246	0.986298971053867	0.986337658458693	0.9865340993018572	0.9863395926013183	0.9995499151182203	0.9741058332737721	0.9971133735038074	0.9974482923682745	0.9884508752356226	0.9741332847734081	0.9882979184046973	0.9859206866725904	0.9729952045714505	0.9974493491857538	0.9731819601575282	0.9999351048705293	0.9998254956795223	0.986576153323197	0.9965405193872052	0.9869538937225022	0.9997457045973225	0.9858624471472753
FAM19149	0.9980547318561612	0.988028508087959	0.9739557882955824	0.9863497153861468	0.9755411405319796	0.974655171407391	0.9743676006652136	0.9760889991482689	0.9755375990765239	0.9975445814557767	0.9863313774988449	0.9980642536098058	0.9864807578570232	0.973236395873253	0.9854557168662531	0.9885109247027356	0.9888556019670687	0.9865611192930781	0.9980231001678351	0.9860623493205597	0.9863480041490298	0.9857036967616062	0.9853111561369909	0.9853182145140433	0.9855126227843289	0.9861645237728018	0.9856529859519788	0.9980586873740014	0.9888163622378686	0.9888307053342602	0.9889892093067307	0.9862522299472192	0.9755191394260173	0.9855307518022893	0.9868892719141122	0.9885153290343356	0.9755692123716196	0.988489763532742	0.9883433208771866	0.9732088750857744	0.9855459744218332	0.9733034632381767	0.9863518499480255	0.9862867947925951	0.9994636520514915	0.9857007685474839	0.9883953333523098	0.9862564069857428	0.9883740643630005
FAM20293	0.9759196548397506	0.9761650707094524	0.9884698465089873	0.9742277270477213	0.9893782149731205	0.9892157535847004	0.9878859261857176	0.9999662715385556	0.9893697979986907	0.9757803841108835	0.9742010349034511	0.9759178645874108	0.9743963028366409	0.9874573279792086	0.9743104604387517	0.9762775041683934	0.9755073083304477	0.974489008949198	0.9759268695752545	0.9749562177892278	0.9741371529263922	0.9742972455859505	0.9743305064974591	0.9738714951695707	0.9743569429668485	0.9746619431323515	0.9744507458390019	0.9759211989024132	0.9754789867335002	0.9761780097172661	0.9756397833418403	0.9741140907146062	0.9893643594601979	0.9742539344302101	0.9747414545408433	0.9763212458024246	0.9893923107126076	0.9763255803034799	0.9782540543110093	0.9874584799506408	0.9741998849710215	0.9873247783991104	0.974225340486033	0.974150688870757	0.9762024002503465	0.9741197376047673	0.9749976352270591	0.9740983464817169	0.9782799373006761
FAM19879	0.9858313289676199	0.9882266941762079	0.9733866869532142	0.9977823899329165	0.9740978409414972	0.9736635416570263	0.974072494352265	0.9745656441874263	0.9740590953295388	0.9857818433266139	0.997842630857818	0.9858474303946319	0.9982043860935016	0.9724056387953746	0.9995756988668197	0.9883623077978357	0.9850018676001772	0.997920201564213	0.9858316571460006	0.9978650587755789	0.9977287740658	0.9989894145546562	0.9989846723243778	0.9987312605021191	0.999532858282338	0.9973350472465711	0.9995806473319426	0.9858005711613282	0.9850367825491679	0.9864748654128505	0.9847136856861044	0.9981004675772117	0.97396163071614	0.9995393084655111	0.9983128425822072	0.9883327219718552	0.974083420341434	0.9883393470556081	0.9859250977457324	0.9723785840570524	0.9993859829754688	0.9724199293612108	0.9978633108776951	0.9978760438524997	0.9867395698938751	0.998957259839933	0.9864407817210719	0.997760150100474	0.9856733006909322
FAM20560	0.9863382962870199	0.9880908247297688	0.9740408640197691	0.9996743070460394	0.9740819731521401	0.9735848070876283	0.9740386762647519	0.9742229769918329	0.9740894036196049	0.9862901033483388	0.9993628255991676	0.9863491905537245	0.9992713067302295	0.9730220812785985	0.9970686523243673	0.988556605323646	0.9864631246780159	0.9995487175018246	0.9863394739594437	0.997649510490418	0.9996927691886273	0.9966192370538094	0.9964656917058761	0.9971608608640039	0.997092546296896	0.9982965187846672	0.9981091716005904	0.9863754797507183	0.9865184472119506	0.9867012698416342	0.9862532608557456	0.9993548596350929	0.9740872038123114	0.9970980189934118	0.9975436752352077	0.9885111012116168	0.9741475196237328	0.988402537892956	0.9860384026749474	0.9730234067340607	0.9971160497936111	0.973032278448442	0.9995458298926507	0.9994450876241802	0.9864979749879946	0.9966827169336344	0.986947716460735	0.9991058581965949	0.9860026730637828
FAM19464	0.9732382015794964	0.9741339691705461	0.9894796771443126	0.9730163058754018	0.9914125127900488	0.9904743111366245	0.9904168463885629	0.987270997979452	0.9914752825717312	0.9731779207608213	0.9730128364879216	0.9732017341923286	0.9731227096623409	0.9998172088664339	0.9721127335180201	0.9750604138923002	0.9742330234798744	0.9733037121095346	0.9732519344946244	0.9726005267228351	0.9729948858302134	0.9720686980847756	0.9721517001070259	0.9723427168753347	0.9721262668451766	0.9726791471490125	0.9723492346851258	0.9731260628618187	0.9742382282279436	0.9749517215231217	0.9746344453925622	0.9729792581327059	0.991446242639657	0.9721264500098944	0.9732393881865796	0.9750616695777835	0.9914165220901939	0.9750742136036762	0.9768823306848279	0.999857313252068	0.9721647905658932	0.9999975775029482	0.9730076313596907	0.9729949198541564	0.9750518438993953	0.972132418380112	0.9740455456943363	0.9730663552932094	0.97684279689039
FAM19135	0.9999941547016657	0.9879094001130843	0.9738884633412981	0.986362689331777	0.9755399037104189	0.9746603264439958	0.9744296819064577	0.975943533258717	0.97555453300904	0.9984007569585611	0.9863434311630102	0.9999780774509045	0.9864318533878461	0.9731545045717942	0.9856276390939211	0.9884182984588047	0.9888530247943642	0.9866448871720265	0.9999946422952797	0.9861298562747312	0.9863817942483134	0.9857301211144324	0.985459642342583	0.9852746384366748	0.9856715079853672	0.986221067635861	0.9858143543605304	0.999970775302013	0.9889074485338935	0.9888541507103082	0.9890428530621265	0.9863078370461605	0.9755323230769495	0.9856822907418333	0.9866091023889325	0.9886484887695413	0.9756215043330967	0.9884680850319939	0.988343773664832	0.9731413320133382	0.9856381114590314	0.9732405525393811	0.9863701455214968	0.9863938931088334	0.9994198625415481	0.9857276120993832	0.988379220599417	0.9863887663671176	0.9883429938463537
[truncated: 78 more columns]
